# Supplementary material for: GFOD1 and peejar are promising markers for clear-cell renal cell carcinoma disease progression
Source: Oncotarget. 2016 May 15;7(25):38004–9. doi: 10.18632/oncotarget.9379 (PMC5122367; doi:10.18632/oncotarget.9379)
Supplement: Supplementary file 2 [file oncotarget-07-38004-s002.xlsx]

## Sheet: DEGs
Table 1: Differentially expressed genes from E-GEOD-22541 dataset were identified Using the significance Analysis of Microarrays method
	mean.synchronous	mean.metachronous	t.pval	fold.change	direction	standard.fold.change
218474_s_at	407.58	280.03	3.17305e-05	1.46	down	3.11
229531_at	80.55	161.1	0.000114628	2	up	2.97
207396_s_at	598.29	350.17	3.18445e-05	1.71	down	2.92
222493_s_at	185.41	130.45	2.07631e-05	1.42	down	2.86
204700_x_at	392.04	230.94	0.00020627	1.7	down	2.85
212706_at	55.87	147.19	1.05106e-05	2.63	up	2.81
218067_s_at	534.85	919.31	0.000157264	1.72	up	2.81
222231_s_at	1170.79	667.66	5.10069e-05	1.75	down	2.79
228437_at	232.2	132.53	2.71879e-06	1.75	down	2.77
212601_at	248.21	348.49	0.000123092	1.4	up	2.76
211071_s_at	926.28	140.97	0.00083206	6.57	down	2.67
244326_at	99.93	78.98	0.000364848	1.27	down	2.63
212299_at	350.53	488.97	0.000119413	1.39	up	2.62
1559201_a_at	50.89	68.91	4.74862e-05	1.35	up	2.61
201967_at	239.31	363.35	1.71676e-05	1.52	up	2.6
210050_at	125.34	81.25	1.91491e-05	1.54	down	2.59
222629_at	60.76	114.37	0.000220523	1.88	up	2.58
228686_at	39.09	67.02	0.000225276	1.71	up	2.58
218988_at	448.8	334.8	1.93468e-05	1.34	down	2.57
221974_at	65.89	144.24	4.50345e-05	2.19	up	2.54
218903_s_at	308.8	176.19	8.55415e-06	1.75	down	2.54
219396_s_at	72.18	120.89	3.6453e-07	1.67	up	2.53
227416_s_at	1007.8	649.81	8.07187e-05	1.55	down	2.53
218584_at	631.97	391.78	0.000113758	1.61	down	2.52
219490_s_at	101.1	75.51	0.000264961	1.34	down	2.52
213447_at	164.24	299.73	0.000428727	1.82	up	2.49
212778_at	181.57	320.85	0.000754897	1.77	up	2.48
225638_at	508.75	293.36	0.000682429	1.73	down	2.48
202324_s_at	1138.49	749.25	0.000223972	1.52	down	2.48
214135_at	62.2	51.38	0.000124336	1.21	down	2.47
209186_at	2575.81	1659.25	0.000774746	1.55	down	2.46
212328_at	260.73	604.05	0.0046204	2.32	up	2.45
227026_at	292.54	470.73	0.000423464	1.61	up	2.44
225615_at	94.35	168.68	0.000278391	1.79	up	2.43
224562_at	613.44	959.08	0.000994463	1.56	up	2.42
214193_s_at	221.34	128.95	0.000504621	1.72	down	2.4
225883_at	123.31	185.55	0.000137649	1.5	up	2.4
212593_s_at	926.17	1376.7	0.00218079	1.49	up	2.39
212796_s_at	412.17	579.84	1.37242e-05	1.41	up	2.39
226516_at	254.82	180.41	7.20349e-05	1.41	down	2.39
202261_at	537.94	415.53	0.000345053	1.29	down	2.39
34406_at	227.74	345.43	0.000251495	1.52	up	2.38
203380_x_at	1273.62	2047.77	0.000199127	1.61	up	2.37
223017_at	1694.3	1288.52	7.47895e-05	1.31	down	2.37
201342_at	617.24	490.75	0.000920899	1.26	down	2.37
1557081_at	58.69	123.97	4.17212e-05	2.11	up	2.36
227593_at	79.14	147.86	0.000324797	1.87	up	2.36
205002_at	62.87	85.8	0.000585499	1.36	up	2.36
238504_at	296.54	190.67	0.000173745	1.56	down	2.35
36129_at	535.27	754.2	1.76666e-05	1.41	up	2.35
210896_s_at	957.21	366.33	0.00131652	2.61	down	2.34
202909_at	368.27	562.02	0.00109052	1.53	up	2.34
227245_at	90.36	65.7	0.000306906	1.38	down	2.34
223540_at	70.05	54.55	0.000342723	1.28	down	2.34
240700_at	83.6	64.96	0.00172873	1.29	down	2.33
218778_x_at	72.65	60.77	0.000676405	1.2	down	2.33
212141_at	118.66	71.58	3.50365e-05	1.66	down	2.32
215195_at	102.06	52.17	0.00114092	1.96	down	2.31
211098_x_at	564.29	381.56	8.96632e-06	1.48	down	2.3
209265_s_at	316.55	461.77	0.000354763	1.46	up	2.3
227979_at	122.52	171.24	3.94161e-06	1.4	up	2.3
206951_at	68.1	50.38	0.00107317	1.35	down	2.3
221657_s_at	164.07	136.16	1.94616e-05	1.21	down	2.3
219910_at	254.02	170.14	0.000374593	1.49	down	2.29
225986_x_at	130.6	175.62	0.00473498	1.34	up	2.29
209829_at	40.17	98.91	0.000161171	2.46	up	2.28
1553118_at	249.87	157.1	0.000135066	1.59	down	2.28
200656_s_at	3038.24	1969.59	7.983e-06	1.54	down	2.28
231297_at	61.87	49.68	0.000183577	1.25	down	2.28
235202_x_at	282.66	137.18	6.53424e-05	2.06	down	2.27
226066_at	384.63	745.95	0.00148186	1.94	up	2.27
208760_at	173.83	312.5	0.00297771	1.8	up	2.27
212527_at	341.56	198.26	0.000377245	1.72	down	2.27
236813_at	121.39	77.88	0.000107587	1.56	down	2.27
211257_x_at	692.87	1066.15	0.000123354	1.54	up	2.27
214247_s_at	316.95	939.16	0.00089535	2.96	up	2.26
238694_at	42.45	80.19	0.000911947	1.89	up	2.26
210768_x_at	559.17	388.3	1.31428e-05	1.44	down	2.26
201548_s_at	318.9	223.24	0.000189102	1.43	down	2.26
218752_at	163.41	129.34	1.2536e-05	1.26	down	2.26
32259_at	274.8	420.15	0.000582378	1.53	up	2.25
221242_at	65.84	51.54	0.000102078	1.28	down	2.25
213073_at	166.48	242.21	0.00082889	1.45	up	2.24
236045_x_at	43.1	108.57	0.00207681	2.52	up	2.23
1552733_at	82.82	140.7	9.47283e-05	1.7	up	2.23
232247_at	68.83	100.39	0.000191337	1.46	up	2.23
218245_at	404.58	158.12	0.00401301	2.56	down	2.22
230924_at	121.1	49.92	0.000184486	2.43	down	2.22
200698_at	1915.11	1201.7	0.00113973	1.59	down	2.22
210416_s_at	108.31	69.08	0.000243938	1.57	down	2.22
216952_s_at	119.67	82.55	1.61699e-05	1.45	down	2.22
212327_at	362.6	840.42	0.00506794	2.32	up	2.21
203906_at	218.3	320.54	0.00128876	1.47	up	2.21
218251_at	383.23	262.28	0.000447141	1.46	down	2.21
225347_at	415.3	326.96	0.00409287	1.27	down	2.21
225825_at	209.78	293.85	0.00213123	1.4	up	2.2
230142_s_at	116.21	237.08	0.000181467	2.04	up	2.19
204950_at	81.61	132.61	0.00102811	1.62	up	2.19
1557353_at	87.02	124.89	0.00280555	1.44	up	2.19
204672_s_at	81.22	175.36	0.00509908	2.16	up	2.18
213063_at	136.01	193.15	0.00134412	1.42	up	2.18
200654_at	6740.41	4955.47	6.30628e-06	1.36	down	2.18
202134_s_at	504.32	228.76	0.00091169	2.2	down	2.17
226083_at	105.22	62.92	0.00335265	1.67	down	2.17
220079_s_at	445.45	667.05	0.00071648	1.5	up	2.17
222419_x_at	92.55	74.89	2.40182e-05	1.24	down	2.17
204671_s_at	95.96	175.33	0.00283993	1.83	up	2.16
215235_at	595.47	828	0.000562399	1.39	up	2.16
228877_at	53.66	122.02	0.00175861	2.27	up	2.15
212308_at	50.25	94.96	0.000931793	1.89	up	2.15
226943_at	302.56	174.5	0.00555756	1.73	down	2.15
225041_at	256.17	439.32	0.00167879	1.71	up	2.15
213653_at	74.14	107.86	1.87364e-05	1.45	up	2.15
202371_at	1337.89	1891.81	0.00122819	1.41	up	2.15
211750_x_at	7113.8	5303.25	2.06354e-05	1.34	down	2.15
226357_at	276.13	331.37	0.000660326	1.2	up	2.15
202080_s_at	339.69	482.93	0.00231312	1.42	up	2.14
208715_at	689.73	514.85	0.000672356	1.34	down	2.14
216842_x_at	78.72	60.55	5.78483e-05	1.3	down	2.14
230912_at	82.48	63.68	5.00158e-05	1.3	down	2.14
36865_at	100.28	119.74	0.000389927	1.19	up	2.14
209291_at	279.85	1719.79	0.00328971	6.15	up	2.13
229530_at	420.16	1131.7	0.00316787	2.69	up	2.13
227103_s_at	141.21	81.49	0.000649882	1.73	down	2.13
227998_at	2785.61	1642.93	0.00056701	1.7	down	2.13
218594_at	472.85	312.82	0.00118785	1.51	down	2.13
225629_s_at	651.65	959.99	5.41185e-05	1.47	up	2.13
222466_s_at	414.52	296.32	5.16101e-05	1.4	down	2.13
219879_s_at	75.01	57.5	0.000881822	1.3	down	2.13
242962_at	67.3	54.85	0.000434119	1.23	down	2.13
209292_at	67.5	437.44	0.00198315	6.48	up	2.12
227448_at	39.79	71.15	0.00336301	1.79	up	2.12
224784_at	312.51	507.63	0.00153838	1.62	up	2.12
217734_s_at	366.52	555.94	0.000196182	1.52	up	2.12
209251_x_at	7101.43	5330.03	2.48739e-05	1.33	down	2.12
206911_at	95.7	77.15	0.000302955	1.24	down	2.12
216377_x_at	65.01	54.36	0.000317375	1.2	down	2.12
221795_at	32.78	147.6	0.000563162	4.5	up	2.11
217790_s_at	198.6	108.4	0.000952609	1.83	down	2.11
236079_at	41.9	61.14	7.12672e-06	1.46	up	2.11
229297_at	63.86	91.18	0.000667645	1.43	up	2.11
212861_at	394.25	281.78	0.00065324	1.4	down	2.11
212371_at	693.63	500.11	0.000667352	1.39	down	2.11
225094_at	170.36	130.66	0.000675957	1.3	down	2.11
208684_at	1670.61	1311.26	0.00204401	1.27	down	2.11
212766_s_at	353	285.61	0.00105556	1.24	down	2.11
231782_s_at	68.77	55.68	0.00328136	1.23	down	2.11
206998_x_at	74.83	60.96	0.000603442	1.23	down	2.11
211735_x_at	61.16	51.54	8.75068e-05	1.19	down	2.11
229766_at	72.55	85.21	1.49805e-05	1.17	up	2.11
223993_s_at	3155.12	1559.27	0.00243071	2.02	down	2.1
204308_s_at	141.78	236.82	0.00158511	1.67	up	2.1
212309_at	123.53	173.83	0.000450492	1.41	up	2.1
222671_s_at	132.74	93.87	0.000505994	1.41	down	2.1
211841_s_at	41.58	56.45	0.00111519	1.36	up	2.1
213646_x_at	11675.6	8915.83	1.53085e-05	1.31	down	2.1
240698_s_at	45.29	53.13	0.000154596	1.17	up	2.1
225724_at	94.62	180.04	0.00053857	1.9	up	2.09
218894_s_at	166.6	89.16	0.000516112	1.87	down	2.09
221725_at	448.77	719.22	0.00339104	1.6	up	2.09
225925_s_at	319.83	485.56	0.000652144	1.52	up	2.09
217779_s_at	1300.57	1878.67	0.00541981	1.44	up	2.09
207740_s_at	93.52	72.53	0.00030353	1.29	down	2.09
203571_s_at	877.73	3982.25	0.00494627	4.54	up	2.08
204557_s_at	60.4	152.54	0.00253356	2.53	up	2.08
226795_at	166.33	311.01	0.00263123	1.87	up	2.08
201714_at	399.74	240.03	0.000500881	1.67	down	2.08
238557_at	86.51	58.06	0.00528346	1.49	down	2.08
223398_at	317.24	219.32	0.00248281	1.45	down	2.08
228593_at	102.46	145.84	0.000379877	1.42	up	2.08
221564_at	332.98	468.86	0.00026637	1.41	up	2.08
218672_at	712.34	512.7	0.00450481	1.39	down	2.08
203214_x_at	108.41	46.69	0.000698981	2.32	down	2.07
213364_s_at	278.99	549	0.00253814	1.97	up	2.07
226782_at	319.41	563.32	0.00148295	1.76	up	2.07
202246_s_at	1191.61	708.36	0.000152924	1.68	down	2.07
221962_s_at	250.71	171.27	6.47527e-05	1.46	down	2.07
201003_x_at	738.28	565.66	0.00322559	1.31	down	2.07
225325_at	302.61	536.34	0.00323054	1.77	up	2.06
211038_s_at	168	295.18	0.0042012	1.76	up	2.06
226648_at	115.26	195.69	0.00496422	1.7	up	2.06
220750_s_at	449.76	278.99	0.0071175	1.61	down	2.06
235132_at	128.87	204.17	0.0032589	1.58	up	2.06
203249_at	255.42	390.74	0.00146173	1.53	up	2.06
231075_x_at	72.33	107.55	0.000235733	1.49	up	2.06
212639_x_at	9322.24	7237.77	1.32638e-05	1.29	down	2.06
206246_at	60.12	50.05	0.00173837	1.2	down	2.06
219449_s_at	995.89	476.26	0.00252005	2.09	down	2.05
204141_at	940.54	499.76	0.00112844	1.88	down	2.05
225402_at	294.12	156.86	0.000732876	1.88	down	2.05
214853_s_at	4688.58	2777.69	0.00747738	1.69	down	2.05
221520_s_at	123.6	80.21	0.000178822	1.54	down	2.05
212528_at	284.31	190.88	0.00165601	1.49	down	2.05
209044_x_at	820.23	558.45	0.00170627	1.47	down	2.05
219363_s_at	500.29	349.79	8.20605e-05	1.43	down	2.05
207996_s_at	115.93	280.81	0.000745337	2.42	up	2.04
222680_s_at	104.44	43.89	0.000487532	2.38	down	2.04
203861_s_at	90.36	56.53	0.00764225	1.6	down	2.04
223100_s_at	864.37	565.4	0.00120383	1.53	down	2.04
230146_s_at	76.42	53.25	0.00473133	1.44	down	2.04
225077_at	274.19	376.1	0.000500109	1.37	up	2.04
211058_x_at	11738.8	9294.59	2.3417e-05	1.26	down	2.04
218361_at	861.77	684.82	0.000286829	1.26	down	2.04
225020_at	128.92	297.75	0.00391015	2.31	up	2.03
217506_at	93.73	184.15	0.00272652	1.96	up	2.03
209014_at	1806.34	1301.89	0.00104268	1.39	down	2.03
216397_s_at	159.68	125.14	0.00106432	1.28	down	2.03
1554408_a_at	348.82	150.18	0.00024024	2.32	down	2.02
222750_s_at	512.92	309.3	0.00139632	1.66	down	2.02
201657_at	723.11	476.57	0.000196649	1.52	down	2.02
212685_s_at	1117.55	757.96	0.00197936	1.47	down	2.02
223186_at	461.83	316.83	0.000200587	1.46	down	2.02
1569594_a_at	255.49	353.93	0.000719412	1.39	up	2.02
233917_s_at	119.64	90.5	0.00207966	1.32	down	2.02
216484_x_at	895.96	692.24	0.00189869	1.29	down	2.02
204793_at	64.86	197.05	0.00202836	3.04	up	2.01
202196_s_at	76.92	224.49	0.00264934	2.92	up	2.01
1567214_a_at	154.37	275.8	0.000954236	1.79	up	2.01
212659_s_at	113.32	67.94	0.00557273	1.67	down	2.01
203840_at	191.92	131.24	0.00395399	1.46	down	2.01
218571_s_at	757.76	1088.12	4.71432e-05	1.44	up	2.01
221832_s_at	175.23	244.98	0.00276273	1.4	up	2.01
217729_s_at	783.5	1059.91	0.00477024	1.35	up	2.01
1564063_a_at	78.99	60.2	0.000428783	1.31	down	2.01
201090_x_at	8963.49	6872.51	3.4346e-05	1.3	down	2.01
234403_at	67.05	54.46	0.00152593	1.23	down	2.01
238751_at	25.91	112.46	0.000859292	4.34	up	2
227235_at	556.31	1264.08	0.00888325	2.27	up	2
227274_at	365.08	620.51	0.00285262	1.7	up	2
221676_s_at	916	566.45	0.000527203	1.62	down	2
227536_at	285.69	454.37	0.00318806	1.59	up	2
209744_x_at	177.54	126.88	0.0021998	1.4	down	2
230179_at	74.64	194.51	0.0014941	2.61	up	1.99
212813_at	210.42	521.78	0.00445324	2.48	up	1.99
218728_s_at	902.4	429.9	0.00317584	2.1	down	1.99
225105_at	1556.51	751.5	0.000360683	2.07	down	1.99
237563_s_at	239.01	124.05	0.00680334	1.93	down	1.99
205614_x_at	225.74	386.51	9.39717e-06	1.71	up	1.99
227007_at	130.97	217.91	0.00274869	1.66	up	1.99
200699_at	1721.46	1142.98	0.00133395	1.51	down	1.99
202553_s_at	783.62	1093.65	0.00075838	1.4	up	1.99
215028_at	25.81	119.96	1.43068e-05	4.65	up	1.98
1554414_a_at	232.82	129.69	0.00110006	1.8	down	1.98
202148_s_at	126.8	72.75	0.00220408	1.74	down	1.98
201659_s_at	1335.21	799.48	0.00010092	1.67	down	1.98
222999_s_at	641.26	1021.21	6.53063e-05	1.59	up	1.98
235338_s_at	89.27	122.35	0.000391797	1.37	up	1.98
213708_s_at	948.12	698.3	0.00115225	1.36	down	1.98
200896_x_at	2217.16	1681.07	0.00398219	1.32	down	1.98
202571_s_at	118.29	93.38	0.000461306	1.27	down	1.98
214920_at	56.43	242.46	0.00181219	4.3	up	1.97
202779_s_at	555.36	270.03	0.00280946	2.06	down	1.97
225688_s_at	980.95	1776.56	0.00361337	1.81	up	1.97
208691_at	1748.26	990.06	0.00135921	1.77	down	1.97
204023_at	450.04	274.48	0.0004552	1.64	down	1.97
227020_at	666.66	1074.26	0.00124848	1.61	up	1.97
215359_x_at	205.39	290.35	0.000177355	1.41	up	1.97
225831_at	280.17	393.76	0.00197659	1.41	up	1.97
200844_s_at	3497	2473.2	0.000503268	1.41	down	1.97
201378_s_at	573.53	424.7	0.0017224	1.35	down	1.97
235907_at	187.74	139.34	0.000340834	1.35	down	1.97
230321_at	63.21	47.03	0.00351515	1.34	down	1.97
201098_at	1615.64	1222.99	0.000716551	1.32	down	1.97
217691_x_at	274	210.27	0.00015205	1.3	down	1.97
221796_at	19.53	87.53	0.000999238	4.48	up	1.96
202855_s_at	694.9	376.14	0.000225194	1.85	down	1.96
221436_s_at	109.78	59.93	0.00045589	1.83	down	1.96
230285_at	99.98	168.01	0.00028215	1.68	up	1.96
218984_at	558.61	366.1	0.00017484	1.53	down	1.96
235819_at	88.08	61.32	0.000106381	1.44	down	1.96
1555824_a_at	161.77	223.56	0.00446308	1.38	up	1.96
206031_s_at	212.85	154.16	0.00200672	1.38	down	1.96
201077_s_at	1909.72	1469.76	0.00214557	1.3	down	1.96
238404_x_at	81.67	62.98	0.000898292	1.3	down	1.96
202244_at	4069.72	3157.66	0.00293392	1.29	down	1.96
224162_s_at	179.28	226.07	4.35812e-05	1.26	up	1.96
202939_at	1463.62	1159.81	0.000594425	1.26	down	1.96
242479_s_at	65.62	53.85	7.34481e-05	1.22	down	1.96
209650_s_at	289.71	239.91	0.00512951	1.21	down	1.96
241919_x_at	86.68	75.29	0.000655141	1.15	down	1.96
227826_s_at	43.19	192.52	0.000572845	4.46	up	1.95
221127_s_at	38.99	92.69	0.000366344	2.38	up	1.95
212677_s_at	263.48	564.72	0.00391048	2.14	up	1.95
223156_at	1206.95	604.65	0.00348777	2	down	1.95
223178_s_at	240.41	447.18	0.0068888	1.86	up	1.95
204556_s_at	118.76	220.11	0.00617048	1.85	up	1.95
225913_at	462.95	810.62	0.00033433	1.75	up	1.95
205351_at	212.17	128.52	0.000173193	1.65	down	1.95
229111_at	101.65	163.68	0.000193401	1.61	up	1.95
227847_at	267.63	396	0.00308401	1.48	up	1.95
217942_at	1078.62	736.6	0.000647561	1.46	down	1.95
1552287_s_at	67.18	90.3	0.00026214	1.34	up	1.95
222398_s_at	1328.15	1088.02	0.000172828	1.22	down	1.95
231462_at	83.71	69.24	0.00454666	1.21	down	1.95
233511_at	81.68	70.67	0.0018194	1.16	down	1.95
1555758_a_at	135.94	53.63	0.00253809	2.53	down	1.94
235457_at	572.22	1097.39	0.00291837	1.92	up	1.94
204024_at	111.01	59.69	0.00534125	1.86	down	1.94
201523_x_at	674.39	414.93	1.52429e-05	1.63	down	1.94
239067_s_at	79.12	48.88	0.0051609	1.62	down	1.94
213775_x_at	1019.47	1499.48	0.000341637	1.47	up	1.94
202258_s_at	886.75	1238.92	0.00683623	1.4	up	1.94
230046_at	131.88	100.36	0.00108382	1.31	down	1.94
244591_x_at	64.92	51.59	0.00124372	1.26	down	1.94
224616_at	2351.76	2932.33	0.000165891	1.25	up	1.94
239925_at	63.74	54.49	0.00111331	1.17	down	1.94
227148_at	50.54	156.54	0.000971391	3.1	up	1.93
236262_at	149.21	391.98	0.00472829	2.63	up	1.93
227367_at	120.79	218.73	0.00926236	1.81	up	1.93
224752_at	1326.3	811.99	0.00153144	1.63	down	1.93
200890_s_at	346.53	234.32	1.55613e-05	1.48	down	1.93
228009_x_at	678.46	485.94	0.00514571	1.4	down	1.93
229727_x_at	80.45	69.83	0.00432989	1.15	down	1.93
210052_s_at	193.6	87.4	0.000870927	2.22	down	1.92
213411_at	31.22	68.56	0.000345987	2.2	up	1.92
209348_s_at	1409.84	2481.2	0.000891304	1.76	up	1.92
36553_at	510	762.54	0.000442379	1.5	up	1.92
229894_s_at	69.54	56.36	0.00123578	1.23	down	1.92
208335_s_at	50.97	190.45	0.00135138	3.74	up	1.91
229691_at	54.06	125.79	0.00245922	2.33	up	1.91
223307_at	169.31	77.03	0.000547699	2.2	down	1.91
215111_s_at	2741.01	5344.54	0.00449695	1.95	up	1.91
225594_at	107.93	183.89	8.34565e-05	1.7	up	1.91
224280_s_at	205.86	320.35	0.00368193	1.56	up	1.91
223480_s_at	1449.89	1017.8	0.000719591	1.42	down	1.91
207941_s_at	1197.88	1524.38	0.000551188	1.27	up	1.91
240359_at	62.92	51.27	0.000564195	1.23	down	1.91
228370_at	136.59	300	0.00438482	2.2	up	1.9
228416_at	85.57	182.13	0.0010056	2.13	up	1.9
204385_at	214	104.2	0.00165146	2.05	down	1.9
223880_x_at	2605.43	1348.77	0.00196214	1.93	down	1.9
204649_at	88.63	57.34	0.00158786	1.55	down	1.9
207121_s_at	921.3	623.93	0.000800326	1.48	down	1.9
217839_at	2428.59	1673.69	0.000216634	1.45	down	1.9
226562_at	137.24	195.93	0.00106503	1.43	up	1.9
224591_at	1499.14	2096.48	0.00917791	1.4	up	1.9
203959_s_at	208.37	268.66	0.00273977	1.29	up	1.9
200087_s_at	3270.31	2568.71	8.33819e-05	1.27	down	1.9
225323_at	176.2	138.74	0.000984898	1.27	down	1.9
208774_at	580.24	727.19	0.0056129	1.25	up	1.9
216038_x_at	221.75	178.29	0.000415421	1.24	down	1.9
201763_s_at	315.04	258.29	6.62952e-05	1.22	down	1.9
209557_s_at	80.32	67.46	0.000626683	1.19	down	1.9
218976_at	409.11	86.8	0.00336983	4.71	down	1.89
222532_at	293.18	146.03	0.00157219	2.01	down	1.89
224376_s_at	1774.77	903.45	0.00148149	1.96	down	1.89
235570_at	232.1	445.59	0.00247679	1.92	up	1.89
235405_at	47.38	88.88	4.17268e-05	1.88	up	1.89
219477_s_at	131.33	235.46	0.00517528	1.79	up	1.89
244401_at	49.88	76.88	0.000470765	1.54	up	1.89
218518_at	257.38	380.55	6.84897e-05	1.48	up	1.89
213656_s_at	487.93	702.44	0.00246588	1.44	up	1.89
219350_s_at	1237.3	935.5	8.95032e-05	1.32	down	1.89
225529_at	106.03	138.62	0.0102056	1.31	up	1.89
209609_s_at	1289.57	1018.84	0.00439415	1.27	down	1.89
201575_at	933.67	1164.03	0.000461721	1.25	up	1.89
241839_at	68.63	55.19	0.000606659	1.24	down	1.89
1563878_a_at	58.91	48.81	0.00044928	1.21	down	1.89
223492_s_at	186.46	402.56	0.00276596	2.16	up	1.88
222039_at	119.28	61.51	0.00149692	1.94	down	1.88
204759_at	760.77	1425.96	0.00357887	1.87	up	1.88
202107_s_at	386.17	216.05	0.000280852	1.79	down	1.88
200750_s_at	2695.88	1613.17	0.000590552	1.67	down	1.88
203552_at	177.05	289.7	0.00272689	1.64	up	1.88
224996_at	1072.93	678.87	0.00933482	1.58	down	1.88
208916_at	267.21	172.4	0.00038009	1.55	down	1.88
200827_at	962.7	626.99	0.00425123	1.54	down	1.88
235339_at	89.07	136.65	0.00105935	1.53	up	1.88
212463_at	1238.46	1892.08	0.00827521	1.53	up	1.88
218265_at	162.93	237.1	0.000779157	1.46	up	1.88
200870_at	2460.12	1863.38	0.00143126	1.32	down	1.88
239996_x_at	96.36	74.32	0.00450734	1.3	down	1.88
211072_x_at	11730.4	9384.99	4.75715e-05	1.25	down	1.88
218365_s_at	113.66	95.41	0.000157016	1.19	down	1.88
201012_at	4724.77	2206.36	4.03253e-05	2.14	down	1.87
241789_at	111.62	236.98	0.00439619	2.12	up	1.87
212902_at	129.77	61.49	0.00412298	2.11	down	1.87
213049_at	222.73	414.05	0.00391486	1.86	up	1.87
216320_x_at	282.4	494.98	3.99913e-05	1.75	up	1.87
212197_x_at	775.11	1243.95	0.0025015	1.6	up	1.87
204000_at	238.47	359.51	0.000754589	1.51	up	1.87
225921_at	329.56	496.41	0.00377289	1.51	up	1.87
212218_s_at	182.79	121.96	0.000753275	1.5	down	1.87
212736_at	117.56	173.63	0.0038469	1.48	up	1.87
201521_s_at	230.23	155.16	0.000661886	1.48	down	1.87
202030_at	885.48	609.79	0.000371173	1.45	down	1.87
213398_s_at	398.43	574.25	0.0041978	1.44	up	1.87
212021_s_at	72.61	51.36	0.00256551	1.41	down	1.87
202433_at	693.02	515.62	7.71221e-05	1.34	down	1.87
204590_x_at	105.03	81.27	0.000160905	1.29	down	1.87
33778_at	592.66	484.85	0.0103408	1.22	down	1.87
225809_at	55.03	212.11	0.00315031	3.85	up	1.86
215248_at	54.93	130.88	2.48846e-05	2.38	up	1.86
207876_s_at	136.27	58.61	0.00924345	2.33	down	1.86
224995_at	639.52	1211.63	0.000730364	1.89	up	1.86
229900_at	239.72	128.34	0.00282418	1.87	down	1.86
228585_at	59.64	106.87	0.000233449	1.79	up	1.86
209135_at	1367.76	782.26	0.00890994	1.75	down	1.86
213523_at	101.41	64.33	0.00499275	1.58	down	1.86
217969_at	725.22	1091.05	0.00182267	1.5	up	1.86
235037_at	277.59	187.63	0.00102328	1.48	down	1.86
209282_at	227.36	332.18	0.000174429	1.46	up	1.86
218302_at	390.74	269.54	0.000275893	1.45	down	1.86
234863_x_at	124.75	90.56	0.00160911	1.38	down	1.86
218008_at	1093.1	818.83	0.00993726	1.33	down	1.86
226816_s_at	516.6	666.38	0.000240653	1.29	up	1.86
239891_x_at	301.64	375.74	0.00153832	1.25	up	1.86
212854_x_at	1587.98	1936.71	2.11261e-05	1.22	up	1.86
244095_at	59	48.53	0.000369477	1.22	down	1.86
239687_at	86.92	74.13	0.00111909	1.17	down	1.86
239026_x_at	133.93	114.64	0.00305877	1.17	down	1.86
227920_at	75.65	67.74	0.00113426	1.12	down	1.86
226933_s_at	55.89	170.44	0.00193344	3.05	up	1.85
238868_at	42.97	96.78	0.00379847	2.25	up	1.85
239580_at	76.8	167.56	0.00517116	2.18	up	1.85
225706_at	177.03	311.25	0.00228271	1.76	up	1.85
227251_at	51.6	76.8	0.00319674	1.49	up	1.85
207945_s_at	580.66	388.73	0.00166062	1.49	down	1.85
209712_at	140.57	102.33	0.000524802	1.37	down	1.85
1555682_at	80.79	59.75	0.000367316	1.35	down	1.85
203958_s_at	50.77	67.98	0.000630865	1.34	up	1.85
226744_at	420.87	553.54	0.000754873	1.32	up	1.85
226862_at	76.1	93.07	0.00397835	1.22	up	1.85
225777_at	113.28	93.68	0.00314764	1.21	down	1.85
226591_at	30.5	69.43	0.00226393	2.28	up	1.84
208498_s_at	81.22	165.73	0.000689502	2.04	up	1.84
217835_x_at	3042.09	1614.24	0.00282122	1.88	down	1.84
236249_at	430.61	231.17	0.000515113	1.86	down	1.84
235240_at	72.8	128.98	0.00372401	1.77	up	1.84
222552_at	980.71	578.6	0.00340456	1.69	down	1.84
217862_at	250.91	370.99	0.000563577	1.48	up	1.84
211987_at	462.65	670.49	0.0021191	1.45	up	1.84
223639_s_at	409.47	294.09	0.004527	1.39	down	1.84
224759_s_at	1511.4	1097.43	0.00316023	1.38	down	1.84
201549_x_at	474.53	349.85	0.000340115	1.36	down	1.84
217187_at	89.41	69.54	0.000552575	1.29	down	1.84
219005_at	67.98	54.87	0.000355251	1.24	down	1.84
225655_at	177.65	66.1	0.000630015	2.69	down	1.83
217738_at	1635.04	681.73	0.00371048	2.4	down	1.83
1564494_s_at	1179.89	585.52	4.4996e-05	2.02	down	1.83
225838_at	180.96	290.63	0.001584	1.61	up	1.83
1558041_a_at	102.81	161.16	0.00108977	1.57	up	1.83
213649_at	304.94	460.39	0.00150401	1.51	up	1.83
223491_at	288.61	199.14	0.00330524	1.45	down	1.83
217726_at	1292.45	903.8	0.00496982	1.43	down	1.83
212549_at	358.12	506.35	0.00157386	1.41	up	1.83
204478_s_at	256.87	182.14	0.000753786	1.41	down	1.83
201710_at	89.09	63.31	0.00105418	1.41	down	1.83
221761_at	328.02	241.54	0.000293528	1.36	down	1.83
207440_at	85.81	64.21	0.000376158	1.34	down	1.83
200845_s_at	2595.79	1955.7	0.000754993	1.33	down	1.83
203957_at	202.17	151.99	0.000999528	1.33	down	1.83
204970_s_at	192.06	146.11	0.0064819	1.31	down	1.83
217781_s_at	410.31	535.09	0.00334225	1.3	up	1.83
229439_s_at	103.95	80.05	0.00102898	1.3	down	1.83
214076_at	115.74	147.66	0.00305911	1.28	up	1.83
210789_x_at	58.97	47.1	0.000337514	1.25	down	1.83
218505_at	286.63	356.13	0.000413092	1.24	up	1.83
244759_x_at	57.37	49.24	0.00160926	1.17	down	1.83
226018_at	33.03	84.05	0.00284518	2.54	up	1.82
224565_at	1506.61	2757.04	0.00250985	1.83	up	1.82
223991_s_at	229.4	132.8	0.00410384	1.73	down	1.82
200889_s_at	491.48	290.09	0.000121565	1.69	down	1.82
228456_s_at	275.83	456.37	0.00638743	1.65	up	1.82
221213_s_at	113.79	186.75	0.00243714	1.64	up	1.82
219229_at	82.72	129.92	0.00528089	1.57	up	1.82
235901_at	134.89	209.53	0.000992514	1.55	up	1.82
225507_at	312.51	469.15	0.000751126	1.5	up	1.82
225780_at	205.54	306.59	0.00777579	1.49	up	1.82
225565_at	301.03	428.13	0.000669111	1.42	up	1.82
226760_at	938.24	661.44	0.0002638	1.42	down	1.82
225405_at	791.89	1113.93	0.0013628	1.41	up	1.82
222443_s_at	791.9	574	0.000861862	1.38	down	1.82
201527_at	2542.17	1870.92	0.000763577	1.36	down	1.82
212033_at	400.92	535.45	0.00443965	1.34	up	1.82
225098_at	570.84	756.33	0.00406087	1.32	up	1.82
201230_s_at	121.91	161.39	0.000712567	1.32	up	1.82
210242_x_at	265.06	205.74	0.00597722	1.29	down	1.82
228012_at	73.07	93.49	0.00016992	1.28	up	1.82
204368_at	160.33	962.15	0.00574114	6	up	1.81
205593_s_at	122.93	307.52	0.00339819	2.5	up	1.81
231736_x_at	5116.24	2436.45	0.00056983	2.1	down	1.81
225018_at	232.6	470.24	0.00424999	2.02	up	1.81
230292_at	105.34	204.23	0.000186485	1.94	up	1.81
200730_s_at	338.95	178.08	0.0027164	1.9	down	1.81
230712_at	76.12	131.49	0.000656963	1.73	up	1.81
217787_s_at	201.35	118.34	0.00616189	1.7	down	1.81
218346_s_at	285.11	449.98	0.00083096	1.58	up	1.81
218615_s_at	248.82	157.48	0.0073779	1.58	down	1.81
212253_x_at	190.5	120.96	0.00418865	1.57	down	1.81
205661_s_at	157.42	105.17	0.00023944	1.5	down	1.81
208206_s_at	99.42	143.55	0.000277082	1.44	up	1.81
209694_at	860.25	599.28	0.000521911	1.44	down	1.81
212194_s_at	228.94	165.13	0.000346184	1.39	down	1.81
244409_at	63.64	52.3	0.00379372	1.22	down	1.81
228276_at	69.06	56.89	0.000818992	1.21	down	1.81
1554556_a_at	84.57	69.86	0.000555378	1.21	down	1.81
201856_s_at	220.82	186.56	0.000194762	1.18	down	1.81
229657_at	52.82	93.38	0.00166758	1.77	up	1.8
213388_at	317.2	191.6	0.00855836	1.66	down	1.8
226164_x_at	58.1	94.67	0.000211347	1.63	up	1.8
208070_s_at	214.34	346.73	0.00479597	1.62	up	1.8
235369_at	77.73	124.55	0.00166808	1.6	up	1.8
209326_at	350.67	228.45	0.000210016	1.54	down	1.8
228519_x_at	128.04	190.94	0.000145318	1.49	up	1.8
229145_at	534.07	787.84	0.0016741	1.48	up	1.8
221041_s_at	321.95	219.1	0.00156669	1.47	down	1.8
216199_s_at	281.69	412.1	0.000589126	1.46	up	1.8
210386_s_at	855.64	593.21	0.00080611	1.44	down	1.8
223237_x_at	170.65	120.42	0.000968414	1.42	down	1.8
223819_x_at	384.73	271.98	0.00601267	1.41	down	1.8
211930_at	336.11	468.93	0.00049692	1.4	up	1.8
212030_at	192.31	265.93	0.00123734	1.38	up	1.8
238652_at	101.37	124.9	0.00116514	1.23	up	1.8
234795_at	61.62	50.31	0.00401166	1.22	down	1.8
1555359_at	103	85.03	0.00270368	1.21	down	1.8
1552455_at	35.57	93.57	0.000209771	2.63	up	1.79
226731_at	285.72	562.26	0.00327477	1.97	up	1.79
225008_at	559.65	296.09	0.0122216	1.89	down	1.79
200999_s_at	1382.67	741.22	0.00647786	1.87	down	1.79
224523_s_at	441	250.17	0.00835221	1.76	down	1.79
229991_s_at	115.19	68.34	0.018341	1.69	down	1.79
227279_at	359.12	575.52	0.00274125	1.6	up	1.79
212947_at	95.53	146.72	0.00897677	1.54	up	1.79
228091_at	113.96	171.43	0.00306568	1.5	up	1.79
210847_x_at	56.22	82.04	0.000220951	1.46	up	1.79
200872_at	10528.4	7464.95	0.00274094	1.41	down	1.79
208820_at	946.87	1317.27	0.00274186	1.39	up	1.79
202776_at	1178.96	929.6	0.00312342	1.27	down	1.79
206823_at	69.26	57.79	0.00215752	1.2	down	1.79
209071_s_at	3214.08	9999.84	0.0110322	3.11	up	1.78
228716_at	33.03	69.31	0.00367094	2.1	up	1.78
213645_at	202.8	424.4	0.00185344	2.09	up	1.78
213380_x_at	117.09	237.63	0.000186894	2.03	up	1.78
222857_s_at	63.44	123.22	0.00057792	1.94	up	1.78
201953_at	1510.98	971.47	0.0079805	1.56	down	1.78
218465_at	276.72	185.19	0.000125555	1.49	down	1.78
222691_at	749.03	510.97	0.00679787	1.47	down	1.78
201394_s_at	195.95	284.52	0.00278881	1.45	up	1.78
210422_x_at	200.8	139.99	0.00340678	1.43	down	1.78
225401_at	620.44	436.82	0.00151671	1.42	down	1.78
217625_x_at	58.23	79.76	0.000475745	1.37	up	1.78
215165_x_at	412.3	306.64	0.000850948	1.34	down	1.78
204564_at	118.33	90.68	0.00147365	1.3	down	1.78
221237_s_at	65.89	50.66	0.00439732	1.3	down	1.78
243267_x_at	102.34	81.19	0.00151748	1.26	down	1.78
213563_s_at	84.12	73.69	0.0113828	1.14	down	1.78
213894_at	67.72	212.16	0.00194889	3.13	up	1.77
225191_at	197.8	393.13	4.25597e-05	1.99	up	1.77
225252_at	781.31	439.93	0.0136632	1.78	down	1.77
200700_s_at	1648.64	1021.69	0.00154939	1.61	down	1.77
226316_at	116.45	186.83	0.00041171	1.6	up	1.77
203164_at	509.26	322.17	0.000571453	1.58	down	1.77
209375_at	362.39	503.65	0.00335529	1.39	up	1.77
204905_s_at	469.86	338.04	0.000225076	1.39	down	1.77
200822_x_at	7833.13	5675.29	0.000571572	1.38	down	1.77
201698_s_at	1244.23	913.74	0.000906088	1.36	down	1.77
226886_at	470.59	350.58	0.00129995	1.34	down	1.77
200830_at	1133.54	846.84	0.00261164	1.34	down	1.77
216262_s_at	132.73	174.86	0.00427899	1.32	up	1.77
202473_x_at	100.18	79.79	0.00127696	1.26	down	1.77
243643_x_at	117.67	93.93	0.00135226	1.25	down	1.77
228691_at	87.77	71.15	0.00172267	1.23	down	1.77
212675_s_at	316.28	663.9	0.00325726	2.1	up	1.76
200756_x_at	347.13	204.61	0.00107529	1.7	down	1.76
220305_at	133.48	209.6	0.00271858	1.57	up	1.76
200052_s_at	1184.97	780.32	7.85725e-05	1.52	down	1.76
205415_s_at	72.4	104.12	0.00550325	1.44	up	1.76
235413_at	222.25	155.98	0.000154049	1.42	down	1.76
223664_x_at	165.11	120.27	0.000898092	1.37	down	1.76
230667_at	49.87	67.23	0.00375152	1.35	up	1.76
200083_at	892.71	1176.62	0.00666149	1.32	up	1.76
206124_s_at	75.09	64.71	0.00041282	1.16	down	1.76
204991_s_at	78.97	68.13	0.00034473	1.16	down	1.76
214448_x_at	80.14	70.19	0.00457285	1.14	down	1.76
201890_at	550.06	164.83	0.00167787	3.34	down	1.75
209714_s_at	133.76	55.47	0.00349516	2.41	down	1.75
242590_at	40.99	74.47	0.00259256	1.82	up	1.75
201560_at	2208.59	3927.94	0.01399	1.78	up	1.75
210070_s_at	67.75	106.94	5.98013e-05	1.58	up	1.75
234954_at	503.29	326.99	0.00235013	1.54	down	1.75
222712_s_at	72.07	48.17	0.0178051	1.5	down	1.75
213570_at	115.58	79.78	0.00233503	1.45	down	1.75
209394_at	246.13	353.02	0.00126121	1.43	up	1.75
225180_at	268.05	369.57	0.00319036	1.38	up	1.75
210927_x_at	3750.36	2756.91	0.00202874	1.36	down	1.75
202243_s_at	2538.89	1883.32	0.00413301	1.35	down	1.75
209777_s_at	92.55	72.37	0.00124271	1.28	down	1.75
230439_at	71.7	56.84	0.00366279	1.26	down	1.75
232470_at	77.93	62.27	0.00176559	1.25	down	1.75
230070_at	82.33	66.42	0.0019916	1.24	down	1.75
1556304_s_at	45.37	54.63	0.000627528	1.2	up	1.75
1566670_at	118.94	102.94	0.000824589	1.16	down	1.75
207111_at	140.09	56.94	0.0157831	2.46	down	1.74
228751_at	190.77	342.85	4.43121e-05	1.8	up	1.74
1554609_at	73.89	125.69	0.0034847	1.7	up	1.74
228760_at	250.35	408.52	0.00542124	1.63	up	1.74
227278_at	717.3	451.62	0.000939429	1.59	down	1.74
212289_at	200.44	306.44	0.00655105	1.53	up	1.74
210542_s_at	82.17	124.4	0.00240063	1.51	up	1.74
1558173_a_at	122.47	179.73	0.00479084	1.47	up	1.74
222478_at	484.48	710.18	0.00300674	1.47	up	1.74
226962_at	486.97	344.01	0.00939547	1.42	down	1.74
204428_s_at	84.08	116.68	0.00510311	1.39	up	1.74
228993_s_at	289.37	401.29	0.00481714	1.39	up	1.74
218061_at	2049.9	1479.51	0.00137487	1.39	down	1.74
213044_at	968.84	1315.54	0.00113705	1.36	up	1.74
212918_at	873.96	654.27	0.00550696	1.34	down	1.74
209441_at	91.7	122.24	0.00946525	1.33	up	1.74
208817_at	616.39	471.63	0.00100803	1.31	down	1.74
1554575_a_at	88.33	67.86	0.000996921	1.3	down	1.74
236588_at	62.79	50.73	0.00151628	1.24	down	1.74
222861_x_at	60.48	49.77	0.0048054	1.22	down	1.74
222073_at	66.41	228.87	0.00993864	3.45	up	1.73
235666_at	89.13	268.9	0.00240557	3.02	up	1.73
218585_s_at	224.93	88.1	0.000386806	2.55	down	1.73
209485_s_at	494.59	963.53	0.00949885	1.95	up	1.73
203360_s_at	325.02	167.92	0.000906592	1.94	down	1.73
217919_s_at	710.58	411.69	0.00379758	1.73	down	1.73
212176_at	265.04	424.86	0.000620693	1.6	up	1.73
218336_at	1019.01	660.23	0.0061036	1.54	down	1.73
1556988_s_at	293.09	190.79	0.00630508	1.54	down	1.73
226430_at	969.88	1429.91	0.000515075	1.47	up	1.73
217851_s_at	338.56	232.24	0.000693545	1.46	down	1.73
204699_s_at	234.24	163.73	0.00354498	1.43	down	1.73
203378_at	235.24	334.08	0.00198009	1.42	up	1.73
226692_at	398.11	561.56	0.00268119	1.41	up	1.73
206501_x_at	67.32	48.84	0.0196224	1.38	down	1.73
209372_x_at	136.41	101.4	0.00113483	1.35	down	1.73
221221_s_at	59.41	79.16	0.00272464	1.33	up	1.73
211282_x_at	67.43	86.41	0.00169893	1.28	up	1.73
208469_s_at	74.66	95.57	0.000211199	1.28	up	1.73
223229_at	138.35	55.7	0.00350704	2.48	down	1.72
218193_s_at	384.38	187.63	0.00681999	2.05	down	1.72
219563_at	120.6	207.32	0.00304606	1.72	up	1.72
218140_x_at	1203.34	717.37	0.00266584	1.68	down	1.72
224601_at	1110.93	663.26	0.00518394	1.67	down	1.72
205437_at	122.52	200.68	0.00214706	1.64	up	1.72
212266_s_at	1147.86	1846.33	0.00168333	1.61	up	1.72
218257_s_at	179.51	119.7	0.0138909	1.5	down	1.72
223606_x_at	160.4	230.7	0.00437065	1.44	up	1.72
200048_s_at	3962.13	2811.63	0.00215209	1.41	down	1.72
203046_s_at	185.87	132.25	0.000669176	1.41	down	1.72
37943_at	132.8	180.82	0.00565714	1.36	up	1.72
201225_s_at	960.14	1261.88	0.00987997	1.31	up	1.72
218855_at	180.08	137.22	0.00283191	1.31	down	1.72
201377_at	537.66	417.6	0.00147032	1.29	down	1.72
217527_s_at	208.44	266.51	0.00322474	1.28	up	1.72
221831_at	162.11	204.19	0.00830084	1.26	up	1.72
220181_x_at	97.84	82.15	0.000527059	1.19	down	1.72
220561_at	90.69	76.08	0.00365655	1.19	down	1.72
215858_at	67.23	57.7	0.000523234	1.17	down	1.72
242332_at	62	53.21	0.00176459	1.17	down	1.72
236783_at	127.88	390.43	0.00726141	3.05	up	1.71
230008_at	56.91	166.4	0.00419797	2.92	up	1.71
214866_at	202.34	73.68	0.0124673	2.75	down	1.71
231411_at	94.4	223.34	0.00304847	2.37	up	1.71
210663_s_at	188.2	88.23	0.00352317	2.13	down	1.71
212655_at	236.55	473.58	0.00940274	2	up	1.71
201543_s_at	522.81	280.1	0.0125465	1.87	down	1.71
227502_at	89.83	165.25	0.00100407	1.84	up	1.71
222500_at	348.24	197.9	0.000239272	1.76	down	1.71
209109_s_at	780.93	456.74	0.00254309	1.71	down	1.71
222155_s_at	189.09	114.93	0.000615337	1.65	down	1.71
234491_s_at	217.2	350.22	0.00611642	1.61	up	1.71
221264_s_at	126.54	193.76	0.000292208	1.53	up	1.71
225477_s_at	249.85	361.36	0.00200728	1.45	up	1.71
208716_s_at	1867.78	1300.95	0.000410241	1.44	down	1.71
209586_s_at	677.3	488.55	0.0165393	1.39	down	1.71
202722_s_at	557.31	407.81	0.000269039	1.37	down	1.71
203550_s_at	735.42	540.01	0.00277364	1.36	down	1.71
218107_at	1189.32	899.16	0.00542135	1.32	down	1.71
203283_s_at	257.85	196.92	0.000433958	1.31	down	1.71
207353_s_at	105.64	81.47	0.000816361	1.3	down	1.71
1568605_at	70.29	90.46	0.00355419	1.29	up	1.71
227546_x_at	164.7	127.74	0.000140852	1.29	down	1.71
222628_s_at	288.46	360.58	0.00191252	1.25	up	1.71
202568_s_at	175.58	217.74	0.00144867	1.24	up	1.71
210782_x_at	88.72	74	0.00398868	1.2	down	1.71
225370_at	181.2	154.01	0.000589497	1.18	down	1.71
212389_at	55.11	48.38	0.000395066	1.14	down	1.71
1555650_at	55.57	49.21	0.00228859	1.13	down	1.71
207244_x_at	133.99	118.8	0.00344414	1.13	down	1.71
1569532_a_at	56.64	50.66	0.00183968	1.12	down	1.71
227827_at	29.75	121.27	0.00133276	4.08	up	1.7
209773_s_at	449.78	131.18	0.00232209	3.43	down	1.7
205529_s_at	35.55	97.43	0.00175206	2.74	up	1.7
218656_s_at	392.21	983.85	0.00374017	2.51	up	1.7
203213_at	362.71	150.13	0.00296684	2.42	down	1.7
210559_s_at	152.96	65.97	0.00418711	2.32	down	1.7
209574_s_at	122.06	269.19	0.0044436	2.21	up	1.7
201577_at	1893.27	857.16	0.00335152	2.21	down	1.7
234192_s_at	63.09	117.04	0.00604843	1.85	up	1.7
225308_s_at	320.14	590.76	0.00255936	1.85	up	1.7
204800_s_at	123.19	225.93	0.0117333	1.83	up	1.7
206170_at	75.52	137.04	0.00100626	1.81	up	1.7
225504_at	236.14	380.74	0.0107915	1.61	up	1.7
213455_at	983.32	645.71	0.00571472	1.52	down	1.7
1554553_s_at	181.63	121.82	0.000158095	1.49	down	1.7
219382_at	232.99	159.31	0.000659615	1.46	down	1.7
203117_s_at	201.59	283.01	9.45568e-05	1.4	up	1.7
212146_at	170.74	219.16	0.00758384	1.28	up	1.7
219428_s_at	241.02	188.05	0.0016599	1.28	down	1.7
219095_at	65.76	83.16	0.00176075	1.26	up	1.7
211202_s_at	506	403.66	0.000973426	1.25	down	1.7
233938_at	62.45	50.32	0.0034414	1.24	down	1.7
206463_s_at	65.98	54.95	0.0079152	1.2	down	1.7
220165_at	71.78	60.04	0.00225182	1.2	down	1.7
243285_at	66.94	57.65	0.000747385	1.16	down	1.7
210830_s_at	1150.27	516.23	0.00480831	2.23	down	1.69
236752_at	53.97	119.58	0.00101425	2.22	up	1.69
202862_at	636.79	343.2	0.00542812	1.86	down	1.69
207332_s_at	1103.9	600.57	0.00865632	1.84	down	1.69
227987_at	176.75	300.75	0.00212129	1.7	up	1.69
219278_at	140.29	214.05	0.00460058	1.53	up	1.69
212522_at	483.49	708.5	0.00340759	1.47	up	1.69
213836_s_at	581.53	397.72	0.00034436	1.46	down	1.69
238519_at	142.04	204.5	0.0088908	1.44	up	1.69
208932_at	972.56	683.44	0.00092211	1.42	down	1.69
224608_s_at	781.23	554.88	0.000191626	1.41	down	1.69
240172_at	128.29	91.14	0.0025161	1.41	down	1.69
207595_s_at	138.32	99.27	0.00281217	1.39	down	1.69
201749_at	305.22	411.24	0.00613789	1.35	up	1.69
218560_s_at	142	105.47	0.0052491	1.35	down	1.69
225880_at	513.11	388.49	0.000616289	1.32	down	1.69
226987_at	93.17	119.54	0.00706323	1.28	up	1.69
223124_s_at	391.54	499.94	0.00182989	1.28	up	1.69
226891_at	75.62	60.68	0.00403573	1.25	down	1.69
221966_at	156.03	126.06	0.00100092	1.24	down	1.69
225112_at	405.09	498.5	0.00137206	1.23	up	1.69
209219_at	1122.17	913.7	0.00937824	1.23	down	1.69
214394_x_at	5749.49	6838.01	0.0102658	1.19	up	1.69
228223_at	59.85	50.09	0.00290787	1.19	down	1.69
217193_x_at	69.4	58.36	0.00917327	1.19	down	1.69
228669_x_at	59.61	50.35	0.00893797	1.18	down	1.69
212844_at	70.09	59.46	0.00206353	1.18	down	1.69
220947_s_at	401.71	341.07	0.0028948	1.18	down	1.69
202503_s_at	950.28	331.7	0.000463154	2.86	down	1.68
202954_at	393.5	138.74	0.00361372	2.84	down	1.68
227804_at	118.72	51.48	0.0014454	2.31	down	1.68
226587_at	87.06	199.18	0.00101741	2.29	up	1.68
204825_at	218.53	96.65	0.00285491	2.26	down	1.68
212914_at	337.19	741.79	0.00234157	2.2	up	1.68
224918_x_at	5293.45	2824.97	0.000768556	1.87	down	1.68
219821_s_at	104.61	187.41	0.00194322	1.79	up	1.68
205687_at	333.41	191.12	0.000453378	1.74	down	1.68
214771_x_at	769.27	1267.04	0.00532457	1.65	up	1.68
226848_at	51.65	84.54	0.00123381	1.64	up	1.68
239292_at	68.36	111.86	0.0081558	1.64	up	1.68
203919_at	192.74	307.98	0.0128802	1.6	up	1.68
202856_s_at	3201.65	2053.7	0.000720505	1.56	down	1.68
209302_at	1264.93	809.36	0.00844032	1.56	down	1.68
230058_at	61.7	87.3	0.0010305	1.41	up	1.68
205263_at	1021.95	741.9	0.0121014	1.38	down	1.68
200058_s_at	1312.83	1800.77	0.00766238	1.37	up	1.68
217910_x_at	510.47	377.6	0.00378369	1.35	down	1.68
202891_at	781.38	583	0.00086743	1.34	down	1.68
1557232_at	62.33	82.76	0.000949319	1.33	up	1.68
202299_s_at	3275.08	2461.5	0.0014329	1.33	down	1.68
211433_x_at	287.03	217.46	0.00518458	1.32	down	1.68
209280_at	193.9	149.04	0.00963158	1.3	down	1.68
236093_at	67.57	52.33	0.0141261	1.29	down	1.68
225154_at	531.71	416.98	0.00051155	1.28	down	1.68
231928_at	107.55	87.07	0.0103756	1.24	down	1.68
37254_at	144.1	175.67	0.000443996	1.22	up	1.68
231896_s_at	1093.91	894.11	0.000560391	1.22	down	1.68
237401_at	79.32	67.75	0.0035145	1.17	down	1.68
202390_s_at	121.73	141.69	0.00312382	1.16	up	1.68
213164_at	1780.48	779.38	0.00959913	2.28	down	1.67
228396_at	146.37	326.96	0.00351049	2.23	up	1.67
207828_s_at	269.78	123.66	0.00290072	2.18	down	1.67
1565162_s_at	2324.93	1085.31	0.0014154	2.14	down	1.67
221942_s_at	780.04	1656.72	0.0197715	2.12	up	1.67
221539_at	1169.96	609.77	0.0026385	1.92	down	1.67
238447_at	431.4	764.09	0.00248929	1.77	up	1.67
225093_at	682.36	1152.71	0.00362041	1.69	up	1.67
212036_s_at	427.9	676.38	0.00280843	1.58	up	1.67
225263_at	170.84	263.36	0.00764827	1.54	up	1.67
225465_at	166.38	252.11	0.00132169	1.52	up	1.67
227108_at	37.85	56.85	0.00128639	1.5	up	1.67
218295_s_at	104.58	69.71	0.00207408	1.5	down	1.67
200638_s_at	2148.5	1467.28	0.00195482	1.46	down	1.67
201797_s_at	214.94	155.9	0.0048092	1.38	down	1.67
218595_s_at	599.82	437.92	0.00721786	1.37	down	1.67
203612_at	252.57	188.94	0.00337962	1.34	down	1.67
58696_at	425.22	319.13	0.00141007	1.33	down	1.67
242911_at	97.89	125.61	0.00168818	1.28	up	1.67
211096_at	64.59	50.37	0.000298438	1.28	down	1.67
224163_s_at	224.9	286.35	0.00220354	1.27	up	1.67
218442_at	360.5	284.17	0.00512182	1.27	down	1.67
222119_s_at	439.42	555.65	0.00466365	1.26	up	1.67
215725_at	98.92	78.79	0.00446136	1.26	down	1.67
235659_at	162.61	197.26	0.00330798	1.21	up	1.67
242200_at	62.8	53.77	0.00107156	1.17	down	1.67
230938_x_at	85.05	74.86	0.00161614	1.14	down	1.67
202705_at	143.46	59.99	0.00499381	2.39	down	1.66
244655_at	37.58	82.32	0.000999478	2.19	up	1.66
212177_at	72.47	140.09	0.00104525	1.93	up	1.66
219432_at	255.25	486.28	0.0059507	1.91	up	1.66
226684_at	194.42	323.94	0.00860958	1.67	up	1.66
232406_at	54.17	88.14	0.000238428	1.63	up	1.66
219125_s_at	348.87	219.57	0.000946001	1.59	down	1.66
219398_at	107.15	68.35	0.0254974	1.57	down	1.66
209431_s_at	143.98	223.08	0.00564641	1.55	up	1.66
203950_s_at	93.19	134.32	0.00993117	1.44	up	1.66
212455_at	1048.14	1488.99	0.00282197	1.42	up	1.66
211432_s_at	115.82	83.2	0.00266035	1.39	down	1.66
224716_at	607.64	443.92	0.00322295	1.37	down	1.66
210434_x_at	4149.26	3040.55	0.00317815	1.36	down	1.66
222981_s_at	959.97	744.45	0.00144334	1.29	down	1.66
227814_at	93.24	74.26	0.00985845	1.26	down	1.66
204064_at	336.53	415.07	0.00694318	1.23	up	1.66
202210_x_at	114.22	95.57	0.00147487	1.2	down	1.66
58308_at	75.69	85.28	0.00217239	1.13	up	1.66
227641_at	344.13	1717.25	0.0171716	4.99	up	1.65
206155_at	172.59	61.05	0.00663715	2.83	down	1.65
227188_at	99.32	213.13	0.0074199	2.15	up	1.65
228030_at	92.79	196.28	0.00136568	2.12	up	1.65
225175_s_at	166.84	317.09	0.0143944	1.9	up	1.65
226380_at	84.45	159.56	0.00545225	1.89	up	1.65
209146_at	1295.54	719.39	0.00649152	1.8	down	1.65
212179_at	326.79	521.34	0.000673122	1.6	up	1.65
209082_s_at	451.48	688.16	0.000393133	1.52	up	1.65
235893_at	46.44	69.93	0.000874973	1.51	up	1.65
216550_x_at	100.45	147.86	0.0106136	1.47	up	1.65
1554520_at	62.18	87.44	0.00167567	1.41	up	1.65
226242_at	479.92	346.04	0.00508455	1.39	down	1.65
218795_at	251.01	343.62	0.00389813	1.37	up	1.65
204252_at	196.52	144.01	0.00219407	1.36	down	1.65
226601_at	546.74	402.78	0.00370989	1.36	down	1.65
235810_at	100.02	133.2	0.00114737	1.33	up	1.65
212615_at	422.37	557.66	0.00534697	1.32	up	1.65
200910_at	1597.54	1209.29	0.0016356	1.32	down	1.65
202483_s_at	978.4	745.83	0.000861864	1.31	down	1.65
201163_s_at	5220.99	6686.52	0.010885	1.28	up	1.65
213079_at	266.37	342.15	0.00594655	1.28	up	1.65
224731_at	2416.02	3077.49	0.00676674	1.27	up	1.65
218137_s_at	829.23	654.52	0.00204751	1.27	down	1.65
222631_at	297.99	237.73	0.00558442	1.25	down	1.65
202799_at	657.89	528.31	0.000433911	1.25	down	1.65
208198_x_at	87.48	71.64	0.00820738	1.22	down	1.65
222032_s_at	86.2	103.08	0.00667349	1.2	up	1.65
203899_s_at	157.23	133.03	0.0118673	1.18	down	1.65
218353_at	1512.86	5820.39	0.0132895	3.85	up	1.64
227719_at	161.1	541	0.00840831	3.36	up	1.64
238428_at	37.26	88.41	0.00856199	2.37	up	1.64
227405_s_at	182.08	382.84	0.00953954	2.1	up	1.64
227478_at	200.44	380.75	0.00271586	1.9	up	1.64
229881_at	57.62	98.01	0.00310628	1.7	up	1.64
236836_at	62.11	99.49	0.00217293	1.6	up	1.64
217936_at	341.64	519.73	0.00832471	1.52	up	1.64
208990_s_at	981.33	1471.33	0.00227703	1.5	up	1.64
212205_at	1676.05	2460.32	0.00425262	1.47	up	1.64
218059_at	1639.67	1155.8	0.00481562	1.42	down	1.64
229776_at	100.38	138.53	0.0157782	1.38	up	1.64
213734_at	549.19	402.95	0.000244435	1.36	down	1.64
224592_x_at	1087.13	1469.9	0.0214551	1.35	up	1.64
219649_at	430.56	322.03	0.00294754	1.34	down	1.64
217828_at	550.29	717.68	0.00275995	1.3	up	1.64
219420_s_at	171.07	132.73	0.000650095	1.29	down	1.64
1554006_a_at	44.84	56.5	0.00186393	1.26	up	1.64
212548_s_at	538.45	676.45	0.00693294	1.26	up	1.64
224111_x_at	164.34	133.04	0.00261914	1.24	down	1.64
236722_at	80.77	67.91	0.00113597	1.19	down	1.64
232517_s_at	58.62	49.83	0.0012138	1.18	down	1.64
1553871_at	64.5	56.13	0.00208569	1.15	down	1.64
207265_s_at	392.59	146.3	0.0075439	2.68	down	1.63
230920_at	104.32	264.26	0.0214365	2.53	up	1.63
225817_at	241.96	582.84	0.00313208	2.41	up	1.63
227769_at	101.85	43.87	0.00263389	2.32	down	1.63
205522_at	96.66	217.2	0.00577755	2.25	up	1.63
202619_s_at	3713.98	1661.7	0.0027619	2.24	down	1.63
228574_at	88.61	173.48	0.0159915	1.96	up	1.63
211340_s_at	512.33	976.97	0.00815201	1.91	up	1.63
209825_s_at	273.33	144.81	0.0074938	1.89	down	1.63
200998_s_at	1218.73	664.4	0.0102911	1.83	down	1.63
218641_at	201.33	362.48	0.00557127	1.8	up	1.63
212208_at	287.75	465.74	0.00429834	1.62	up	1.63
218027_at	1205.61	760.85	0.000628899	1.58	down	1.63
203769_s_at	76.99	120.49	0.0167359	1.56	up	1.63
212949_at	75.13	48.52	0.00247997	1.55	down	1.63
220692_at	52.44	80.42	0.00238423	1.53	up	1.63
243439_at	38.45	58.45	0.000443272	1.52	up	1.63
222551_s_at	130.05	87.01	0.00516351	1.49	down	1.63
204511_at	51.29	74.49	0.0012724	1.45	up	1.63
1553955_at	394.37	573.81	0.0188046	1.45	up	1.63
226056_at	142.69	204.84	0.0050994	1.44	up	1.63
204729_s_at	126.19	87.6	0.0194976	1.44	down	1.63
221497_x_at	443.35	315.8	0.000639193	1.4	down	1.63
235124_at	126.35	176.01	0.00126401	1.39	up	1.63
229323_at	60.27	79.92	0.00207966	1.33	up	1.63
1555845_at	106.24	139.73	0.000984686	1.32	up	1.63
235897_at	68.49	52.16	0.0049796	1.31	down	1.63
209680_s_at	135.46	103.43	0.00222738	1.31	down	1.63
201080_at	392.81	507.53	0.00580359	1.29	up	1.63
215454_x_at	64.55	49.96	0.00052018	1.29	down	1.63
206317_s_at	73.22	57.16	0.00666648	1.28	down	1.63
213619_at	4378.18	5556.92	0.000639627	1.27	up	1.63
218060_s_at	132.96	104.3	0.00138742	1.27	down	1.63
200047_s_at	1709.36	2111.89	0.0141489	1.24	up	1.63
1564069_at	87.04	71.14	0.000880969	1.22	down	1.63
1557710_at	88.78	74.46	0.00344412	1.19	down	1.63
203937_s_at	60.59	71.48	0.000124181	1.18	up	1.63
232162_at	68	57.59	0.00354838	1.18	down	1.63
221982_x_at	128.67	109.28	0.00238296	1.18	down	1.63
1556900_at	175.73	149.74	0.00300806	1.17	down	1.63
216960_s_at	122.8	142.49	0.000397357	1.16	up	1.63
207567_at	64.26	55.16	0.00232937	1.16	down	1.63
223484_at	582.96	161.29	0.00459248	3.61	down	1.62
231947_at	86.07	244.57	0.00598892	2.84	up	1.62
202870_s_at	153.74	57.83	0.00501275	2.66	down	1.62
226534_at	210.7	502.66	0.00301122	2.39	up	1.62
226985_at	144.06	304.01	0.0029901	2.11	up	1.62
242667_at	32.75	64.28	0.00383815	1.96	up	1.62
206167_s_at	164.49	297.1	0.0176651	1.81	up	1.62
230479_at	42.21	75.87	0.00401566	1.8	up	1.62
228304_at	146.58	244.4	0.00315699	1.67	up	1.62
224945_at	256.94	420.69	0.0100602	1.64	up	1.62
218622_at	593.59	389.06	0.00741441	1.53	down	1.62
209873_s_at	118.75	77.75	0.00970574	1.53	down	1.62
227096_at	250.24	164.69	0.00646888	1.52	down	1.62
218115_at	138.69	93.37	0.00135804	1.49	down	1.62
1555943_at	74.62	52.53	0.000294771	1.42	down	1.62
202300_at	2760.32	1967.78	0.00130154	1.4	down	1.62
200925_at	6626.6	4806.15	0.000534306	1.38	down	1.62
220355_s_at	248.35	329.06	0.00312404	1.32	up	1.62
227595_at	56.71	74.06	0.00825141	1.31	up	1.62
213449_at	91.71	70.19	0.00274059	1.31	down	1.62
227273_at	150.61	194.94	0.00962969	1.29	up	1.62
200000_s_at	1080.73	1386.1	0.00448249	1.28	up	1.62
228277_at	126.79	98.92	0.00542438	1.28	down	1.62
201814_at	403.09	511.5	0.0031815	1.27	up	1.62
216180_s_at	79.78	62.8	0.00355918	1.27	down	1.62
207176_s_at	59.88	47.2	0.00493531	1.27	down	1.62
209207_s_at	257.67	204.08	0.00376446	1.26	down	1.62
221603_at	64.54	52.09	0.00016565	1.24	down	1.62
228960_at	45.66	56.3	0.00382374	1.23	up	1.62
208917_x_at	79.34	65.08	0.000743087	1.22	down	1.62
216668_at	94.35	78.55	0.000518971	1.2	down	1.62
230345_at	180.75	152.49	0.00490575	1.19	down	1.62
211624_s_at	82.52	70.83	0.00228075	1.17	down	1.62
201387_s_at	641.54	125.38	0.00749973	5.12	down	1.61
201792_at	236.42	900.66	0.00394983	3.81	up	1.61
205440_s_at	97.84	321.07	0.00726171	3.28	up	1.61
205326_at	239.03	759.89	0.00913679	3.18	up	1.61
226769_at	107.11	336.86	0.00125095	3.15	up	1.61
208712_at	956.19	2977.66	0.0105726	3.11	up	1.61
201292_at	326.99	113.49	0.00115611	2.88	down	1.61
225611_at	257.92	596.91	0.00978548	2.31	up	1.61
230158_at	33.99	71.45	0.00114753	2.1	up	1.61
203865_s_at	102.82	209.95	0.00202137	2.04	up	1.61
224919_at	1575.56	794.3	0.0103769	1.98	down	1.61
214855_s_at	106.26	193.29	0.00804375	1.82	up	1.61
213891_s_at	784.56	1396.56	0.00141546	1.78	up	1.61
201508_at	1759.27	2974.13	0.0215189	1.69	up	1.61
235647_at	137.86	224.41	0.0107476	1.63	up	1.61
227228_s_at	77.85	121.99	0.00495807	1.57	up	1.61
203586_s_at	128.31	81.74	0.0186805	1.57	down	1.61
219156_at	218.55	338.16	0.00886538	1.55	up	1.61
218556_at	872.02	570.02	0.00148422	1.53	down	1.61
211783_s_at	156.19	236.69	0.00510148	1.52	up	1.61
200916_at	4056.57	2730.95	0.0137552	1.49	down	1.61
222250_s_at	109.94	74.4	0.00539872	1.48	down	1.61
213696_s_at	324.86	222.73	0.00758117	1.46	down	1.61
225427_s_at	1366.44	974.67	0.00179906	1.4	down	1.61
239596_at	87.14	62.8	0.0055234	1.39	down	1.61
207157_s_at	3228.02	2497.97	0.000363056	1.29	down	1.61
231017_at	193.19	247.25	0.0145865	1.28	up	1.61
47773_at	93.4	119.34	0.00535591	1.28	up	1.61
204253_s_at	68.76	54.68	0.00435653	1.26	down	1.61
209244_s_at	156.49	182.45	0.00833574	1.17	up	1.61
1553968_a_at	207.35	177.66	0.00187852	1.17	down	1.61
231723_at	66.62	58.33	0.000932247	1.14	down	1.61
224061_at	70.4	160.82	0.000499492	2.28	up	1.6
207069_s_at	103.74	215.05	0.0166161	2.07	up	1.6
222240_s_at	144.99	264.08	0.00965857	1.82	up	1.6
200755_s_at	962.96	535.99	0.00388994	1.8	down	1.6
212382_at	425.67	700.87	0.0019504	1.65	up	1.6
210978_s_at	1449.09	886.29	0.0119565	1.64	down	1.6
227934_at	129.21	204.59	0.00543179	1.58	up	1.6
238728_at	109.03	69.05	0.0113907	1.58	down	1.6
217791_s_at	478.73	309.62	0.00277072	1.55	down	1.6
232103_at	283.42	186.7	0.00181669	1.52	down	1.6
203931_s_at	512.87	346.65	0.00117173	1.48	down	1.6
204028_s_at	410.42	598.28	0.00229382	1.46	up	1.6
202947_s_at	685.74	975.44	0.009856	1.42	up	1.6
1557073_s_at	58.37	79.37	0.00497371	1.36	up	1.6
218296_x_at	168.04	124.81	0.00405811	1.35	down	1.6
213531_s_at	1175.01	1524.46	0.00247245	1.3	up	1.6
222158_s_at	568.27	436.59	0.0122867	1.3	down	1.6
221777_at	323.18	251.73	0.00456643	1.28	down	1.6
212129_at	1075.94	839.89	0.00321487	1.28	down	1.6
211975_at	386.83	491.75	0.0150193	1.27	up	1.6
208818_s_at	1472.65	1163.28	0.00110387	1.27	down	1.6
229573_at	260.04	206.86	0.026389	1.26	down	1.6
200044_at	1467.59	1171.7	0.00543551	1.25	down	1.6
227043_at	106.96	122.48	0.00300921	1.15	up	1.6
1562601_at	59.58	51.86	0.00276567	1.15	down	1.6
