# Supplementary material for: GFOD1 and peejar are promising markers for clear-cell renal cell carcinoma disease progression
Source: Oncotarget. 2016 May 15;7(25):38004–9. doi: 10.18632/oncotarget.9379 (PMC5122367; doi:10.18632/oncotarget.9379)
Supplement: Supplementary file 3 [file oncotarget-07-38004-s003.xlsx]

## Sheet: Sheet1
Table 2: 138 DEGs was selected after compare 998 DEGs with three different non coding RNA databases
affyID	Annotation	Database
1552287_s_at	lnc-DBNDD1-1:1	lncipedia_3_1
	lnc-DEF8-2:16	lncipedia_3_1
	NONHSAT144626.2	NONCODE2016_human
	NONHSAT144632.2	NONCODE2016_human
	AFG3L1	AceView.ncbi_37.good_mrnas_dna
1553871_at	lnc-CSNK1G2-AS1-1:1	lncipedia_3_1
	lnc-CSNK1G2-AS1-1:2	lncipedia_3_1
	lnc-CSNK1G2-AS1-1:3	lncipedia_3_1
	NONHSAT060381.2	NONCODE2016_human
	NONHSAT060382.2	NONCODE2016_human
	C19orf34	AceView.ncbi_37.good_mrnas_dna
1554520_at	lnc-ANKRD11-5:1	lncipedia_3_1
	NONHSAT144484.2	NONCODE2016_human
	kosiru	AceView.ncbi_37.good_mrnas_dna
1554609_at	lnc-POLD3-1:1	lncipedia_3_1
	NONHSAT022904.2	NONCODE2016_human
	kotimi	AceView.ncbi_37.good_mrnas_dna
1556304_s_at	lnc-C22orf26-2:1	lncipedia_3_1
	lnc-C22orf26-2:12	lncipedia_3_1
	lnc-C22orf26-2:13	lncipedia_3_1
	lnc-C22orf26-2:14	lncipedia_3_1
	lnc-C22orf26-2:15	lncipedia_3_1
	lnc-C22orf26-2:16	lncipedia_3_1
	lnc-C22orf26-2:3	lncipedia_3_1
	lnc-C22orf26-2:4	lncipedia_3_1
	lnc-C22orf26-2:5	lncipedia_3_1
	lnc-C22orf26-2:6	lncipedia_3_1
	lnc-C22orf26-2:9	lncipedia_3_1
	lnc-RP4-695O20__B.10.1-4:1	lncipedia_3_1
	NONHSAT087260.2	NONCODE2016_human
	NONHSAT087261.2	NONCODE2016_human
	NONHSAT087262.2	NONCODE2016_human
	NONHSAT087263.2	NONCODE2016_human
	NONHSAT087264.2	NONCODE2016_human
	NONHSAT087265.2	NONCODE2016_human
	NONHSAT087266.2	NONCODE2016_human
	NONHSAT087267.2	NONCODE2016_human
	NONHSAT192989.1	NONCODE2016_human
	NONHSAT192990.1	NONCODE2016_human
	LOC100271722	AceView.ncbi_37.good_mrnas_dna
1556900_at	lnc-VAPB-1:1	lncipedia_3_1
	lnc-VAPB-1:11	lncipedia_3_1
	NONHSAT080548.2	NONCODE2016_human
	NONHSAT189051.1	NONCODE2016_human
	LOC149773	AceView.ncbi_37.good_mrnas_dna
1556988_s_at	lnc-CHD1L-1:10	lncipedia_3_1
	NONHSAT006031.2	NONCODE2016_human
	PDIA3PandCHD1L	AceView.ncbi_37.good_mrnas_dna
1557073_s_at	lnc-STARD9-1:1	lncipedia_3_1
	lnc-STARD9-1:3	lncipedia_3_1
	NONHSAT042028.2	NONCODE2016_human
	TTBK2	AceView.ncbi_37.good_mrnas_dna
	senuri	AceView.ncbi_37.good_mrnas_dna
1557353_at	lnc-ASB5-2:1	lncipedia_3_1
	NONHSAT099357.2	NONCODE2016_human
	mihiri	AceView.ncbi_37.good_mrnas_dna
1562601_at	lnc-SRBD1-4:5	lncipedia_3_1
	NONHSAT070454.2	NONCODE2016_human
	NONHSAT184576.1	NONCODE2016_human
	UNQ6975	AceView.ncbi_37.good_mrnas_dna
1563878_a_at	lnc-AP3B2-1:1	lncipedia_3_1
	lnc-AP3B2-1:2	lncipedia_3_1
	lnc-AP3B2-1:3	lncipedia_3_1
	NONHSAT047851.2	NONCODE2016_human
	NONHSAT047853.2	NONCODE2016_human
	LOC338963	AceView.ncbi_37.good_mrnas_dna
1567214_a_at	lnc-GEMIN2-7:1	lncipedia_3_1
	NONHSAT036523.2	NONCODE2016_human
	PNN	AceView.ncbi_37.good_mrnas_dna
200083_at	lnc-DHRS7B-3:1	lncipedia_3_1
	NONHSAT052141.2	NONCODE2016_human
	foyklaw	AceView.ncbi_37.good_mrnas_dna
	USP22	AceView.ncbi_37.good_mrnas_dna
200750_s_at	lnc-GPR133-4:3	lncipedia_3_1
	lnc-STX2-8:1	lncipedia_3_1
	NONHSAT031992.2	NONCODE2016_human
	NONHSAT164255.1	NONCODE2016_human
	RAN	AceView.ncbi_37.good_mrnas_dna
	RANP1	AceView.ncbi_37.good_mrnas_dna
200870_at	lnc-STRAP-2:1	lncipedia_3_1
	NONHSAT161896.1	NONCODE2016_human
	STRAP	AceView.ncbi_37.good_mrnas_dna
200999_s_at	lnc-NUAK1-5:1	lncipedia_3_1
	NONHSAT030470.2	NONCODE2016_human
	CKAP4	AceView.ncbi_37.good_mrnas_dna
201080_at	lnc-PCGF2-4:1	lncipedia_3_1
	lnc-PCGF2-4:2	lncipedia_3_1
	NONHSAT053364.2	NONCODE2016_human
	NONHSAT053365.2	NONCODE2016_human
	PIP4K2B	AceView.ncbi_37.good_mrnas_dna
201163_s_at	lnc-IGFBP7-1:1	lncipedia_3_1
	NONHSAT199989.1	NONCODE2016_human
	IGFBP7	AceView.ncbi_37.good_mrnas_dna
	POLR2B	AceView.ncbi_37.good_mrnas_dna
201225_s_at	lnc-POU5F1B-11:1	lncipedia_3_1
	NONHSAT216393.1	NONCODE2016_human
	SRRM1	AceView.ncbi_37.good_mrnas_dna
201230_s_at	lnc-P4HTM-2:1	lncipedia_3_1
	NONHSAT089638.2	NONCODE2016_human
	ARIH2	AceView.ncbi_37.good_mrnas_dna
	styswerby	AceView.ncbi_37.good_mrnas_dna
202148_s_at	lnc-PYCR1-1:1	lncipedia_3_1
	NONHSAT056602.2	NONCODE2016_human
	MYADML2andPYCR1	AceView.ncbi_37.good_mrnas_dna
203380_x_at	lnc-KIAA0247-1:2	lncipedia_3_1
	NONHSAT037539.2	NONCODE2016_human
	NONHSAT168604.1	NONCODE2016_human
	NONHSAT168607.1	NONCODE2016_human
	NONHSAT168608.1	NONCODE2016_human
	SLC10A1	AceView.ncbi_37.good_mrnas_dna
	SRSF5	AceView.ncbi_37.good_mrnas_dna
203571_s_at	lnc-C10orf116-1:1	lncipedia_3_1
	lnc-GLUD1-3:4	lncipedia_3_1
	lnc-GLUD1-3:6	lncipedia_3_1
	NONHSAT015385.2	NONCODE2016_human
	NONHSAT155814.1	NONCODE2016_human
	NONHSAT157290.1	NONCODE2016_human
	C10orf116andAGAP11andBMS1P3	AceView.ncbi_37.good_mrnas_dna
	MMRN2	AceView.ncbi_37.good_mrnas_dna
204557_s_at	lnc-UGGT2-3:1	lncipedia_3_1
	NONHSAT034765.2	NONCODE2016_human
	NONHSAT034766.2	NONCODE2016_human
	DZIP1	AceView.ncbi_37.good_mrnas_dna
204672_s_at	lnc-LYRM2-2:1	lncipedia_3_1
	lnc-LYRM2-2:2	lncipedia_3_1
	lnc-LYRM2-2:3	lncipedia_3_1
	NONHSAT223989.1	NONCODE2016_human
	ANKRD6	AceView.ncbi_37.good_mrnas_dna
	LYRM2	AceView.ncbi_37.good_mrnas_dna
205415_s_at	lnc-ATXN3-1:17	lncipedia_3_1
	lnc-ATXN3-1:18	lncipedia_3_1
	NONHSAT039304.2	NONCODE2016_human
	NONHSAT039303.2	NONCODE2016_human
	ATXN3	AceView.ncbi_37.good_mrnas_dna
206911_at	lnc-DGKE-2:1	lncipedia_3_1
	NONHSAT054856.2	NONCODE2016_human
	TRIM25	AceView.ncbi_37.good_mrnas_dna
207945_s_at	lnc-CSNK1D-2:6	lncipedia_3_1
	lnc-CSNK1D-2:7	lncipedia_3_1
	lnc-CSNK1D-2:10	lncipedia_3_1
	lnc-CSNK1D-2:8	lncipedia_3_1
	lnc-SLC16A3-1:1	lncipedia_3_1
	NONHSAT056661.2	NONCODE2016_human
	NONHSAT056662.2	NONCODE2016_human
	NONHSAT056663.2	NONCODE2016_human
	NONHSAT175776.1	NONCODE2016_human
	CSNK1D	AceView.ncbi_37.good_mrnas_dna
208498_s_at	lnc-AMY2A-1:1	lncipedia_3_1
	lnc-AMY2B-1:1	lncipedia_3_1
	NONHSAT149483.1	NONCODE2016_human
	AMY1A	AceView.ncbi_37.good_mrnas_dna
	AMY1B	AceView.ncbi_37.good_mrnas_dna
	AMY1C	AceView.ncbi_37.good_mrnas_dna
	AMY2A	AceView.ncbi_37.good_mrnas_dna
	AMYP1	AceView.ncbi_37.good_mrnas_dna
	RNPC3andAMY2B	AceView.ncbi_37.good_mrnas_dna
208774_at	lnc-CSNK1D-2:10	lncipedia_3_1
	lnc-SLC16A3-1:1	lncipedia_3_1
	NONHSAT056661.2	NONCODE2016_human
	NONHSAT056662.2	NONCODE2016_human
	NONHSAT056663.2	NONCODE2016_human
	NONHSAT175776.1	NONCODE2016_human
	CSNK1D	AceView.ncbi_37.good_mrnas_dna
209219_at	lnc-DOM3Z-4:1	lncipedia_3_1
	NONHSAT208995.1	NONCODE2016_human
	RDBP	AceView.ncbi_37.good_mrnas_dna
209251_x_at	lnc-C1QL4-4:1	lncipedia_3_1
	lnc-C1QL4-4:2	lncipedia_3_1
	NONHSAT028091.2	NONCODE2016_human
	NONHSAT028092.2	NONCODE2016_human
	TUBA1C	AceView.ncbi_37.good_mrnas_dna
209609_s_at	lnc-OAZ3-6:1	lncipedia_3_1
	lnc-TDRKH-1:4	lncipedia_3_1
	NONHSAT006418.2	NONCODE2016_human
	MRPL9	AceView.ncbi_37.good_mrnas_dna
	smarporbo	AceView.ncbi_37.good_mrnas_dna
211038_s_at	lnc-AL137798.1-1:2	lncipedia_3_1
	lnc-MST1P9-2:12	lncipedia_3_1
	lnc-MST1P9-2:13	lncipedia_3_1
	lnc-MST1P9-2:3	lncipedia_3_1
	lnc-MST1P9-2:4	lncipedia_3_1
	NONHSAT001153.2	NONCODE2016_human
	NONHSAT001157.2	NONCODE2016_human
	NONHSAT001158.2	NONCODE2016_human
	NONHSAT001159.2	NONCODE2016_human
	NONHSAT151182.1	NONCODE2016_human
	NONHSAT151183.1	NONCODE2016_human
	CROCCP2	AceView.ncbi_37.good_mrnas_dna
211750_x_at	lnc-C1QL4-4:1	lncipedia_3_1
	lnc-C1QL4-4:2	lncipedia_3_1
	NONHSAT028091.2	NONCODE2016_human
	NONHSAT028092.2	NONCODE2016_human
	TUBA1C	AceView.ncbi_37.good_mrnas_dna
211783_s_at	lnc-BRF1-2:1	lncipedia_3_1
	NONHSAT040353.2	NONCODE2016_human
	MTA1	AceView.ncbi_37.good_mrnas_dna
	seysnar	AceView.ncbi_37.good_mrnas_dna
211930_at	lnc-AGPS-6:3	lncipedia_3_1
	NONHSAT075702.2	NONCODE2016_human
	HNRNPA3	AceView.ncbi_37.good_mrnas_dna
	NFE2L2	AceView.ncbi_37.good_mrnas_dna
212176_at	lnc-COQ3-1:1	lncipedia_3_1
	NONHSAT209471.1	NONCODE2016_human
	SFRS18andCOQ3	AceView.ncbi_37.good_mrnas_dna
212197_x_at	lnc-C17orf84-1:3	lncipedia_3_1
	NONHSAT174960.1	NONCODE2016_human
	feesly	AceView.ncbi_37.good_mrnas_dna
	MPRIP	AceView.ncbi_37.good_mrnas_dna
212253_x_at	lnc-COL21A1-1:1	lncipedia_3_1
	NONHSAT209236.1	NONCODE2016_human
	flarspeyby	AceView.ncbi_37.good_mrnas_dna
212266_s_at	lnc-KIAA0247-1:6	lncipedia_3_1
	lnc-KIAA0247-1:2	lncipedia_3_1
	lnc-KIAA0247-1:5	lncipedia_3_1
	NONHSAT168604.1	NONCODE2016_human
	NONHSAT168607.1	NONCODE2016_human
	NONHSAT037539.2	NONCODE2016_human
	NONHSAT168608.1	NONCODE2016_human
	SLC10A1	AceView.ncbi_37.good_mrnas_dna
	SRSF5	AceView.ncbi_37.good_mrnas_dna
212299_at	lnc-FAM164C-2:1	lncipedia_3_1
	NONHSAT037839.2	NONCODE2016_human
	NEK9	AceView.ncbi_37.good_mrnas_dna
212528_at	lnc-PMM1-1:1	lncipedia_3_1
	lnc-XRCC6-1:1	lncipedia_3_1
	NONHSAT086922.2	NONCODE2016_human
	NONHSAT086923.2	NONCODE2016_human
	NONHSAT086924.2	NONCODE2016_human
	PPPDE2	AceView.ncbi_37.good_mrnas_dna
212593_s_at	lnc-SHOC2-5:2	lncipedia_3_1
	NONHSAT016367.2	NONCODE2016_human
	NCRNA00081	AceView.ncbi_37.good_mrnas_dna
	PDCD4	AceView.ncbi_37.good_mrnas_dna
212639_x_at	lnc-TUBA1C-1:3	lncipedia_3_1
	lnc-C1QL4-4:1	lncipedia_3_1
	lnc-C1QL4-4:2	lncipedia_3_1
	NONHSAT028091.2	NONCODE2016_human
	NONHSAT028092.2	NONCODE2016_human
	TUBA1B	AceView.ncbi_37.good_mrnas_dna
	veyno	AceView.ncbi_37.good_mrnas_dna
	TUBA1C	AceView.ncbi_37.good_mrnas_dna
212813_at	lnc-THYN1-4:1	lncipedia_3_1
	NONHSAT025239.2	NONCODE2016_human
	gerspoyby	AceView.ncbi_37.good_mrnas_dna
	JAM3	AceView.ncbi_37.good_mrnas_dna
213044_at	lnc-USP14-2:1	lncipedia_3_1
	lnc-USP14-2:2	lncipedia_3_1
	NONHSAT056826.2	NONCODE2016_human
	ROCK1	AceView.ncbi_37.good_mrnas_dna
	ROCK1P1	AceView.ncbi_37.good_mrnas_dna
213380_x_at	lnc-AL137798.1-3:10	lncipedia_3_1
	lnc-AL137798.1-3:11	lncipedia_3_1
	lnc-AL137798.1-3:12	lncipedia_3_1
	lnc-AL137798.1-3:13	lncipedia_3_1
	lnc-AMIGO3-1:9	lncipedia_3_1
	NONHSAT001180.2	NONCODE2016_human
	NONHSAT001182.2	NONCODE2016_human
	NONHSAT001183.2	NONCODE2016_human
	NONHSAT001184.2	NONCODE2016_human
	NONHSAT148444.1	NONCODE2016_human
	MST1P2	AceView.ncbi_37.good_mrnas_dna
	MST1P9	AceView.ncbi_37.good_mrnas_dna
	MST1	AceView.ncbi_37.good_mrnas_dna
213411_at	lnc-DBF4-3:1	lncipedia_3_1
	NONHSAT121858.2	NONCODE2016_human
	yukimu	AceView.ncbi_37.good_mrnas_dna
213447_at	lnc-SNURF-1:17	lncipedia_3_1
	lnc-SNURF-1:28	lncipedia_3_1
	lnc-SNURF-1:32	lncipedia_3_1
	lnc-SNURF-1:44	lncipedia_3_1
	lnc-SNURF-1:45	lncipedia_3_1
	lnc-SNURF-3:1	lncipedia_3_1
	lnc-SNURF-3:7	lncipedia_3_1
	lnc-SNURF-3:8	lncipedia_3_1
	lnc-SNURF-4:1	lncipedia_3_1
	lnc-SNURF-1:33	lncipedia_3_1
	NONHSAT040980.2	NONCODE2016_human
	NONHSAT041000.2	NONCODE2016_human
	NONHSAT041008.2	NONCODE2016_human
	NONHSAT041031.2	NONCODE2016_human
	NONHSAT041062.2	NONCODE2016_human
	NONHSAT041063.2	NONCODE2016_human
	NONHSAT041064.2	NONCODE2016_human
	NONHSAT170547.1	NONCODE2016_human
	NONHSAT170556.1	NONCODE2016_human
	NONHSAT041032.2	NONCODE2016_human
	SNRPN_	AceView.ncbi_37.good_mrnas_dna
213619_at	lnc-C5orf60-3:3	lncipedia_3_1
	lnc-C5orf60-3:4	lncipedia_3_1
	lnc-C5orf60-3:7	lncipedia_3_1
	NONHSAT105595.2	NONCODE2016_human
	NONHSAT105596.2	NONCODE2016_human
	NONHSAT205110.1	NONCODE2016_human
	HNRNPH1	AceView.ncbi_37.good_mrnas_dna
213891_s_at	lnc-CCDC68-4:1	lncipedia_3_1
	NONHSAT059365.2	NONCODE2016_human
	TCF4	AceView.ncbi_37.good_mrnas_dna
214771_x_at	lnc-C17orf84-1:3	lncipedia_3_1
	NONHSAT174960.1	NONCODE2016_human
	feesly	AceView.ncbi_37.good_mrnas_dna
	MPRIP	AceView.ncbi_37.good_mrnas_dna
215725_at	lnc-DGCR14-4:1	lncipedia_3_1
	NONHSAT083379.2	NONCODE2016_human
	DGCR2andDGCR11	AceView.ncbi_37.good_mrnas_dna
	LOC100129262	AceView.ncbi_37.good_mrnas_dna
216320_x_at	lnc-AMIGO3-1:9	lncipedia_3_1
	lnc-AL137798.1-3:10	lncipedia_3_1
	lnc-AL137798.1-3:11	lncipedia_3_1
	lnc-AL137798.1-3:12	lncipedia_3_1
	lnc-AL137798.1-3:13	lncipedia_3_1
	NONHSAT001180.2	NONCODE2016_human
	NONHSAT001182.2	NONCODE2016_human
	NONHSAT001183.2	NONCODE2016_human
	NONHSAT001184.2	NONCODE2016_human
	MST1	AceView.ncbi_37.good_mrnas_dna
	MST1P2	AceView.ncbi_37.good_mrnas_dna
	MST1P9	AceView.ncbi_37.good_mrnas_dna
217625_x_at	lnc-C9orf50-2:1	lncipedia_3_1
	lnc-METTL11A-3:11	lncipedia_3_1
	lnc-METTL11A-3:12	lncipedia_3_1
	lnc-METTL11A-3:20	lncipedia_3_1
	NONHSAT135071.2	NONCODE2016_human
	NONHSAT135072.2	NONCODE2016_human
	NONHSAT135085.2	NONCODE2016_human
	NONHSAT220272.1	NONCODE2016_human
	LOC100128077	AceView.ncbi_37.good_mrnas_dna
217729_s_at	lnc-AES-1:5	lncipedia_3_1
	NONHSAT179356.1	NONCODE2016_human
	NONHSAT180078.1	NONCODE2016_human
	AES	AceView.ncbi_37.good_mrnas_dna
217779_s_at	lnc-GDAP2-4:1	lncipedia_3_1
	NONHSAT005496.2	NONCODE2016_human
	PNRC2	AceView.ncbi_37.good_mrnas_dna
	smerbar	AceView.ncbi_37.good_mrnas_dna
	marema	AceView.ncbi_37.good_mrnas_dna
217839_at	lnc-GPR128-2:1	lncipedia_3_1
	NONHSAT194230.1	NONCODE2016_human
	TFG	AceView.ncbi_37.good_mrnas_dna
217969_at	lnc-ZNHIT2-1:1	lncipedia_3_1
	NONHSAT022071.2	NONCODE2016_human
	C11orf2andTM7SF2	AceView.ncbi_37.good_mrnas_dna
	wayaro	AceView.ncbi_37.good_mrnas_dna
218296_x_at	lnc-MSTO1-2:1	lncipedia_3_1
	lnc-YY1AP1-3:1	lncipedia_3_1
	NONHSAT006749.2	NONCODE2016_human
	MRPS29P1andMSTO1	AceView.ncbi_37.good_mrnas_dna
	MSTO2P	AceView.ncbi_37.good_mrnas_dna
	GON4L	AceView.ncbi_37.good_mrnas_dna
	susamo	AceView.ncbi_37.good_mrnas_dna
218641_at	lnc-ATL3-1:1	lncipedia_3_1
	lnc-ATL3-1:9	lncipedia_3_1
	NONHSAT021901.2	NONCODE2016_human
	C11orf95	AceView.ncbi_37.good_mrnas_dna
219350_s_at	lnc-DIABLO-1:2	lncipedia_3_1
	lnc-DIABLO-1:3	lncipedia_3_1
	NONHSAT031496.2	NONCODE2016_human
	NONHSAT031497.2	NONCODE2016_human
	B3GNT4	AceView.ncbi_37.good_mrnas_dna
	VPS33AandDIABLO	AceView.ncbi_37.good_mrnas_dna
219477_s_at	lnc-NEK3-1:10	lncipedia_3_1
	lnc-NEK3-1:3	lncipedia_3_1
	lnc-NEK3-1:4	lncipedia_3_1
	lnc-NEK3-1:6	lncipedia_3_1
	lnc-NEK3-1:7	lncipedia_3_1
	lnc-NEK3-1:8	lncipedia_3_1
	lnc-NEK3-1:9	lncipedia_3_1
	NONHSAT033964.2	NONCODE2016_human
	NONHSAT033965.2	NONCODE2016_human
	NONHSAT033966.2	NONCODE2016_human
	NONHSAT033967.2	NONCODE2016_human
	NONHSAT033968.2	NONCODE2016_human
	NONHSAT033969.2	NONCODE2016_human
	NONHSAT166790.1	NONCODE2016_human
	TPTE2P2andTHSD1P1	AceView.ncbi_37.good_mrnas_dna
	VPS36andTHSD1	AceView.ncbi_37.good_mrnas_dna
219563_at	lnc-C14orf49-1:1	lncipedia_3_1
	lnc-C14orf49-1:3	lncipedia_3_1
	NONHSAT039445.2	NONCODE2016_human
	C14orf139	AceView.ncbi_37.good_mrnas_dna
220561_at	lnc-IGF2-AS-1:1	lncipedia_3_1
	lnc-IGF2-AS-1:2	lncipedia_3_1
	lnc-IGF2-AS-1:3	lncipedia_3_1
	lnc-IGF2-AS-1:4	lncipedia_3_1
	NONHSAT017485.2	NONCODE2016_human
	NONHSAT017486.2	NONCODE2016_human
	NONHSAT017487.2	NONCODE2016_human
	IGF2AS	AceView.ncbi_37.good_mrnas_dna
220947_s_at	lnc-MYLPF-1:2	lncipedia_3_1
	NONHSAT141740.2	NONCODE2016_human
	deynaw	AceView.ncbi_37.good_mrnas_dna
	TBC1D10B	AceView.ncbi_37.good_mrnas_dna
221242_at	lnc-RASD1-2:1	lncipedia_3_1
	NONHSAT146094.2	NONCODE2016_human
	yusori	AceView.ncbi_37.good_mrnas_dna
221974_at	lnc-SNURF-1:28	lncipedia_3_1
	lnc-SNURF-1:32	lncipedia_3_1
	lnc-SNURF-1:45	lncipedia_3_1
	lnc-SNURF-3:1	lncipedia_3_1
	lnc-SNURF-3:7	lncipedia_3_1
	lnc-SNURF-3:8	lncipedia_3_1
	lnc-SNURF-4:1	lncipedia_3_1
	lnc-SNURF-1:33	lncipedia_3_1
	NONHSAT041000.2	NONCODE2016_human
	NONHSAT041008.2	NONCODE2016_human
	NONHSAT041031.2	NONCODE2016_human
	NONHSAT041063.2	NONCODE2016_human
	NONHSAT041064.2	NONCODE2016_human
	NONHSAT170547.1	NONCODE2016_human
	NONHSAT170556.1	NONCODE2016_human
	NONHSAT041032.2	NONCODE2016_human
	SNRPN_	AceView.ncbi_37.good_mrnas_dna
222039_at	lnc-CCDC103-1:1	lncipedia_3_1
	NONHSAT175254.1	NONCODE2016_human
	jywee	AceView.ncbi_37.good_mrnas_dna
	KIF18B	AceView.ncbi_37.good_mrnas_dna
222119_s_at	lnc-KCNK12-5:2	lncipedia_3_1
	NONHSAT184609.1	NONCODE2016_human
	NONHSAT184610.1	NONCODE2016_human
	FBXO11	AceView.ncbi_37.good_mrnas_dna
	MSH6	AceView.ncbi_37.good_mrnas_dna
222493_s_at	lnc-AL353597.1-13:1	lncipedia_3_1
	NONHSAT207227.1	NONCODE2016_human
	ZFAND3	AceView.ncbi_37.good_mrnas_dna
222999_s_at	lnc-AURKAIP1-1:4	lncipedia_3_1
	lnc-AURKAIP1-1:5	lncipedia_3_1
	NONHSAT150967.1	NONCODE2016_human
	NONHSAT150968.1	NONCODE2016_human
	CCNL2andAURKAIP1	AceView.ncbi_37.good_mrnas_dna
223307_at	lnc-GNB3-1:1	lncipedia_3_1
	lnc-U47924.25.1-1:2	lncipedia_3_1
	NONHSAT161796.1	NONCODE2016_human
	CDCA3	AceView.ncbi_37.good_mrnas_dna
223639_s_at	lnc-ZNRD1-1:1	lncipedia_3_1
	lnc-ZNRD1-1:3	lncipedia_3_1
	NONHSAT116360.2	NONCODE2016_human
	NONHSAT116571.2	NONCODE2016_human
	NONHSAT116925.2	NONCODE2016_human
	NONHSAT117276.2	NONCODE2016_human
	NONHSAT117613.2	NONCODE2016_human
	NONHSAT117935.2	NONCODE2016_human
	NONHSAT118288.2	NONCODE2016_human
	NONHSAT116361.2	NONCODE2016_human
	NONHSAT116572.2	NONCODE2016_human
	NONHSAT116926.2	NONCODE2016_human
	NONHSAT117277.2	NONCODE2016_human
	NONHSAT117614.2	NONCODE2016_human
	NONHSAT117936.2	NONCODE2016_human
	NONHSAT118289.2	NONCODE2016_human
	ZNRD1	AceView.ncbi_37.good_mrnas_dna
224565_at	lnc-AP000769.1-2:10	lncipedia_3_1
	lnc-AP000769.1-2:11	lncipedia_3_1
	lnc-AP000769.1-2:2	lncipedia_3_1
	lnc-AP000769.1-2:3	lncipedia_3_1
	lnc-AP000769.1-2:5	lncipedia_3_1
	lnc-AP000769.1-2:7	lncipedia_3_1
	lnc-AP000769.1-2:8	lncipedia_3_1
	lnc-FRMD8-2:1	lncipedia_3_1
	lnc-LTBP3-2:5	lncipedia_3_1
	NONHSAT022109.2	NONCODE2016_human
	NONHSAT022110.2	NONCODE2016_human
	NONHSAT022112.2	NONCODE2016_human
	NONHSAT022114.2	NONCODE2016_human
	NONHSAT022115.2	NONCODE2016_human
	chakarby	AceView.ncbi_37.good_mrnas_dna
	NEAT1	AceView.ncbi_37.good_mrnas_dna
224592_x_at	lnc-PINK1-2:1	lncipedia_3_1
	NONHSAT001387.2	NONCODE2016_human
	HP1BP3	AceView.ncbi_37.good_mrnas_dna
224601_at	lnc-AC090699.1.1-1:10	lncipedia_3_1
	lnc-AC090699.1.1-1:11	lncipedia_3_1
	lnc-AC090699.1.1-1:13	lncipedia_3_1
	lnc-AC090699.1.1-1:15	lncipedia_3_1
	lnc-AC090699.1.1-1:2	lncipedia_3_1
	lnc-AC090699.1.1-1:4	lncipedia_3_1
	lnc-AC090699.1.1-1:1	lncipedia_3_1
	lnc-AC090699.1.1-1:3	lncipedia_3_1
	NONHSAT056038.2	NONCODE2016_human
	NONHSAT056040.2	NONCODE2016_human
	NONHSAT056046.2	NONCODE2016_human
	NONHSAT056048.2	NONCODE2016_human
	NONHSAT056049.2	NONCODE2016_human
	NONHSAT056037.2	NONCODE2016_human
	NONHSAT056039.2	NONCODE2016_human
	SNORD1C	AceView.ncbi_37.good_mrnas_dna
	teesey	AceView.ncbi_37.good_mrnas_dna
224616_at	lnc-CMTM3-1:1	lncipedia_3_1
	NONHSAT143036.2	NONCODE2016_human
	DYNC1LI2	AceView.ncbi_37.good_mrnas_dna
	tasiru	AceView.ncbi_37.good_mrnas_dna
224784_at	lnc-PCGF2-3:1	lncipedia_3_1
	NONHSAT053356.2	NONCODE2016_human
	MLLT6	AceView.ncbi_37.good_mrnas_dna
224918_x_at	lnc-DERA-4:1	lncipedia_3_1
	lnc-DERA-4:7	lncipedia_3_1
	NONHSAT027134.2	NONCODE2016_human
	NONHSAT161903.1	NONCODE2016_human
	NONHSAT161904.1	NONCODE2016_human
	MGST1	AceView.ncbi_37.good_mrnas_dna
224995_at	lnc-SLMO1-1:6	lncipedia_3_1
	NONHSAT058376.2	NONCODE2016_human
	SPIRE1	AceView.ncbi_37.good_mrnas_dna
225191_at	lnc-C19orf24-1:4	lncipedia_3_1
	NONHSAT179324.1	NONCODE2016_human
	CIRBP	AceView.ncbi_37.good_mrnas_dna
225401_at	lnc-C1orf85-1:1	lncipedia_3_1
	lnc-C1orf85-1:2	lncipedia_3_1
	NONHSAT006834.2	NONCODE2016_human
	C1orf85	AceView.ncbi_37.good_mrnas_dna
	TMEM79	AceView.ncbi_37.good_mrnas_dna
225477_s_at	lnc-FGD5-2:1	lncipedia_3_1
	NONHSAT088415.2	NONCODE2016_human
	MRPS25	AceView.ncbi_37.good_mrnas_dna
	NR2C2	AceView.ncbi_37.good_mrnas_dna
225504_at	lnc-HMBOX1-1:2	lncipedia_3_1
	lnc-KIF13B-2:1	lncipedia_3_1
	lnc-HMBOX1-1:1	lncipedia_3_1
	lnc-HMBOX1-1:3	lncipedia_3_1
	lnc-HMBOX1-1:4	lncipedia_3_1
	NONHSAT125770.2	NONCODE2016_human
	NONHSAT125793.2	NONCODE2016_human
	NONHSAT216889.1	NONCODE2016_human
	NONHSAT125784.2	NONCODE2016_human
	NONHSAT125791.2	NONCODE2016_human
	NONHSAT125803.2	NONCODE2016_human
	HMBOX1	AceView.ncbi_37.good_mrnas_dna
225507_at	lnc-COQ3-2:4	lncipedia_3_1
	NONHSAT209473.1	NONCODE2016_human
	NONHSAT209475.1	NONCODE2016_human
	NONHSAT209474.1	NONCODE2016_human
	SFRS18andCOQ3	AceView.ncbi_37.good_mrnas_dna
225724_at	lnc-TIMM9-2:18	lncipedia_3_1
	lnc-TIMM9-2:19	lncipedia_3_1
	lnc-TIMM9-2:22	lncipedia_3_1
	lnc-TIMM9-2:4	lncipedia_3_1
	NONHSAT037119.2	NONCODE2016_human
	NONHSAT037120.2	NONCODE2016_human
	NONHSAT037121.2	NONCODE2016_human
	C14orf37	AceView.ncbi_37.good_mrnas_dna
225777_at	lnc-UAP1L1-2:2	lncipedia_3_1
	lnc-UAP1L1-2:3	lncipedia_3_1
	NONHSAT135662.2	NONCODE2016_human
	NONHSAT135663.2	NONCODE2016_human
	beyterbu	AceView.ncbi_37.good_mrnas_dna
	C9orf140	AceView.ncbi_37.good_mrnas_dna
225780_at	lnc-RSC1A1-1:1	lncipedia_3_1
	NONHSAT001050.2	NONCODE2016_human
	skorbaw	AceView.ncbi_37.good_mrnas_dna
225809_at	lnc-THAP6-3:1	lncipedia_3_1
	NONHSAT096907.2	NONCODE2016_human
	PARM1	AceView.ncbi_37.good_mrnas_dna
225825_at	lnc-SLC4A11-1:1	lncipedia_3_1
	NONHSAT078227.2	NONCODE2016_human
	C20orf194	AceView.ncbi_37.good_mrnas_dna
226316_at	lnc-NDFIP2-13:1	lncipedia_3_1
	lnc-RNF219-6:1	lncipedia_3_1
	NONHSAT034471.2	NONCODE2016_human
	NONHSAT034472.2	NONCODE2016_human
	RBM26	AceView.ncbi_37.good_mrnas_dna
226430_at	lnc-KIAA1239-1:1	lncipedia_3_1
	NONHSAT198495.1	NONCODE2016_human
	RELL1	AceView.ncbi_37.good_mrnas_dna
226562_at	lnc-LCMT2-1:1	lncipedia_3_1
	NONHSAT042065.2	NONCODE2016_human
	ZSCAN29	AceView.ncbi_37.good_mrnas_dna
226587_at	lnc-SNURF-1:10	lncipedia_3_1
	lnc-SNURF-1:11	lncipedia_3_1
	lnc-SNURF-1:17	lncipedia_3_1
	lnc-SNURF-1:23	lncipedia_3_1
	lnc-SNURF-1:7	lncipedia_3_1
	lnc-SNURF-1:8	lncipedia_3_1
	NONHSAT040980.2	NONCODE2016_human
	NONHSAT040988.2	NONCODE2016_human
	NONHSAT040989.2	NONCODE2016_human
	NONHSAT040991.2	NONCODE2016_human
	jupoy	AceView.ncbi_37.good_mrnas_dna
226591_at	lnc-SNURF-1:10	lncipedia_3_1
	lnc-SNURF-1:11	lncipedia_3_1
	lnc-SNURF-1:17	lncipedia_3_1
	lnc-SNURF-1:23	lncipedia_3_1
	lnc-SNURF-1:7	lncipedia_3_1
	lnc-SNURF-1:8	lncipedia_3_1
	NONHSAT040980.2	NONCODE2016_human
	NONHSAT040988.2	NONCODE2016_human
	NONHSAT040989.2	NONCODE2016_human
	NONHSAT040991.2	NONCODE2016_human
	jupoy	AceView.ncbi_37.good_mrnas_dna
226731_at	lnc-ITGA2-4:1	lncipedia_3_1
	lnc-ITGA2-4:2	lncipedia_3_1
	NONHSAT101419.2	NONCODE2016_human
	PELOandITGA1andRPL17P21	AceView.ncbi_37.good_mrnas_dna
226848_at	lnc-MRPS25-5:3	lncipedia_3_1
	NONHSAT088390.2	NONCODE2016_human
	NONHSAT088391.2	NONCODE2016_human
	MRPS25	AceView.ncbi_37.good_mrnas_dna
227235_at	lnc-GUCY1A3-1:1	lncipedia_3_1
	lnc-GUCY1A3-1:2	lncipedia_3_1
	NONHSAT098931.2	NONCODE2016_human
	GUCY1A3	AceView.ncbi_37.good_mrnas_dna
227478_at	lnc-SETBP1-2:1	lncipedia_3_1
	NONHSAT059096.2	NONCODE2016_human
	SETBP1	AceView.ncbi_37.good_mrnas_dna
227502_at	lnc-KIAA1147-1:1	lncipedia_3_1
	NONHSAT123725.2	NONCODE2016_human
	NONHSAT214068.1	NONCODE2016_human
	KIAA1147	AceView.ncbi_37.good_mrnas_dna
227593_at	lnc-ZBTB17-1:2	lncipedia_3_1
	lnc-ZBTB17-1:3	lncipedia_3_1
	NONHSAT001062.2	NONCODE2016_human
	NONHSAT001063.2	NONCODE2016_human
	NONHSAT151172.1	NONCODE2016_human
	FLJ37453	AceView.ncbi_37.good_mrnas_dna
227719_at	lnc-RFXAP-2:1	lncipedia_3_1
	NONHSAT033213.2	NONCODE2016_human
	kokoru	AceView.ncbi_37.good_mrnas_dna
	SMAD9	AceView.ncbi_37.good_mrnas_dna
227979_at	lnc-RBM4-1:1	lncipedia_3_1
	lnc-RBM4-1:2	lncipedia_3_1
	NONHSAT022341.2	NONCODE2016_human
	RBM14andRBM4	AceView.ncbi_37.good_mrnas_dna
	RBM4B	AceView.ncbi_37.good_mrnas_dna
228009_x_at	lnc-ZNRD1-1:1	lncipedia_3_1
	lnc-ZNRD1-1:3	lncipedia_3_1
	NONHSAT116360.2	NONCODE2016_human
	NONHSAT116571.2	NONCODE2016_human
	NONHSAT116925.2	NONCODE2016_human
	NONHSAT117276.2	NONCODE2016_human
	NONHSAT117613.2	NONCODE2016_human
	NONHSAT117935.2	NONCODE2016_human
	NONHSAT118288.2	NONCODE2016_human
	NONHSAT116361.2	NONCODE2016_human
	NONHSAT116572.2	NONCODE2016_human
	NONHSAT116926.2	NONCODE2016_human
	NONHSAT117277.2	NONCODE2016_human
	NONHSAT117614.2	NONCODE2016_human
	NONHSAT117936.2	NONCODE2016_human
	NONHSAT118289.2	NONCODE2016_human
	ZNRD1	AceView.ncbi_37.good_mrnas_dna
228370_at	lnc-SNURF-1:4	lncipedia_3_1
	NONHSAT170545.1	NONCODE2016_human
	NONHSAT201544.1	NONCODE2016_human
	SNRPN_	AceView.ncbi_37.good_mrnas_dna
228456_s_at	lnc-PRND-3:1	lncipedia_3_1
	lnc-PRND-3:2	lncipedia_3_1
	lnc-PCNA-1:1	lncipedia_3_1
	NONHSAT078310.2	NONCODE2016_human
	NONHSAT078308.2	NONCODE2016_human
	movor	AceView.ncbi_37.good_mrnas_dna
228593_at	lnc-TMEM234-3:11	lncipedia_3_1
	lnc-TMEM234-3:2	lncipedia_3_1
	lnc-TMEM234-3:3	lncipedia_3_1
	lnc-TMEM234-3:4	lncipedia_3_1
	lnc-TMEM234-3:12	lncipedia_3_1
	lnc-TMEM234-3:5	lncipedia_3_1
	lnc-TMEM234-3:9	lncipedia_3_1
	NONHSAT002182.2	NONCODE2016_human
	NONHSAT002183.2	NONCODE2016_human
	NONHSAT002185.2	NONCODE2016_human
	NONHSAT002184.2	NONCODE2016_human
	NONHSAT002186.2	NONCODE2016_human
	NONHSAT002187.2	NONCODE2016_human
	NONHSAT151388.1	NONCODE2016_human
	MTMR9L	AceView.ncbi_37.good_mrnas_dna
228686_at	lnc-FBN2-2:15	lncipedia_3_1
	lnc-FBN2-2:16	lncipedia_3_1
	lnc-FBN2-2:4	lncipedia_3_1
	lnc-SLC12A2-3:1	lncipedia_3_1
	NONHSAT103639.2	NONCODE2016_human
	NONHSAT103651.2	NONCODE2016_human
	NONHSAT103652.2	NONCODE2016_human
	FLJ33630	AceView.ncbi_37.good_mrnas_dna
228993_s_at	lnc-SHOC2-5:2	lncipedia_3_1
	NONHSAT016367.2	NONCODE2016_human
	NCRNA00081	AceView.ncbi_37.good_mrnas_dna
	PDCD4	AceView.ncbi_37.good_mrnas_dna
229111_at	lnc-TARDBP-3:1	lncipedia_3_1
	NONHSAT148373.1	NONCODE2016_human
	NONHSAT148374.1	NONCODE2016_human
	MASP2	AceView.ncbi_37.good_mrnas_dna
	resimo	AceView.ncbi_37.good_mrnas_dna
229323_at	lnc-EBF3-2:2	lncipedia_3_1
	lnc-EBF3-2:3	lncipedia_3_1
	lnc-EBF3-2:4	lncipedia_3_1
	lnc-EBF3-2:6	lncipedia_3_1
	NONHSAT017012.2	NONCODE2016_human
	NONHSAT017013.2	NONCODE2016_human
	NONHSAT157731.1	NONCODE2016_human
	NONHSAT017014.2	NONCODE2016_human
	NONHSAT017015.2	NONCODE2016_human
	LOC387723	AceView.ncbi_37.good_mrnas_dna
229573_at	lnc-USP9X-3:1	lncipedia_3_1
	NONHSAT136721.2	NONCODE2016_human
	USP9X	AceView.ncbi_37.good_mrnas_dna
229766_at	lnc-ZNF852-4:1	lncipedia_3_1
	NONHSAT089322.2	NONCODE2016_human
	ZNF445	AceView.ncbi_37.good_mrnas_dna
229991_s_at	lnc-SRPX2-2:1	lncipedia_3_1
	NONHSAT137896.2	NONCODE2016_human
	hehu	AceView.ncbi_37.good_mrnas_dna
	SYTL4	AceView.ncbi_37.good_mrnas_dna
230046_at	lnc-PSMD8-2:3	lncipedia_3_1
	NONHSAT066216.2	NONCODE2016_human
	porsor	AceView.ncbi_37.good_mrnas_dna
230158_at	lnc-STEAP1-3:1	lncipedia_3_1
	lnc-STEAP1-3:2	lncipedia_3_1
	NONHSAT121891.2	NONCODE2016_human
	NONHSAT121892.2	NONCODE2016_human
	DPY19L2	AceView.ncbi_37.good_mrnas_dna
	DPY19L2P4	AceView.ncbi_37.good_mrnas_dna
230179_at	lnc-TBC1D7-2:1	lncipedia_3_1
	NONHSAT107804.2	NONCODE2016_human
	peejar	AceView.ncbi_37.good_mrnas_dna
230439_at	lnc-RBAK-1:1	lncipedia_3_1
	lnc-RBAK-1:2	lncipedia_3_1
	NONHSAT118901.2	NONCODE2016_human
	RNF216LandRBAK	AceView.ncbi_37.good_mrnas_dna
230667_at	lnc-FAM204A-1:1	lncipedia_3_1
	NONHSAT016573.2	NONCODE2016_human
	berwarbo	AceView.ncbi_37.good_mrnas_dna
230920_at	lnc-FOXD2-2:1	lncipedia_3_1
	NONHSAT003100.2	NONCODE2016_human
	pluboy	AceView.ncbi_37.good_mrnas_dna
231736_x_at	lnc-DERA-4:6	lncipedia_3_1
	NONHSAT027138.2	NONCODE2016_human
	NONHSAT161904.1	NONCODE2016_human
	MGST1	AceView.ncbi_37.good_mrnas_dna
235124_at	lnc-SPG11-1:1	lncipedia_3_1
	lnc-SPG11-1:6	lncipedia_3_1
	lnc-SPG11-1:7	lncipedia_3_1
	lnc-SPG11-1:8	lncipedia_3_1
	lnc-SPG11-1:9	lncipedia_3_1
	NONHSAT042161.2	NONCODE2016_human
	NONHSAT042162.2	NONCODE2016_human
	NONHSAT042163.2	NONCODE2016_human
	LOC645212	AceView.ncbi_37.good_mrnas_dna
235132_at	lnc-TSN-2:11	lncipedia_3_1
	lnc-TSN-2:12	lncipedia_3_1
	lnc-TSN-2:13	lncipedia_3_1
	lnc-TSN-2:14	lncipedia_3_1
	lnc-TSN-2:15	lncipedia_3_1
	lnc-TSN-2:2	lncipedia_3_1
	lnc-TSN-2:4	lncipedia_3_1
	lnc-TSN-2:5	lncipedia_3_1
	lnc-TSN-2:8	lncipedia_3_1
	lnc-TSN-2:9	lncipedia_3_1
	NONHSAT074043.2	NONCODE2016_human
	NONHSAT074044.2	NONCODE2016_human
	NONHSAT074045.2	NONCODE2016_human
	NONHSAT074047.2	NONCODE2016_human
	NONHSAT182543.1	NONCODE2016_human
	lardey	AceView.ncbi_37.good_mrnas_dna
235240_at	lnc-ATXN3-1:1	lncipedia_3_1
	lnc-ATXN3-1:17	lncipedia_3_1
	lnc-ATXN3-1:18	lncipedia_3_1
	lnc-ATXN3-1:19	lncipedia_3_1
	lnc-ATXN3-1:20	lncipedia_3_1
	NONHSAT039300.2	NONCODE2016_human
	NONHSAT039301.2	NONCODE2016_human
	NONHSAT039303.2	NONCODE2016_human
	NONHSAT039304.2	NONCODE2016_human
	ATXN3	AceView.ncbi_37.good_mrnas_dna
235893_at	lnc-MED7-1:1	lncipedia_3_1
	NONHSAT204901.1	NONCODE2016_human
	horira	AceView.ncbi_37.good_mrnas_dna
236079_at	lnc-DRD5-3:1	lncipedia_3_1
	lnc-WDR1-1:1	lncipedia_3_1
	lnc-WDR1-1:2	lncipedia_3_1
	NONHSAT095156.2	NONCODE2016_human
	NONHSAT095157.2	NONCODE2016_human
	boygo	AceView.ncbi_37.good_mrnas_dna
237563_s_at	lnc-EGLN1-1:2	lncipedia_3_1
	lnc-EGLN1-1:6	lncipedia_3_1
	lnc-EGLN1-1:7	lncipedia_3_1
	lnc-EGLN1-1:8	lncipedia_3_1
	lnc-EGLN1-1:9	lncipedia_3_1
	NONHSAT010174.2	NONCODE2016_human
	NONHSAT010175.2	NONCODE2016_human
	NONHSAT010176.2	NONCODE2016_human
	NONHSAT153109.1	NONCODE2016_human
	kufeebu	AceView.ncbi_37.good_mrnas_dna
238404_x_at	lnc-KCTD13-1:1	lncipedia_3_1
	NONHSAT141666.2	NONCODE2016_human
	SEZ6L2	AceView.ncbi_37.good_mrnas_dna
238557_at	lnc-MAPK8IP2-1:1	lncipedia_3_1
	lnc-MAPK8IP2-1:16	lncipedia_3_1
	lnc-MAPK8IP2-1:17	lncipedia_3_1
	NONHSAT087512.2	NONCODE2016_human
	LOC100144603	AceView.ncbi_37.good_mrnas_dna
238728_at	lnc-MSI2-5:1	lncipedia_3_1
	NONHSAT054904.2	NONCODE2016_human
	skarsy	AceView.ncbi_37.good_mrnas_dna
239580_at	lnc-GUCY1A3-1:1	lncipedia_3_1
	lnc-GUCY1A3-1:2	lncipedia_3_1
	NONHSAT098931.2	NONCODE2016_human
	GUCY1A3	AceView.ncbi_37.good_mrnas_dna
239925_at	lnc-ONECUT3-2:2	lncipedia_3_1
	NONHSAT060355.2	NONCODE2016_human
	foysoy	AceView.ncbi_37.good_mrnas_dna
241839_at	lnc-TEX11-1:1	lncipedia_3_1
	lnc-TEX11-1:2	lncipedia_3_1
	lnc-TEX11-1:3	lncipedia_3_1
	lnc-TEX11-1:4	lncipedia_3_1
	NONHSAT137410.2	NONCODE2016_human
	NONHSAT137411.2	NONCODE2016_human
	wava	AceView.ncbi_37.good_mrnas_dna
242332_at	lnc-MTHFSD-2:11	lncipedia_3_1
	lnc-MTHFSD-2:16	lncipedia_3_1
	lnc-MTHFSD-2:3	lncipedia_3_1
	lnc-MTHFSD-2:4	lncipedia_3_1
	lnc-MTHFSD-2:6	lncipedia_3_1
	lnc-MTHFSD-2:8	lncipedia_3_1
	lnc-MTHFSD-2:9	lncipedia_3_1
	NONHSAT144209.2	NONCODE2016_human
	NONHSAT144210.2	NONCODE2016_human
	NONHSAT144212.2	NONCODE2016_human
	NONHSAT174160.1	NONCODE2016_human
	LOC400550	AceView.ncbi_37.good_mrnas_dna
242590_at	lnc-MCART1-7:1	lncipedia_3_1
	NONHSAT131088.2	NONCODE2016_human
	ploysarby	AceView.ncbi_37.good_mrnas_dna
243285_at	lnc-SPRYD3-1:1	lncipedia_3_1
	lnc-SPRYD3-1:10	lncipedia_3_1
	NONHSAT028402.2	NONCODE2016_human
	NONHSAT028404.2	NONCODE2016_human
	LOC283335	AceView.ncbi_37.good_mrnas_dna
