# Supplementary material for: GFOD1 and peejar are promising markers for clear-cell renal cell carcinoma disease progression
Source: Oncotarget. 2016 May 15;7(25):38004–9. doi: 10.18632/oncotarget.9379 (PMC5122367; doi:10.18632/oncotarget.9379)
Supplement: Supplementary file 4 [file oncotarget-07-38004-s004.xlsx]

## Sheet: Sheet1
Table 3: The gene expression correlation between 138 DEGs (non-coding RNAs) and 850 DEGs (coding RNAs)
ncRNAs	222493_s_at	222493_s_at	212299_at	212299_at	228686_at	228686_at	221974_at	221974_at	213447_at	213447_at	212593_s_at	212593_s_at	203380_x_at	203380_x_at	227593_at	227593_at	227979_at	227979_at	221242_at	221242_at	225825_at	225825_at	1557353_at	1557353_at	204672_s_at	204672_s_at	211750_x_at	211750_x_at	224784_at	224784_at	209251_x_at	209251_x_at	206911_at	206911_at	236079_at	236079_at	229766_at	229766_at	225724_at	225724_at	217779_s_at	217779_s_at	203571_s_at	203571_s_at	204557_s_at	204557_s_at	238557_at	238557_at	228593_at
Coding genes	coefficiency	p-value	coefficiency	p-value	coefficiency	p-value	coefficiency	p-value	coefficiency	p-value	coefficiency	p-value	coefficiency	p-value	coefficiency	p-value	coefficiency	p-value	coefficiency	p-value	coefficiency	p-value	coefficiency	p-value	coefficiency	p-value	coefficiency	p-value	coefficiency	p-value	coefficiency	p-value	coefficiency	p-value	coefficiency	p-value	coefficiency	p-value	coefficiency	p-value	coefficiency	p-value	coefficiency	p-value	coefficiency	p-value	coefficiency	p-value	coefficiency
218474_s_at	0.646	0.000646837	-0.602	0.00185005	-0.525	0.00845314	-0.56	0.00441107	-0.551	0.00521933	-0.518	0.00956705	-0.545	0.00583952	-0.563	0.00419724	-0.353	0.0907511	0.597	0.00207235	-0.569	0.00374902	-0.454	0.0259895	-0.668	0.000364325	0.73	5.12609e-05	-0.563	0.00416106	0.721	6.92744e-05	0.561	0.00436913	-0.217	0.30837	-0.409	0.0474394	-0.601	0.0018887	-0.679	0.00026275	-0.428	0.0368285	-0.616	0.00136134	0.792	4.09746e-06	-0.316
229531_at	-0.453	0.0262854	0.795	3.48418e-06	0.612	0.00149609	0.515	0.010081	0.533	0.00732934	0.538	0.00664164	0.776	8.21751e-06	0.738	3.79366e-05	0.46	0.0237698	-0.704	0.000122175	0.779	7.4316e-06	0.688	0.000202967	0.751	2.32916e-05	-0.763	1.47112e-05	0.754	2.10876e-05	-0.758	1.77677e-05	-0.541	0.00632504	0.357	0.086574	0.594	0.00221971	0.828	5.91787e-07	0.849	1.60223e-07	0.579	0.00304385	0.609	0.00157803	-0.806	2.0451e-06	0.525
207396_s_at	0.555	0.00487306	-0.72	7.17097e-05	-0.695	0.000162268	-0.578	0.00308288	-0.612	0.00148584	-0.601	0.00188551	-0.767	1.23365e-05	-0.755	2.03163e-05	-0.381	0.0663426	0.602	0.00187109	-0.747	2.71074e-05	-0.726	5.85255e-05	-0.74	3.56145e-05	0.83	5.11615e-07	-0.674	0.000306682	0.826	6.63402e-07	0.578	0.00309382	-0.381	0.0665669	-0.623	0.00114312	-0.851	1.40554e-07	-0.727	5.78728e-05	-0.693	0.000172687	-0.721	7.03651e-05	0.714	8.9261e-05	-0.744
204700_x_at	0.534	0.00720221	-0.805	2.10874e-06	-0.266	0.209554	-0.556	0.00481538	-0.59	0.00238848	-0.228	0.284161	-0.638	0.000797158	-0.496	0.0136697	-0.254	0.231543	0.398	0.0538532	-0.611	0.0015207	-0.504	0.0121072	-0.723	6.63486e-05	0.628	0.00102663	-0.751	2.35412e-05	0.622	0.00117883	0.6	0.00194456	-0.393	0.0572251	-0.519	0.00939434	-0.534	0.00714696	-0.529	0.00785541	-0.461	0.0234992	-0.538	0.0066811	0.705	0.000121151	-0.422
212706_at	-0.516	0.00980399	0.639	0.000783901	0.525	0.00840211	0.586	0.00264321	0.489	0.0152423	0.506	0.0116902	0.594	0.00219437	0.572	0.00346332	0.343	0.10078	-0.606	0.00168929	0.673	0.000310282	0.531	0.00756359	0.571	0.00359792	-0.7	0.000142132	0.697	0.0001561	-0.692	0.000179584	-0.638	0.00078784	0.385	0.0628816	0.518	0.00956293	0.655	0.000516526	0.658	0.000474891	0.462	0.0228763	0.473	0.0196483	-0.741	3.50678e-05	0.575
218067_s_at	-0.525	0.00843438	0.49	0.015182	0.555	0.00488073	0.597	0.00206792	0.514	0.01018	0.762	1.52479e-05	0.554	0.00493277	0.475	0.0191291	0.643	0.000698618	-0.696	0.000160499	0.551	0.00522223	0.539	0.00662845	0.517	0.00962744	-0.307	0.144138	0.454	0.0259662	-0.296	0.159968	-0.372	0.0731152	0.503	0.0122972	0.641	0.000737195	0.671	0.000335392	0.717	8.14904e-05	0.326	0.120026	0.481	0.0173918	-0.509	0.0111057	0.418
222231_s_at	0.683	0.000234961	-0.699	0.000144609	-0.458	0.0243871	-0.754	2.10239e-05	-0.745	2.90835e-05	-0.491	0.0149413	-0.716	8.25844e-05	-0.642	0.000718916	-0.415	0.0437544	0.551	0.00521695	-0.712	9.39962e-05	-0.573	0.00340399	-0.732	4.70425e-05	0.74	3.52687e-05	-0.757	1.82506e-05	0.726	5.95694e-05	0.72	7.33845e-05	-0.439	0.031989	-0.497	0.0134224	-0.767	1.2284e-05	-0.645	0.000672072	-0.466	0.0218397	-0.73	5.14176e-05	0.773	9.43288e-06	-0.515
228437_at	0.657	0.000480741	-0.704	0.00012487	-0.282	0.182306	-0.575	0.00331822	-0.605	0.00173383	-0.38	0.0673348	-0.694	0.000171149	-0.428	0.0368989	-0.348	0.0957994	0.334	0.111167	-0.653	0.00054427	-0.477	0.0185195	-0.635	0.000853931	0.609	0.00157993	-0.705	0.000121102	0.601	0.00188519	0.541	0.0063534	-0.593	0.0022423	-0.541	0.00639064	-0.722	6.76382e-05	-0.537	0.00683481	-0.451	0.0270659	-0.644	0.000678577	0.653	0.00053861	-0.603
212601_at	-0.414	0.0442625	0.725	6.14299e-05	0.246	0.247334	0.492	0.0145917	0.517	0.00960052	0.345	0.0989503	0.606	0.00171272	0.566	0.00396302	0.383	0.0648983	-0.5	0.0127956	0.633	0.000895585	0.543	0.00606032	0.677	0.000277917	-0.59	0.00238669	0.767	1.21419e-05	-0.566	0.00394833	-0.503	0.0123097	0.438	0.0323605	0.571	0.00358641	0.637	0.000818996	0.625	0.00108942	0.325	0.121299	0.496	0.0137085	-0.722	6.9032e-05	0.456
211071_s_at	0.556	0.004788	-0.837	3.34251e-07	-0.569	0.00373058	-0.516	0.00987809	-0.632	0.000933262	-0.413	0.0447765	-0.837	3.35088e-07	-0.658	0.000478936	-0.378	0.0686203	0.494	0.014248	-0.645	0.000666508	-0.747	2.69476e-05	-0.899	2.4237e-09	0.812	1.48339e-06	-0.762	1.50939e-05	0.804	2.15721e-06	0.58	0.0029542	-0.353	0.0910298	-0.463	0.0225915	-0.751	2.32824e-05	-0.706	0.000116691	-0.799	2.82884e-06	-0.764	1.37434e-05	0.716	8.40077e-05	-0.579
244326_at	0.398	0.0539332	-0.703	0.000128911	-0.605	0.00174378	-0.375	0.0708118	-0.494	0.0141404	-0.537	0.0067961	-0.748	2.66409e-05	-0.779	7.29143e-06	-0.529	0.00782058	0.69	0.000188572	-0.662	0.000425976	-0.63	0.000977131	-0.686	0.000215239	0.639	0.000776363	-0.586	0.00262276	0.631	0.00094759	0.369	0.0763873	-0.403	0.0511281	-0.536	0.00690673	-0.849	1.55843e-07	-0.77	1.08245e-05	-0.621	0.00120069	-0.705	0.000120397	0.67	0.000342826	-0.579
1559201_a_at	-0.537	0.00687501	0.733	4.6131e-05	0.517	0.00962339	0.296	0.160869	0.33	0.114777	0.573	0.00340691	0.681	0.000248037	0.522	0.00893006	0.199	0.35038	-0.543	0.00613003	0.458	0.0244282	0.631	0.000937681	0.684	0.000231534	-0.783	5.9881e-06	0.604	0.0017911	-0.768	1.17325e-05	-0.438	0.0321418	0.401	0.0523849	0.527	0.00818397	0.658	0.000479172	0.598	0.00202107	0.507	0.0114081	0.615	0.00137745	-0.628	0.00100913	0.637
201967_at	-0.311	0.139301	0.509	0.0111537	0.621	0.00121258	0.487	0.0158807	0.412	0.0455623	0.74	3.51167e-05	0.529	0.00782866	0.563	0.00414519	0.573	0.0034243	-0.612	0.00146748	0.589	0.00247951	0.633	0.000892189	0.354	0.0897203	-0.407	0.0486543	0.451	0.0269394	-0.399	0.0532275	-0.388	0.0613077	0.617	0.00131342	0.651	0.00057774	0.585	0.00269862	0.605	0.00175419	0.297	0.158366	0.3	0.154369	-0.39	0.059718	0.536
210050_at	0.437	0.0329039	-0.683	0.000238474	-0.411	0.0460445	-0.278	0.187817	-0.311	0.139387	-0.428	0.0369067	-0.481	0.0173927	-0.448	0.0281405	-0.222	0.297794	0.445	0.0293404	-0.563	0.00415465	-0.451	0.0269352	-0.554	0.00492579	0.457	0.0247112	-0.488	0.015578	0.457	0.0248729	0.308	0.143275	-0.241	0.257111	-0.572	0.00346251	-0.542	0.00620811	-0.596	0.0021119	-0.42	0.0408743	-0.415	0.0437766	0.625	0.00110127	-0.379
222629_at	-0.408	0.048081	0.531	0.00760733	0.882	1.21917e-08	0.504	0.0119866	0.624	0.00113254	0.786	5.33015e-06	0.723	6.47201e-05	0.725	6.13611e-05	0.523	0.00875361	-0.531	0.00758906	0.505	0.0118401	0.825	7.21347e-07	0.595	0.00215323	-0.645	0.000659552	0.46	0.0238227	-0.637	0.000817228	-0.444	0.0297166	0.325	0.121504	0.478	0.0182385	0.7	0.000139343	0.664	0.000404506	0.727	5.6747e-05	0.558	0.00462555	-0.498	0.013314	0.529
218988_at	0.662	0.000423743	-0.383	0.0649917	-0.161	0.452284	-0.636	0.00083868	-0.539	0.00662561	-0.301	0.153562	-0.392	0.0582523	-0.187	0.381965	-0.282	0.181327	0.303	0.149537	-0.361	0.0834549	-0.244	0.251104	-0.387	0.0616285	0.389	0.0605859	-0.41	0.0467768	0.379	0.0679587	0.562	0.00429768	-0.501	0.0126272	-0.339	0.104907	-0.447	0.0283607	-0.266	0.209539	-0.288	0.172549	-0.508	0.0113255	0.46	0.0235744	-0.594
218903_s_at	0.428	0.0367122	-0.636	0.000846018	-0.485	0.0163582	-0.567	0.00389411	-0.566	0.00397178	-0.673	0.000313936	-0.685	0.000224314	-0.448	0.0279795	-0.433	0.0347152	0.45	0.0275402	-0.637	0.00082425	-0.728	5.48833e-05	-0.528	0.00796777	0.581	0.00290091	-0.504	0.0120162	0.567	0.0038459	0.482	0.0170078	-0.617	0.00131092	-0.72	7.2582e-05	-0.686	0.000212732	-0.602	0.00184795	-0.38	0.0673332	-0.423	0.0396145	0.499	0.0129774	-0.67
219396_s_at	-0.551	0.00524071	0.375	0.0705784	0.466	0.021834	0.815	1.26587e-06	0.75	2.4884e-05	0.552	0.00515025	0.478	0.0181964	0.561	0.00434147	0.575	0.00329642	-0.547	0.0056293	0.61	0.00154833	0.455	0.0253128	0.372	0.0731895	-0.391	0.0587932	0.413	0.0449266	-0.381	0.0660937	-0.682	0.000239572	0.545	0.00591489	0.462	0.0231138	0.538	0.00668974	0.463	0.02262	0.299	0.156068	0.502	0.0124907	-0.454	0.0257127	0.432
227416_s_at	0.559	0.00450686	-0.753	2.14071e-05	-0.594	0.00221722	-0.588	0.00253239	-0.675	0.000294034	-0.621	0.00119321	-0.873	2.52285e-08	-0.619	0.00125154	-0.444	0.0297308	0.599	0.00196311	-0.735	4.32654e-05	-0.68	0.000257916	-0.739	3.73872e-05	0.78	6.84781e-06	-0.713	9.32727e-05	0.772	1.0111e-05	0.495	0.0139203	-0.386	0.0623863	-0.668	0.000363954	-0.869	3.61715e-08	-0.764	1.39254e-05	-0.563	0.00421659	-0.632	0.000921668	0.741	3.49253e-05	-0.592
218584_at	0.431	0.0355621	-0.714	8.88277e-05	-0.431	0.0356368	-0.273	0.196469	-0.241	0.255958	-0.525	0.00837833	-0.578	0.00311171	-0.474	0.0192214	-0.328	0.117808	0.585	0.0026918	-0.583	0.00278413	-0.518	0.00953789	-0.562	0.00429212	0.458	0.0243889	-0.438	0.0322177	0.453	0.0260679	0.257	0.225825	-0.383	0.0650588	-0.778	7.58887e-06	-0.659	0.000461045	-0.7	0.000139621	-0.342	0.101807	-0.383	0.0647889	0.573	0.00342199	-0.521
219490_s_at	0.631	0.000955954	-0.529	0.00789406	-0.577	0.00315012	-0.653	0.000540421	-0.531	0.00764619	-0.518	0.0094407	-0.585	0.00269925	-0.505	0.0118424	-0.334	0.110354	0.513	0.0103545	-0.575	0.00326749	-0.606	0.00168873	-0.723	6.47898e-05	0.643	0.000705804	-0.66	0.000452448	0.631	0.00094212	0.677	0.000278227	-0.427	0.0373235	-0.329	0.116045	-0.694	0.000167305	-0.612	0.00146857	-0.65	0.000590365	-0.774	8.99872e-06	0.615	0.00137983	-0.67
212778_at	-0.36	0.0836036	0.764	1.39523e-05	0.638	0.000795713	0.442	0.0303704	0.551	0.00530635	0.474	0.0193599	0.686	0.000217025	0.79	4.47984e-06	0.398	0.053844	-0.617	0.00130745	0.72	7.40691e-05	0.661	0.000443283	0.76	1.62175e-05	-0.631	0.000946493	0.783	6.2326e-06	-0.617	0.00131083	-0.454	0.025676	0.255	0.228742	0.483	0.0167483	0.701	0.000137559	0.738	3.83606e-05	0.644	0.000681474	0.725	6.19651e-05	-0.725	6.19409e-05	0.492
225638_at	0.697	0.000154154	-0.7	0.00014061	-0.484	0.0164843	-0.655	0.000507989	-0.651	0.00057034	-0.457	0.0249131	-0.669	0.000347039	-0.503	0.0123225	-0.38	0.0667168	0.461	0.0233718	-0.559	0.00455114	-0.464	0.0222436	-0.631	0.000950045	0.597	0.00207814	-0.773	9.6435e-06	0.587	0.00256991	0.691	0.000185374	-0.442	0.0305965	-0.585	0.00266973	-0.662	0.000427016	-0.579	0.00303889	-0.448	0.0281333	-0.621	0.00120448	0.791	4.24465e-06	-0.465
202324_s_at	0.509	0.0110571	-0.55	0.00540896	-0.394	0.0570106	-0.696	0.00015918	-0.674	0.000303753	-0.312	0.138204	-0.581	0.00293284	-0.503	0.0121976	-0.577	0.00318977	0.33	0.114816	-0.594	0.00219198	-0.591	0.00236215	-0.578	0.00312399	0.386	0.0626939	-0.605	0.00174195	0.377	0.069445	0.691	0.000185185	-0.563	0.00414689	-0.263	0.215197	-0.515	0.00995342	-0.464	0.0222954	-0.584	0.00276079	-0.557	0.00467524	0.39	0.059812	-0.409
214135_at	0.456	0.0250414	-0.653	0.000537089	-0.588	0.00249431	-0.469	0.0207145	-0.506	0.0115495	-0.525	0.00840065	-0.649	0.000603919	-0.506	0.0116207	-0.438	0.0324481	0.826	6.68174e-07	-0.473	0.0195696	-0.407	0.048363	-0.576	0.00321962	0.516	0.00976905	-0.537	0.00678318	0.517	0.00968302	0.534	0.00713071	-0.418	0.0418239	-0.496	0.0138112	-0.569	0.0036974	-0.687	0.000208497	-0.471	0.0203127	-0.697	0.000154718	0.738	3.85199e-05	-0.416
209186_at	0.415	0.0436657	-0.794	3.629e-06	-0.562	0.00429594	-0.415	0.0439013	-0.503	0.0122844	-0.421	0.0406512	-0.744	3.12234e-05	-0.723	6.67482e-05	-0.432	0.0348202	0.573	0.0034362	-0.537	0.00678273	-0.69	0.00019017	-0.635	0.000863586	0.747	2.69959e-05	-0.602	0.00185753	0.748	2.66979e-05	0.58	0.00294757	-0.494	0.0141295	-0.546	0.00579712	-0.657	0.000487529	-0.612	0.00147608	-0.704	0.000122352	-0.575	0.00327328	0.632	0.000914603	-0.68
212328_at	-0.487	0.0159072	0.704	0.000121949	0.773	9.63111e-06	0.544	0.00597243	0.576	0.00319124	0.646	0.000650599	0.756	1.94894e-05	0.642	0.000725454	0.438	0.0324859	-0.509	0.0110579	0.691	0.000184754	0.827	6.31395e-07	0.816	1.14301e-06	-0.576	0.00321087	0.714	8.97795e-05	-0.566	0.0039454	-0.466	0.0216376	0.327	0.118729	0.53	0.007725	0.741	3.39428e-05	0.792	4.02138e-06	0.791	4.21085e-06	0.629	0.000982523	-0.617	0.00132292	0.543
227026_at	-0.434	0.0338835	0.765	1.31221e-05	0.672	0.000325787	0.471	0.0202115	0.587	0.00257281	0.585	0.00265303	0.791	4.24759e-06	0.791	4.22851e-06	0.387	0.0614547	-0.695	0.000164946	0.759	1.72166e-05	0.693	0.000174667	0.738	3.81331e-05	-0.841	2.67314e-07	0.644	0.00068654	-0.838	3.28208e-07	-0.523	0.00869688	0.279	0.187474	0.634	0.000880416	0.876	2.03519e-08	0.798	3.00378e-06	0.581	0.00291069	0.703	0.000126311	-0.805	2.05933e-06	0.536
225615_at	-0.286	0.175906	0.555	0.00492428	0.597	0.002057	0.397	0.0550227	0.426	0.0377588	0.461	0.0233406	0.603	0.00183217	0.59	0.00239631	0.638	0.000801423	-0.505	0.0117848	0.427	0.0372372	0.69	0.000192623	0.617	0.00131295	-0.398	0.0541434	0.58	0.00294937	-0.377	0.069632	-0.443	0.0302558	0.46	0.0236465	0.398	0.0543763	0.499	0.0130389	0.667	0.000366217	0.674	0.00030925	0.443	0.0300882	-0.443	0.0300115	0.429
224562_at	-0.4	0.0529422	0.742	3.35636e-05	0.529	0.00793	0.563	0.00414992	0.626	0.00106827	0.36	0.0843969	0.654	0.000526021	0.781	6.745e-06	0.436	0.0330982	-0.548	0.00556381	0.722	6.80991e-05	0.599	0.00196951	0.711	9.70992e-05	-0.661	0.000434049	0.897	2.97972e-09	-0.65	0.00058197	-0.562	0.0042692	0.313	0.136813	0.456	0.0251436	0.655	0.000508803	0.629	0.000984877	0.564	0.00407143	0.614	0.00142162	-0.719	7.56899e-05	0.461
214193_s_at	0.479	0.0178899	-0.755	1.99091e-05	-0.112	0.602412	-0.479	0.0178266	-0.49	0.0150074	-0.122	0.571327	-0.561	0.00432423	-0.408	0.0478211	-0.221	0.299246	0.29	0.16955	-0.5	0.0128311	-0.451	0.0270875	-0.677	0.000279905	0.539	0.00656809	-0.724	6.29819e-05	0.53	0.00776112	0.509	0.0110299	-0.41	0.0468987	-0.474	0.0192431	-0.443	0.0300446	-0.451	0.0269818	-0.386	0.0623412	-0.428	0.0371754	0.618	0.00129145	-0.396
225883_at	-0.336	0.108033	0.577	0.00315604	0.399	0.0534182	0.516	0.00989417	0.467	0.0214824	0.581	0.00290603	0.665	0.000391062	0.501	0.0127212	0.629	0.000996804	-0.507	0.0114462	0.552	0.0051504	0.716	8.47836e-05	0.56	0.0044545	-0.452	0.026662	0.666	0.000383667	-0.431	0.0354798	-0.417	0.042582	0.676	0.000290753	0.52	0.00922766	0.641	0.000731762	0.607	0.00166564	0.393	0.0571935	0.415	0.043763	-0.352	0.0918422	0.552
212796_s_at	-0.303	0.150369	0.661	0.000441919	0.311	0.139142	0.375	0.0713212	0.347	0.0967454	0.431	0.0357095	0.527	0.00810325	0.456	0.0252175	0.43	0.0359773	-0.483	0.0167559	0.546	0.00583275	0.526	0.00825496	0.457	0.0248492	-0.361	0.0833172	0.627	0.00105374	-0.346	0.0974542	-0.418	0.0420942	0.592	0.00229034	0.506	0.0116447	0.548	0.00559655	0.555	0.00484858	0.353	0.0907015	0.411	0.0459392	-0.524	0.00858621	0.545
226516_at	0.548	0.00553663	-0.592	0.00231352	-0.666	0.000380001	-0.483	0.0168707	-0.654	0.000521037	-0.623	0.00114609	-0.78	6.90401e-06	-0.653	0.000546696	-0.61	0.00154398	0.494	0.0140768	-0.474	0.0191919	-0.69	0.000192181	-0.698	0.000147801	0.632	0.000930921	-0.531	0.00760674	0.624	0.00112866	0.318	0.13	-0.37	0.0750049	-0.592	0.00231694	-0.707	0.000110588	-0.717	8.02627e-05	-0.776	8.32399e-06	-0.626	0.00106635	0.564	0.00409913	-0.585
202261_at	0.602	0.00184423	-0.397	0.0544882	-0.339	0.105421	-0.686	0.000213808	-0.57	0.00365089	-0.354	0.0895348	-0.332	0.113075	-0.419	0.0414917	-0.284	0.17886	0.383	0.0645205	-0.447	0.0283551	-0.4	0.052964	-0.583	0.00279774	0.517	0.00960363	-0.402	0.0513469	0.502	0.0124033	0.7	0.000138958	-0.4	0.0528369	-0.379	0.067559	-0.356	0.0881089	-0.392	0.0579068	-0.383	0.0650266	-0.62	0.00122171	0.454	0.0258299	-0.411
34406_at	-0.333	0.111895	0.761	1.56581e-05	0.577	0.00316782	0.462	0.0230923	0.565	0.00404966	0.416	0.0434547	0.665	0.000387046	0.793	3.87607e-06	0.436	0.0330192	-0.527	0.00821058	0.69	0.000188174	0.679	0.000267675	0.703	0.00012578	-0.621	0.00120939	0.833	4.5009e-07	-0.61	0.00154297	-0.469	0.0206424	0.353	0.0902352	0.55	0.00536637	0.66	0.000453114	0.612	0.00149712	0.599	0.00200366	0.616	0.00133842	-0.615	0.00138912	0.534
223017_at	0.635	0.000847321	-0.712	9.52867e-05	-0.553	0.00506722	-0.628	0.00101367	-0.615	0.00139096	-0.465	0.0221196	-0.722	6.82702e-05	-0.524	0.00860575	-0.326	0.1201	0.458	0.0243165	-0.611	0.0015086	-0.559	0.0044949	-0.657	0.00049258	0.775	8.63604e-06	-0.78	6.90593e-06	0.777	7.9307e-06	0.677	0.000283241	-0.399	0.0533851	-0.479	0.0178541	-0.722	6.8001e-05	-0.546	0.00582987	-0.525	0.00839213	-0.57	0.00361673	0.716	8.40825e-05	-0.516
201342_at	0.596	0.00211694	-0.704	0.000122661	-0.467	0.0214354	-0.575	0.00328011	-0.523	0.00872381	-0.432	0.0349853	-0.627	0.00104426	-0.558	0.00460926	-0.266	0.208432	0.633	0.000908952	-0.591	0.00237859	-0.492	0.0146391	-0.814	1.29919e-06	0.691	0.000185913	-0.776	8.49565e-06	0.676	0.00028885	0.63	0.000966671	-0.274	0.195619	-0.547	0.00568119	-0.672	0.000320414	-0.701	0.000136661	-0.492	0.0146757	-0.816	1.19714e-06	0.804	2.20566e-06	-0.502
1557081_at	-0.628	0.00102237	0.48	0.0177364	0.565	0.00404164	0.604	0.00178678	0.549	0.00547155	0.709	0.000106299	0.648	0.000621788	0.432	0.0349383	0.672	0.000320796	-0.619	0.00126837	0.37	0.0748143	0.488	0.0156117	0.354	0.0900918	-0.38	0.0672624	0.457	0.0248453	-0.368	0.0764435	-0.592	0.00229447	0.64	0.000760628	0.469	0.0209083	0.645	0.000674357	0.5	0.012837	0.32	0.127116	0.481	0.0172117	-0.432	0.0351756	0.447
205002_at	-0.382	0.0657635	0.443	0.0303536	-0.004	0.986208	0.327	0.119193	0.196	0.359821	-0.003	0.990288	0.184	0.388827	0.194	0.364457	0.012	0.955249	-0.296	0.160448	0.349	0.0946464	0.026	0.903229	0.324	0.122954	-0.186	0.385365	0.491	0.0148066	-0.179	0.403494	-0.451	0.0271312	0.204	0.337844	0.237	0.265619	0.274	0.195894	0.279	0.186056	0.027	0.901518	0.3	0.154539	-0.583	0.00276271	0.149
238504_at	0.42	0.0408591	-0.825	6.88357e-07	-0.327	0.118917	-0.313	0.136299	-0.395	0.0563539	-0.381	0.0665686	-0.719	7.41895e-05	-0.421	0.0405308	-0.37	0.0748942	0.387	0.0615763	-0.546	0.00573404	-0.52	0.00922112	-0.529	0.00786065	0.524	0.00858231	-0.673	0.000315948	0.523	0.0087489	0.356	0.0875653	-0.524	0.00852926	-0.558	0.00459256	-0.597	0.00204947	-0.535	0.00708255	-0.344	0.100184	-0.334	0.11112	0.558	0.00457542	-0.375
36129_at	-0.394	0.0564911	0.609	0.00156906	0.429	0.0362874	0.653	0.000536443	0.627	0.00103835	0.484	0.0166731	0.587	0.00258129	0.597	0.0020645	0.597	0.00205335	-0.459	0.0240519	0.549	0.00545798	0.663	0.000409376	0.566	0.00396014	-0.544	0.00594494	0.767	1.23869e-05	-0.527	0.00814277	-0.587	0.00254919	0.598	0.00202066	0.546	0.00581419	0.547	0.00562349	0.537	0.00681569	0.393	0.0574507	0.394	0.0565287	-0.532	0.00747375	0.488
210896_s_at	0.472	0.0198464	-0.588	0.00252325	-0.351	0.0923082	-0.537	0.00678836	-0.574	0.0033851	-0.47	0.0203263	-0.568	0.00379322	-0.485	0.0162909	-0.486	0.0159529	0.408	0.0476384	-0.512	0.0104812	-0.659	0.000466041	-0.656	0.000502389	0.589	0.00244237	-0.486	0.0159652	0.566	0.00396898	0.505	0.0118287	-0.478	0.0182108	-0.521	0.00902629	-0.604	0.00178242	-0.566	0.00394256	-0.454	0.0259541	-0.621	0.00119018	0.511	0.0106486	-0.586
202909_at	-0.488	0.0156066	0.604	0.00176112	0.506	0.0116971	0.495	0.0139317	0.436	0.0333572	0.611	0.00150106	0.572	0.00347111	0.457	0.0247381	0.325	0.121095	-0.823	7.84977e-07	0.574	0.00339024	0.4	0.0527886	0.652	0.000551102	-0.486	0.0159526	0.495	0.0140075	-0.471	0.0201739	-0.453	0.0260579	0.158	0.461766	0.635	0.000862815	0.62	0.00121958	0.802	2.50724e-06	0.25	0.239487	0.605	0.00171996	-0.753	2.13944e-05	0.246
227245_at	0.492	0.0146253	-0.727	5.67351e-05	-0.432	0.0349964	-0.436	0.0331414	-0.498	0.0133267	-0.478	0.0182118	-0.634	0.000875855	-0.491	0.0148621	-0.293	0.164678	0.292	0.166227	-0.604	0.00177488	-0.727	5.72615e-05	-0.729	5.26932e-05	0.645	0.000672551	-0.545	0.0059095	0.637	0.000810483	0.408	0.0480926	-0.397	0.0546572	-0.515	0.0100551	-0.63	0.000967249	-0.638	0.000791501	-0.642	0.000717021	-0.561	0.00438457	0.584	0.00270536	-0.585
223540_at	0.488	0.0155052	-0.619	0.00126295	-0.746	2.82106e-05	-0.577	0.00314248	-0.518	0.00954039	-0.511	0.0106422	-0.641	0.000746634	-0.731	4.90909e-05	-0.478	0.0180288	0.644	0.000676027	-0.451	0.0269003	-0.644	0.000692554	-0.642	0.000711167	0.632	0.000928825	-0.743	3.24961e-05	0.627	0.0010547	0.682	0.000242258	-0.411	0.0460979	-0.427	0.0374549	-0.518	0.00950638	-0.585	0.00265434	-0.727	5.66145e-05	-0.618	0.00130366	0.536	0.00694953	-0.571
240700_at	0.357	0.0866234	-0.603	0.00180161	-0.604	0.0017774	-0.39	0.0592249	-0.45	0.027412	-0.554	0.00499259	-0.616	0.00136417	-0.692	0.000182217	-0.457	0.0248211	0.685	0.00022222	-0.501	0.0127327	-0.661	0.000439313	-0.739	3.74136e-05	0.573	0.00340487	-0.513	0.0103155	0.562	0.00429572	0.395	0.0558975	-0.341	0.102894	-0.45	0.0274366	-0.658	0.000477196	-0.704	0.000123736	-0.646	0.000643876	-0.8	2.66615e-06	0.532	0.00747405	-0.544
218778_x_at	0.569	0.00369768	-0.67	0.000346033	-0.502	0.012466	-0.559	0.00454856	-0.639	0.000785508	-0.49	0.0149943	-0.633	0.000896021	-0.595	0.00217153	-0.321	0.125591	0.455	0.0253074	-0.641	0.000740289	-0.558	0.0045713	-0.671	0.000327422	0.631	0.000935968	-0.427	0.0372687	0.617	0.00131377	0.516	0.00990982	-0.265	0.210447	-0.573	0.00339376	-0.62	0.00122107	-0.711	9.71218e-05	-0.52	0.00914591	-0.625	0.00109668	0.743	3.20104e-05	-0.436
212141_at	0.473	0.0197158	-0.678	0.000272126	-0.545	0.00585952	-0.386	0.0627914	-0.375	0.070968	-0.564	0.00406298	-0.671	0.000333889	-0.503	0.0121895	-0.214	0.314778	0.477	0.0185483	-0.531	0.0076395	-0.607	0.00166085	-0.468	0.0211315	0.804	2.26138e-06	-0.577	0.00316798	0.791	4.27428e-06	0.575	0.00332168	-0.451	0.0270647	-0.535	0.0071147	-0.649	0.000597506	-0.53	0.0077812	-0.435	0.0336091	-0.454	0.0260213	0.624	0.001132	-0.725
215195_at	0.549	0.00547186	-0.814	1.305e-06	-0.594	0.00221288	-0.523	0.0087446	-0.564	0.00407047	-0.549	0.00546385	-0.824	7.64202e-07	-0.659	0.000461378	-0.378	0.0687732	0.629	0.000993025	-0.598	0.00200486	-0.731	4.98393e-05	-0.856	9.40423e-08	0.75	2.48606e-05	-0.777	8.055e-06	0.736	4.15483e-05	0.598	0.00204095	-0.446	0.0288975	-0.529	0.00790574	-0.833	4.29961e-07	-0.75	2.47156e-05	-0.693	0.000174463	-0.843	2.39159e-07	0.767	1.24752e-05	-0.672
211098_x_at	0.683	0.000237873	-0.503	0.0121569	-0.382	0.0657655	-0.557	0.00467647	-0.527	0.00818642	-0.493	0.0142726	-0.662	0.000420683	-0.34	0.104306	-0.389	0.0600406	0.355	0.0882468	-0.433	0.0346087	-0.5	0.0128729	-0.455	0.0255688	0.542	0.00623641	-0.446	0.0289668	0.529	0.00786791	0.631	0.000935628	-0.654	0.000532389	-0.264	0.212376	-0.687	0.000207589	-0.341	0.102664	-0.44	0.0312928	-0.632	0.000927994	0.364	0.0802426	-0.646
209265_s_at	-0.326	0.119811	0.701	0.000134567	0.459	0.0240528	0.343	0.101351	0.435	0.0336424	0.473	0.019724	0.712	9.41538e-05	0.616	0.00134407	0.606	0.00168945	-0.6	0.00194809	0.588	0.00251032	0.653	0.000544831	0.65	0.000578768	-0.465	0.0221479	0.604	0.00179387	-0.459	0.0239671	-0.204	0.339275	0.482	0.0169603	0.525	0.00850598	0.727	5.72903e-05	0.698	0.000147102	0.557	0.00472689	0.573	0.00345315	-0.48	0.0175972	0.585
206951_at	0.496	0.0138053	-0.654	0.000525552	-0.335	0.109481	-0.522	0.00894011	-0.565	0.00404154	-0.238	0.262894	-0.51	0.0108525	-0.436	0.0334116	-0.308	0.142922	0.34	0.103763	-0.702	0.000130462	-0.364	0.0799635	-0.654	0.000527941	0.453	0.0260641	-0.783	6.023e-06	0.448	0.0282973	0.425	0.0382586	-0.224	0.293549	-0.453	0.0262456	-0.557	0.0046861	-0.57	0.00363752	-0.45	0.0275217	-0.564	0.0041246	0.718	7.88391e-05	-0.345
221657_s_at	0.577	0.0031347	-0.212	0.320679	-0.528	0.00800513	-0.68	0.00025292	-0.529	0.00782511	-0.554	0.00499466	-0.268	0.204979	-0.423	0.0392935	-0.419	0.0415662	0.63	0.000967628	-0.352	0.0915113	-0.216	0.311622	-0.28	0.184573	0.314	0.135205	-0.323	0.123222	0.314	0.135081	0.58	0.0029822	-0.224	0.292705	-0.298	0.15784	-0.337	0.107503	-0.39	0.059551	-0.227	0.285557	-0.446	0.0288891	0.435	0.0336222	-0.215
219910_at	0.558	0.00456231	-0.651	0.000570557	-0.634	0.000883779	-0.53	0.00777227	-0.566	0.00394199	-0.599	0.00197025	-0.714	8.78424e-05	-0.728	5.52694e-05	-0.497	0.013576	0.752	2.26351e-05	-0.635	0.000853495	-0.511	0.0107288	-0.657	0.000485671	0.627	0.00103966	-0.563	0.00416414	0.616	0.00133652	0.533	0.00731257	-0.305	0.147695	-0.596	0.00212435	-0.762	1.4831e-05	-0.846	1.89652e-07	-0.539	0.00657642	-0.676	0.000285098	0.812	1.47927e-06	-0.415
225986_x_at	-0.587	0.00257014	0.693	0.00017663	0.511	0.0107692	0.605	0.00173311	0.585	0.00270115	0.418	0.0423182	0.574	0.0033362	0.585	0.00269214	0.421	0.0407128	-0.551	0.00524232	0.543	0.00607931	0.541	0.00631039	0.831	4.8789e-07	-0.457	0.0249131	0.707	0.000112731	-0.437	0.0326791	-0.548	0.00551957	0.214	0.315544	0.499	0.0131298	0.588	0.00252206	0.768	1.17629e-05	0.623	0.00115619	0.677	0.000276362	-0.812	1.48632e-06	0.366
209829_at	-0.48	0.0175936	0.627	0.00103907	0.4	0.0529567	0.522	0.00888764	0.461	0.0233033	0.515	0.0100029	0.528	0.00798443	0.44	0.0316244	0.236	0.266741	-0.519	0.00941527	0.593	0.00223508	0.547	0.00571371	0.7	0.000141416	-0.556	0.00477877	0.648	0.000625112	-0.538	0.00669713	-0.409	0.0473789	0.26	0.220352	0.718	7.72078e-05	0.505	0.0118193	0.69	0.000190444	0.391	0.0589214	0.478	0.0181337	-0.655	0.000518788	0.496
1553118_at	0.451	0.0269863	-0.454	0.0257995	-0.318	0.130032	-0.381	0.0660066	-0.297	0.158858	-0.59	0.00240081	-0.474	0.0191752	-0.277	0.190783	-0.484	0.016627	0.614	0.00141261	-0.304	0.148313	-0.431	0.0356539	-0.401	0.0518611	0.413	0.0450114	-0.323	0.123333	0.404	0.0502721	0.281	0.184065	-0.441	0.0308267	-0.453	0.0263447	-0.531	0.00758307	-0.523	0.00875992	-0.179	0.402576	-0.378	0.0688284	0.4	0.0526762	-0.445
200656_s_at	0.562	0.00422551	-0.589	0.00245283	-0.475	0.0190134	-0.55	0.0053607	-0.523	0.00879643	-0.577	0.00316319	-0.547	0.00565573	-0.449	0.0277277	-0.225	0.289861	0.257	0.225283	-0.633	0.000899518	-0.611	0.00152491	-0.529	0.00782461	0.598	0.00204195	-0.494	0.0140846	0.588	0.00250104	0.411	0.0461601	-0.435	0.0337033	-0.74	3.57354e-05	-0.576	0.00320435	-0.466	0.0216731	-0.355	0.089064	-0.414	0.044443	0.435	0.0337738	-0.642
231297_at	0.606	0.00171137	-0.552	0.00515196	-0.531	0.00756843	-0.44	0.0313485	-0.454	0.0256891	-0.532	0.00752151	-0.513	0.0103548	-0.425	0.0384011	-0.222	0.298239	0.43	0.0357808	-0.342	0.101515	-0.458	0.0244116	-0.624	0.0011184	0.513	0.010428	-0.458	0.0244168	0.518	0.0094585	0.346	0.0978057	-0.142	0.507117	-0.556	0.00477613	-0.435	0.0335656	-0.531	0.00757174	-0.5	0.0128148	-0.421	0.0405066	0.538	0.00670704	-0.257
235202_x_at	0.421	0.0406845	-0.76	1.61476e-05	-0.182	0.393483	-0.468	0.0212238	-0.537	0.00676972	-0.199	0.350195	-0.637	0.000808119	-0.5	0.0127555	-0.219	0.303978	0.361	0.0830947	-0.752	2.29331e-05	-0.433	0.0347261	-0.599	0.00199247	0.655	0.000518006	-0.793	3.81879e-06	0.65	0.000590289	0.478	0.0181298	-0.44	0.0314055	-0.497	0.0134071	-0.681	0.000247392	-0.48	0.0177279	-0.328	0.117587	-0.573	0.00344957	0.681	0.000247706	-0.554
226066_at	-0.678	0.000270924	0.586	0.00260133	0.595	0.00217998	0.675	0.00029381	0.679	0.00026523	0.534	0.007232	0.645	0.00066832	0.535	0.00700762	0.56	0.00446381	-0.561	0.0043222	0.418	0.0422933	0.529	0.00781943	0.731	4.90281e-05	-0.425	0.0386271	0.63	0.000958475	-0.404	0.0503286	-0.619	0.00124599	0.309	0.141868	0.487	0.0158749	0.505	0.0119046	0.653	0.000538504	0.59	0.00240543	0.601	0.00190981	-0.608	0.0016237	0.24
208760_at	-0.438	0.0322526	0.783	6.10865e-06	0.721	7.1014e-05	0.368	0.0766522	0.485	0.0163387	0.66	0.000444423	0.796	3.37237e-06	0.663	0.000411607	0.459	0.0241771	-0.551	0.0052444	0.622	0.00117387	0.746	2.89748e-05	0.656	0.000504376	-0.555	0.00485187	0.654	0.000521008	-0.556	0.00476122	-0.328	0.117509	0.364	0.080772	0.625	0.00108998	0.732	4.86023e-05	0.729	5.28672e-05	0.62	0.00124197	0.437	0.0328897	-0.591	0.00234314	0.409
212527_at	0.592	0.00233091	-0.72	7.32846e-05	-0.407	0.04855	-0.455	0.0254618	-0.442	0.0305565	-0.487	0.0157421	-0.652	0.000555431	-0.46	0.023784	-0.299	0.155271	0.599	0.00197774	-0.475	0.0190373	-0.471	0.0202436	-0.749	2.55958e-05	0.659	0.000466036	-0.697	0.000155017	0.643	0.000709094	0.425	0.0383473	-0.32	0.127227	-0.613	0.00145151	-0.619	0.0012548	-0.732	4.7972e-05	-0.454	0.0257766	-0.583	0.00281333	0.81	1.64232e-06	-0.489
236813_at	0.58	0.00293954	-0.648	0.00061455	-0.406	0.0491165	-0.518	0.0095234	-0.483	0.0169186	-0.448	0.0281349	-0.655	0.000516229	-0.349	0.0951019	-0.305	0.147291	0.534	0.00717278	-0.57	0.00365899	-0.399	0.0535648	-0.582	0.00287045	0.585	0.00268895	-0.626	0.00105848	0.586	0.00260796	0.568	0.00376235	-0.451	0.0268299	-0.448	0.0282009	-0.725	6.03946e-05	-0.623	0.00115971	-0.361	0.0831097	-0.578	0.00309175	0.773	9.69107e-06	-0.41
211257_x_at	-0.43	0.035888	0.645	0.000667662	0.63	0.000974382	0.564	0.00410686	0.649	0.000600127	0.585	0.00269181	0.639	0.000779785	0.67	0.000341146	0.341	0.102797	-0.669	0.000353555	0.649	0.00060077	0.553	0.0050985	0.581	0.0028979	-0.679	0.000266596	0.62	0.00123286	-0.673	0.000311855	-0.551	0.00526845	0.275	0.19391	0.552	0.0051458	0.614	0.00142385	0.565	0.00398669	0.353	0.0903533	0.575	0.00330096	-0.652	0.000551012	0.347
214247_s_at	-0.365	0.0797161	0.587	0.00255701	0.278	0.188711	0.362	0.0819249	0.398	0.0543168	0.243	0.251606	0.461	0.0235125	0.542	0.00626157	0.363	0.0815838	-0.468	0.0211506	0.585	0.00265389	0.306	0.145431	0.322	0.125132	-0.51	0.0109254	0.409	0.0470998	-0.512	0.0105113	-0.43	0.0358607	0.508	0.0112529	0.442	0.0306402	0.502	0.0124687	0.462	0.0231341	0.355	0.0886688	0.438	0.0322348	-0.572	0.00347942	0.584
238694_at	-0.478	0.0182881	0.545	0.00586836	0.638	0.000803863	0.492	0.0146513	0.458	0.0244558	0.509	0.0109978	0.513	0.0103342	0.601	0.00188094	0.361	0.0830164	-0.475	0.0190388	0.59	0.00238403	0.66	0.000450338	0.795	3.42851e-06	-0.513	0.0104302	0.592	0.00230047	-0.491	0.0148363	-0.396	0.0553373	0.187	0.380765	0.397	0.0548939	0.587	0.00258129	0.736	4.12831e-05	0.753	2.20116e-05	0.697	0.000153775	-0.581	0.00290263	0.577
210768_x_at	0.717	8.09547e-05	-0.447	0.0285206	-0.33	0.115471	-0.602	0.00186001	-0.525	0.0084137	-0.465	0.0221065	-0.562	0.00423157	-0.29	0.169614	-0.356	0.0880049	0.342	0.101857	-0.447	0.0286083	-0.399	0.0536075	-0.439	0.0316472	0.474	0.0194112	-0.463	0.0226845	0.46	0.0235859	0.624	0.00110952	-0.583	0.00279494	-0.282	0.181494	-0.629	0.00100201	-0.311	0.138866	-0.347	0.0962596	-0.638	0.000789987	0.359	0.0853693	-0.575
201548_s_at	0.477	0.0184304	-0.565	0.00399542	-0.409	0.047172	-0.439	0.0317798	-0.496	0.0136671	-0.229	0.281979	-0.453	0.0262325	-0.587	0.00258132	-0.313	0.136516	0.3	0.154335	-0.483	0.0166865	-0.495	0.0140022	-0.693	0.000175606	0.568	0.00376641	-0.644	0.00067595	0.561	0.00432722	0.437	0.0327461	-0.286	0.175257	-0.213	0.316663	-0.377	0.0697706	-0.398	0.0542169	-0.66	0.000445402	-0.562	0.00426802	0.42	0.0410282	-0.374
218752_at	0.645	0.000664448	-0.232	0.275228	-0.219	0.304399	-0.635	0.000850367	-0.475	0.0190486	-0.45	0.0273094	-0.256	0.227043	-0.091	0.671151	-0.164	0.445034	0.34	0.103857	-0.331	0.114162	-0.12	0.576659	-0.314	0.134588	0.309	0.141606	-0.256	0.228091	0.305	0.14751	0.494	0.0141833	-0.288	0.173001	-0.373	0.0726777	-0.329	0.116441	-0.305	0.147944	0.003	0.990427	-0.349	0.09423	0.44	0.0315232	-0.14
32259_at	-0.362	0.0819295	0.831	4.83958e-07	0.612	0.00149158	0.446	0.0289827	0.551	0.00531048	0.564	0.00410675	0.852	1.29886e-07	0.745	2.94331e-05	0.443	0.0300769	-0.631	0.000950895	0.735	4.35942e-05	0.757	1.86736e-05	0.722	6.78375e-05	-0.747	2.78908e-05	0.841	2.64495e-07	-0.736	4.07076e-05	-0.437	0.0327027	0.358	0.0860715	0.65	0.000584686	0.794	3.58023e-06	0.795	3.45668e-06	0.588	0.00251313	0.51	0.0109848	-0.742	3.30283e-05	0.551
213073_at	-0.307	0.144277	0.76	1.66548e-05	0.583	0.00280564	0.323	0.123835	0.476	0.0187999	0.452	0.0266042	0.81	1.66017e-06	0.707	0.0001106	0.474	0.0192622	-0.432	0.0351962	0.562	0.00425236	0.835	3.9638e-07	0.712	9.55783e-05	-0.66	0.000452008	0.635	0.000859669	-0.65	0.000580037	-0.378	0.0683753	0.446	0.0287349	0.59	0.00240773	0.685	0.000221747	0.613	0.00146341	0.701	0.000136858	0.5	0.0128716	-0.416	0.0433546	0.589
236045_x_at	-0.644	0.000690074	0.54	0.00646204	0.395	0.0563237	0.578	0.00310685	0.44	0.0315289	0.398	0.0541874	0.336	0.108964	0.388	0.0610474	0.312	0.137447	-0.509	0.0111585	0.349	0.094887	0.331	0.114186	0.647	0.000639763	-0.296	0.160335	0.484	0.0165116	-0.277	0.189538	-0.563	0.00417193	0.268	0.205315	0.484	0.0165163	0.336	0.108907	0.573	0.00341945	0.358	0.0861381	0.639	0.000776892	-0.63	0.000962005	0.274
1552733_at	-0.449	0.0279275	0.606	0.00169616	0.613	0.00144275	0.348	0.0957262	0.419	0.0416859	0.578	0.00307681	0.745	3.0035e-05	0.644	0.000688964	0.392	0.0580275	-0.519	0.0093425	0.53	0.00779305	0.699	0.000146317	0.648	0.000620865	-0.782	6.48969e-06	0.609	0.00158965	-0.776	8.18666e-06	-0.342	0.101635	0.269	0.204333	0.578	0.0031143	0.764	1.37956e-05	0.659	0.000458685	0.68	0.000258049	0.516	0.00980616	-0.525	0.00837741	0.681
232247_at	-0.434	0.034032	0.448	0.0281942	0.366	0.0781804	0.668	0.000359007	0.647	0.000635918	0.537	0.00678404	0.525	0.00845103	0.348	0.095886	0.322	0.124895	-0.546	0.00581106	0.665	0.000395208	0.415	0.0435318	0.457	0.0249205	-0.475	0.0189836	0.386	0.0624134	-0.461	0.0234116	-0.574	0.00337562	0.335	0.109566	0.397	0.0550444	0.571	0.0035655	0.559	0.00455753	0.206	0.333483	0.487	0.0157351	-0.593	0.00225194	0.296
218245_at	0.271	0.199554	-0.527	0.00820113	-0.663	0.000414909	-0.258	0.223905	-0.329	0.116675	-0.709	0.000104362	-0.608	0.00161965	-0.569	0.00371582	-0.464	0.0224759	0.462	0.0231806	-0.377	0.0691661	-0.805	2.12332e-06	-0.511	0.0108009	0.553	0.00503246	-0.431	0.035409	0.527	0.00816969	0.311	0.138825	-0.357	0.0869573	-0.452	0.0266613	-0.627	0.00103749	-0.62	0.00121781	-0.603	0.00183382	-0.416	0.0429602	0.424	0.0391355	-0.638
230924_at	0.27	0.202586	-0.521	0.009021	-0.791	4.13039e-06	-0.308	0.143032	-0.399	0.0532107	-0.593	0.00224365	-0.57	0.00366008	-0.623	0.00113645	-0.36	0.0839759	0.362	0.08171	-0.557	0.0047081	-0.707	0.000110931	-0.41	0.0468026	0.53	0.00774026	-0.423	0.0396513	0.529	0.00785784	0.363	0.0808801	-0.288	0.172361	-0.464	0.0223342	-0.568	0.00380873	-0.548	0.00551602	-0.695	0.00016177	-0.369	0.0756909	0.42	0.0412212	-0.597
200698_at	0.344	0.100078	-0.633	0.000900687	-0.543	0.00612077	-0.549	0.0055144	-0.537	0.00683236	-0.517	0.00974556	-0.666	0.00038297	-0.55	0.005316	-0.455	0.0253611	0.397	0.0547055	-0.598	0.00203337	-0.776	8.27388e-06	-0.584	0.00273363	0.555	0.00488263	-0.71	0.000102054	0.542	0.00617857	0.509	0.0110582	-0.543	0.00609092	-0.532	0.00750038	-0.557	0.00467858	-0.502	0.0123921	-0.511	0.0106673	-0.408	0.0476292	0.352	0.0913722	-0.596
210416_s_at	0.592	0.0023165	-0.691	0.000185376	-0.45	0.0275182	-0.513	0.0103335	-0.487	0.0157666	-0.469	0.0207476	-0.665	0.000392027	-0.373	0.0728228	-0.267	0.206973	0.582	0.00285526	-0.512	0.0105596	-0.483	0.0169159	-0.709	0.000105203	0.722	6.84701e-05	-0.743	3.23048e-05	0.709	0.000105019	0.538	0.00669099	-0.241	0.2571	-0.379	0.06816	-0.679	0.000262755	-0.644	0.000686051	-0.426	0.0379546	-0.614	0.00141774	0.818	1.04379e-06	-0.466
216952_s_at	0.484	0.0164995	-0.599	0.00198764	-0.589	0.00243688	-0.382	0.0656293	-0.51	0.0109768	-0.502	0.0123733	-0.694	0.000171432	-0.512	0.010601	-0.31	0.140628	0.341	0.103424	-0.584	0.00272918	-0.655	0.000511762	-0.559	0.0045096	0.69	0.000188578	-0.346	0.0972453	0.692	0.000180882	0.453	0.0263373	-0.459	0.0240209	-0.394	0.0565931	-0.707	0.0001138	-0.575	0.00330423	-0.692	0.000177224	-0.635	0.000856798	0.54	0.00644892	-0.669
212327_at	-0.536	0.00696532	0.693	0.000173478	0.69	0.00018873	0.522	0.00885507	0.516	0.00979457	0.594	0.00219379	0.682	0.000239492	0.586	0.00264021	0.362	0.0821744	-0.518	0.00957671	0.658	0.000479487	0.725	6.20702e-05	0.867	4.35996e-08	-0.557	0.00465939	0.734	4.4984e-05	-0.548	0.00559841	-0.377	0.0690737	0.213	0.316858	0.546	0.00576938	0.714	9.02875e-05	0.8	2.77153e-06	0.727	5.75801e-05	0.638	0.000795473	-0.662	0.00043073	0.5
203906_at	-0.326	0.120481	0.753	2.13459e-05	0.49	0.0150936	0.486	0.0159585	0.481	0.0172847	0.45	0.0272505	0.575	0.00327652	0.63	0.00096298	0.378	0.0686486	-0.573	0.00342791	0.688	0.00020382	0.589	0.00246088	0.664	0.000405201	-0.496	0.0136296	0.81	1.59516e-06	-0.476	0.0186768	-0.48	0.0177364	0.338	0.105915	0.588	0.00250538	0.6	0.00192761	0.745	2.9505e-05	0.453	0.0261896	0.547	0.00562851	-0.787	4.97526e-06	0.489
218251_at	0.23	0.278982	-0.378	0.0683443	-0.746	2.80489e-05	-0.473	0.0196392	-0.558	0.00456452	-0.58	0.00294238	-0.522	0.00889827	-0.557	0.00467669	-0.486	0.0159425	0.418	0.0422572	-0.448	0.0283126	-0.743	3.20552e-05	-0.478	0.0182227	0.501	0.0127001	-0.321	0.126776	0.503	0.0123198	0.404	0.0504369	-0.31	0.140372	-0.261	0.21754	-0.491	0.014822	-0.45	0.0272988	-0.692	0.000178107	-0.451	0.0268228	0.261	0.217497	-0.493
225347_at	0.673	0.000312768	-0.504	0.0120373	-0.518	0.00955905	-0.498	0.0132459	-0.468	0.0212394	-0.318	0.129827	-0.52	0.00913774	-0.526	0.00827159	-0.44	0.0315124	0.268	0.205393	-0.221	0.299669	-0.519	0.00933393	-0.471	0.020273	0.527	0.00812401	-0.429	0.0365533	0.534	0.00716437	0.665	0.000389609	-0.539	0.00660644	-0.199	0.351569	-0.378	0.0686188	-0.257	0.22509	-0.772	9.72218e-06	-0.475	0.0190304	0.27	0.201709	-0.546
230142_s_at	-0.526	0.00829595	0.796	3.27952e-06	0.62	0.00122457	0.445	0.0294183	0.56	0.00440643	0.523	0.00875414	0.864	5.49024e-08	0.722	6.91303e-05	0.497	0.0134172	-0.594	0.00222689	0.567	0.00389873	0.686	0.00021803	0.697	0.00015427	-0.734	4.4354e-05	0.776	8.31609e-06	-0.732	4.87323e-05	-0.497	0.0135182	0.447	0.0286315	0.47	0.0205233	0.849	1.54615e-07	0.664	0.000408471	0.692	0.000181953	0.707	0.000112095	-0.683	0.000232159	0.64
204950_at	-0.35	0.0940852	0.534	0.00717911	0.582	0.00287331	0.306	0.145583	0.225	0.29042	0.55	0.00536548	0.509	0.0110564	0.516	0.00981635	0.255	0.228313	-0.583	0.00278457	0.409	0.0474903	0.621	0.0012109	0.514	0.0102698	-0.663	0.000413665	0.391	0.0588678	-0.661	0.000441617	-0.434	0.0340863	0.344	0.099942	0.452	0.0264146	0.589	0.00245466	0.504	0.0119715	0.502	0.0124622	0.533	0.00734906	-0.395	0.0560284	0.711
213063_at	-0.448	0.0279694	0.829	5.66373e-07	0.587	0.00258132	0.319	0.129284	0.519	0.00937685	0.371	0.0746975	0.764	1.37604e-05	0.598	0.00201948	0.455	0.0255688	-0.478	0.0180383	0.472	0.019858	0.672	0.000320029	0.748	2.68095e-05	-0.604	0.00178658	0.538	0.00665417	-0.604	0.00177708	-0.487	0.0157647	0.355	0.0884852	0.438	0.0320927	0.623	0.00115437	0.687	0.00020893	0.784	5.76011e-06	0.694	0.000170295	-0.681	0.00024824	0.424
200654_at	0.564	0.00408013	-0.578	0.00309457	-0.508	0.0112606	-0.444	0.0296686	-0.436	0.0330608	-0.604	0.00179447	-0.593	0.00226129	-0.347	0.0962528	-0.195	0.359983	0.379	0.0674178	-0.553	0.00505468	-0.514	0.010164	-0.53	0.00773416	0.518	0.0095217	-0.384	0.0639721	0.513	0.0102973	0.331	0.114376	-0.375	0.0711629	-0.679	0.000265406	-0.579	0.00301282	-0.595	0.00216324	-0.426	0.0378457	-0.457	0.0249042	0.534	0.00718878	-0.576
202134_s_at	0.533	0.00733208	-0.692	0.000177307	-0.383	0.0645567	-0.568	0.00376262	-0.592	0.00231637	-0.407	0.0482536	-0.568	0.00381193	-0.487	0.0156956	-0.111	0.606527	0.289	0.170064	-0.699	0.00014393	-0.534	0.007153	-0.646	0.000645288	0.645	0.000673815	-0.667	0.000368216	0.636	0.000829007	0.535	0.00702072	-0.431	0.0356548	-0.55	0.00540484	-0.533	0.00730064	-0.487	0.015865	-0.408	0.0476483	-0.605	0.0017385	0.616	0.00136195	-0.519
226083_at	0.373	0.0728225	-0.652	0.00055999	-0.459	0.0240174	-0.562	0.00428208	-0.616	0.00133741	-0.472	0.0197366	-0.692	0.000179344	-0.456	0.0250077	-0.497	0.0134333	0.51	0.0109403	-0.69	0.000192918	-0.615	0.00139528	-0.672	0.000318384	0.449	0.027587	-0.793	3.8203e-06	0.43	0.0359299	0.439	0.031949	-0.34	0.10403	-0.47	0.0205424	-0.611	0.00150793	-0.704	0.000122813	-0.494	0.0142535	-0.52	0.00923521	0.622	0.00116448	-0.393
220079_s_at	-0.329	0.116131	0.658	0.000474942	0.486	0.0160844	0.477	0.0183147	0.539	0.00651949	0.446	0.0291255	0.57	0.00360552	0.728	5.57461e-05	0.43	0.0359801	-0.604	0.00178833	0.703	0.000126299	0.571	0.00358241	0.697	0.000153914	-0.591	0.00234326	0.769	1.14158e-05	-0.584	0.00272497	-0.341	0.103464	0.269	0.203939	0.556	0.00474277	0.656	0.000503168	0.661	0.000435462	0.401	0.0522039	0.514	0.0101267	-0.656	0.000497468	0.351
222419_x_at	0.581	0.00291665	-0.588	0.00252648	-0.319	0.12894	-0.498	0.0133145	-0.329	0.116893	-0.503	0.012162	-0.533	0.00726033	-0.381	0.0664581	-0.223	0.294568	0.586	0.00261628	-0.531	0.00758627	-0.426	0.0378687	-0.56	0.0044432	0.562	0.00426448	-0.494	0.0141861	0.547	0.00571639	0.512	0.0105439	-0.284	0.178247	-0.499	0.0130046	-0.623	0.00115439	-0.608	0.00161523	-0.181	0.396944	-0.418	0.0418796	0.605	0.00173563	-0.376
204671_s_at	-0.551	0.00523487	0.682	0.000243943	0.41	0.0464436	0.521	0.00910023	0.59	0.00242152	0.355	0.0887181	0.601	0.00191486	0.503	0.0121364	0.414	0.0443447	-0.414	0.0443317	0.531	0.00759812	0.565	0.0039889	0.902	1.75735e-09	-0.521	0.00896983	0.716	8.33574e-05	-0.508	0.0113281	-0.311	0.138543	0.304	0.149044	0.547	0.00568346	0.528	0.00795457	0.69	0.000193463	0.669	0.000347092	0.693	0.000176066	-0.637	0.000823131	0.469
215235_at	-0.479	0.0180141	0.602	0.00185942	0.331	0.114421	0.521	0.00901057	0.456	0.0250538	0.383	0.0645903	0.491	0.0148891	0.347	0.0967653	0.219	0.303838	-0.57	0.00360564	0.606	0.00171499	0.361	0.0831804	0.6	0.00192083	-0.501	0.0126365	0.654	0.000533052	-0.483	0.0167003	-0.499	0.0129854	0.18	0.400454	0.496	0.0136041	0.594	0.00219344	0.597	0.00205729	0.214	0.314208	0.536	0.00696258	-0.761	1.56774e-05	0.384
228877_at	-0.486	0.0160527	0.688	0.000200203	0.689	0.000197843	0.556	0.00481903	0.635	0.000852271	0.426	0.0381036	0.794	3.63658e-06	0.765	1.33082e-05	0.509	0.0110552	-0.483	0.0168172	0.589	0.00243414	0.728	5.56974e-05	0.659	0.000461027	-0.662	0.000429383	0.671	0.0003299	-0.661	0.000439411	-0.688	0.000202356	0.481	0.0172642	0.326	0.119804	0.744	3.0211e-05	0.584	0.00274939	0.825	7.24363e-07	0.751	2.34764e-05	-0.551	0.00527169	0.63
212308_at	-0.469	0.0209014	0.762	1.53265e-05	0.635	0.000856324	0.441	0.0309503	0.483	0.0167198	0.562	0.00427089	0.739	3.74432e-05	0.695	0.000164994	0.463	0.0227784	-0.644	0.000685971	0.649	0.000600317	0.686	0.00021221	0.791	4.21114e-06	-0.538	0.00663308	0.667	0.000369061	-0.526	0.00834758	-0.376	0.0704222	0.315	0.134062	0.607	0.00166828	0.743	3.19515e-05	0.878	1.73285e-08	0.735	4.37319e-05	0.712	9.64734e-05	-0.719	7.51984e-05	0.607
226943_at	0.437	0.032527	-0.808	1.76899e-06	-0.56	0.00441107	-0.515	0.0100952	-0.537	0.00677925	-0.603	0.0018298	-0.764	1.39806e-05	-0.527	0.00807469	-0.419	0.0417177	0.622	0.00118094	-0.701	0.000136601	-0.731	4.88106e-05	-0.849	1.57883e-07	0.526	0.0083404	-0.699	0.000146286	0.508	0.0112244	0.395	0.0560329	-0.333	0.112185	-0.7	0.000141608	-0.748	2.64771e-05	-0.887	7.75008e-09	-0.545	0.00585299	-0.618	0.00130442	0.746	2.8799e-05	-0.477
225041_at	-0.38	0.066955	0.696	0.00015929	0.507	0.0113918	0.5	0.0128644	0.571	0.00357284	0.509	0.0110775	0.721	7.04426e-05	0.628	0.00102119	0.387	0.0618697	-0.747	2.79778e-05	0.729	5.40224e-05	0.494	0.0142409	0.621	0.00121221	-0.648	0.000624733	0.703	0.000127764	-0.635	0.000864029	-0.555	0.00485167	0.323	0.123297	0.505	0.0117991	0.779	7.35286e-06	0.725	6.14571e-05	0.316	0.131939	0.663	0.000418452	-0.806	1.9494e-06	0.348
213653_at	-0.415	0.0435929	0.478	0.0180767	0.467	0.0215539	0.486	0.0161399	0.495	0.0139357	0.623	0.00113728	0.637	0.000813731	0.603	0.0018249	0.625	0.001105	-0.552	0.00514144	0.464	0.0225275	0.598	0.00201794	0.374	0.0714848	-0.484	0.0165675	0.466	0.0216457	-0.468	0.0210136	-0.424	0.0389455	0.649	0.000601633	0.532	0.00750417	0.697	0.000153067	0.479	0.0179963	0.361	0.0830833	0.49	0.0150061	-0.326	0.119438	0.677
202371_at	-0.455	0.0253164	0.715	8.53084e-05	0.425	0.0385605	0.536	0.00688986	0.533	0.00727794	0.436	0.0329711	0.605	0.00173826	0.484	0.0165671	0.257	0.226004	-0.582	0.00283096	0.648	0.000622567	0.481	0.0174448	0.704	0.00012541	-0.516	0.00983017	0.681	0.000251032	-0.502	0.0123372	-0.416	0.0434451	0.3	0.154763	0.693	0.000172102	0.495	0.0138223	0.707	0.000111698	0.411	0.0462112	0.561	0.00433583	-0.713	9.08614e-05	0.468
226357_at	-0.256	0.22696	0.65	0.000585614	0.511	0.0107385	0.371	0.0742174	0.529	0.00785545	0.379	0.0678251	0.604	0.00176054	0.704	0.000124722	0.684	0.000225345	-0.318	0.130509	0.514	0.0102015	0.681	0.000248207	0.494	0.0142541	-0.274	0.195121	0.553	0.00504391	-0.265	0.210722	-0.302	0.150804	0.462	0.0229419	0.611	0.00152475	0.444	0.0297805	0.555	0.00489428	0.631	0.000939396	0.269	0.203275	-0.335	0.109315	0.375
202080_s_at	-0.514	0.0101997	0.804	2.15948e-06	0.53	0.00778508	0.543	0.00614489	0.606	0.00170364	0.527	0.00807979	0.696	0.000160696	0.595	0.00217966	0.344	0.0998007	-0.562	0.0043031	0.703	0.000125599	0.561	0.00437691	0.712	9.6099e-05	-0.551	0.00521671	0.785	5.47878e-06	-0.538	0.00671111	-0.475	0.0190986	0.295	0.161626	0.692	0.00018168	0.68	0.000254278	0.785	5.49925e-06	0.482	0.0170522	0.607	0.00166927	-0.882	1.17978e-08	0.447
208715_at	0.604	0.00179108	-0.599	0.00198457	-0.382	0.0652452	-0.362	0.0820573	-0.218	0.306673	-0.498	0.0132402	-0.459	0.0240345	-0.241	0.257176	-0.149	0.487115	0.411	0.0458987	-0.309	0.14234	-0.433	0.0346119	-0.437	0.0326314	0.484	0.0165187	-0.441	0.0311431	0.473	0.0196544	0.514	0.0102006	-0.49	0.0149923	-0.464	0.0225003	-0.517	0.00964183	-0.401	0.0523328	-0.342	0.101388	-0.482	0.0169884	0.518	0.00959577	-0.694
216842_x_at	0.46	0.0238238	-0.443	0.0301093	-0.651	0.000574528	-0.471	0.0201707	-0.433	0.0346685	-0.641	0.000740621	-0.491	0.0148619	-0.611	0.00149916	-0.315	0.134099	0.634	0.000878561	-0.515	0.00999221	-0.533	0.00734776	-0.584	0.00273204	0.568	0.00377955	-0.377	0.0690927	0.552	0.00517439	0.439	0.0318513	-0.23	0.27867	-0.554	0.00501681	-0.533	0.0072645	-0.68	0.000254945	-0.464	0.0225106	-0.486	0.0161376	0.569	0.00367627	-0.404
230912_at	0.523	0.00871011	-0.594	0.0022282	-0.609	0.0015787	-0.359	0.0853264	-0.373	0.0723713	-0.679	0.000266161	-0.6	0.00195129	-0.485	0.0162297	-0.247	0.24508	0.542	0.00624638	-0.431	0.0355859	-0.534	0.0072228	-0.512	0.0105321	0.553	0.00502937	-0.331	0.114294	0.551	0.00522519	0.3	0.154113	-0.236	0.266879	-0.658	0.000474153	-0.572	0.00348205	-0.606	0.00168362	-0.39	0.0592965	-0.333	0.111726	0.537	0.00682635	-0.387
36865_at	-0.383	0.0650661	0.562	0.00425275	0.328	0.117856	0.432	0.0350584	0.387	0.0614492	0.369	0.0761337	0.472	0.020021	0.495	0.0140342	0.457	0.0247676	-0.594	0.00222597	0.656	0.00049546	0.376	0.070024	0.647	0.000628249	-0.281	0.183216	0.622	0.00116421	-0.27	0.202216	-0.281	0.183622	0.296	0.160146	0.59	0.00238405	0.592	0.00232611	0.75	2.47481e-05	0.4	0.0526622	0.556	0.00476944	-0.609	0.00157144	0.357
209291_at	-0.461	0.0232094	0.727	5.81907e-05	0.525	0.00843294	0.636	0.000837294	0.746	2.82679e-05	0.463	0.0225699	0.747	2.72943e-05	0.591	0.00233749	0.346	0.0977765	-0.447	0.028532	0.773	9.34849e-06	0.664	0.000398073	0.782	6.50793e-06	-0.673	0.000312173	0.816	1.14458e-06	-0.666	0.000385418	-0.5	0.0128999	0.326	0.120517	0.543	0.00607276	0.72	7.1744e-05	0.707	0.000112296	0.644	0.000689755	0.646	0.00065541	-0.779	7.19771e-06	0.539
229530_at	-0.443	0.0300883	0.792	3.94314e-06	0.586	0.00259681	0.5	0.0129058	0.617	0.00130704	0.497	0.0133872	0.735	4.2913e-05	0.643	0.000700752	0.303	0.14983	-0.54	0.00645619	0.787	5.04005e-06	0.622	0.0011659	0.782	6.36343e-06	-0.669	0.000350298	0.772	9.98604e-06	-0.66	0.000451615	-0.405	0.0496455	0.28	0.185293	0.588	0.00248857	0.721	7.12999e-05	0.806	2.01789e-06	0.606	0.00171251	0.697	0.000154144	-0.851	1.38392e-07	0.523
227103_s_at	0.505	0.0118429	-0.762	1.50943e-05	-0.522	0.00893107	-0.57	0.00360922	-0.619	0.00124834	-0.548	0.00552647	-0.814	1.30959e-06	-0.644	0.000686536	-0.313	0.136021	0.583	0.00276854	-0.795	3.43493e-06	-0.653	0.00053757	-0.74	3.62278e-05	0.78	7.07175e-06	-0.804	2.15914e-06	0.77	1.06247e-05	0.51	0.0109727	-0.343	0.101119	-0.586	0.00261682	-0.876	2.00925e-08	-0.762	1.49833e-05	-0.521	0.00904916	-0.642	0.000724904	0.819	1.00297e-06	-0.6
227998_at	0.505	0.0118377	-0.78	6.84451e-06	-0.334	0.11113	-0.421	0.0405593	-0.56	0.00446371	-0.329	0.116344	-0.703	0.000126124	-0.569	0.00370215	-0.201	0.347251	0.287	0.173801	-0.671	0.000336205	-0.633	0.000908207	-0.822	8.15976e-07	0.773	9.60139e-06	-0.727	5.73911e-05	0.765	1.35229e-05	0.418	0.0420201	-0.343	0.101294	-0.509	0.0110668	-0.701	0.000136166	-0.588	0.0025277	-0.577	0.00316784	-0.654	0.000529579	0.669	0.00035547	-0.5
218594_at	0.632	0.000929616	-0.722	6.86879e-05	-0.391	0.0587105	-0.555	0.00485744	-0.556	0.0047443	-0.422	0.0398576	-0.705	0.000118265	-0.449	0.0276102	-0.245	0.248775	0.384	0.0636681	-0.496	0.013613	-0.641	0.000737926	-0.8	2.64431e-06	0.759	1.69319e-05	-0.726	5.96065e-05	0.745	2.99833e-05	0.539	0.00657392	-0.392	0.0579448	-0.507	0.0114097	-0.643	0.00069486	-0.567	0.00386009	-0.603	0.00180231	-0.665	0.000397523	0.646	0.000642783	-0.686
225629_s_at	-0.455	0.0253946	0.616	0.00135673	0.372	0.0735487	0.602	0.00184285	0.566	0.00394079	0.554	0.00499018	0.629	0.000982551	0.488	0.0155296	0.414	0.0440466	-0.555	0.00487221	0.596	0.00212552	0.61	0.001559	0.617	0.00130971	-0.616	0.00134925	0.648	0.00061017	-0.587	0.00254839	-0.516	0.00985851	0.369	0.075612	0.678	0.000274499	0.617	0.00131284	0.672	0.000322591	0.325	0.120726	0.393	0.0571246	-0.66	0.000452465	0.532
222466_s_at	0.584	0.00273531	-0.586	0.00262206	-0.192	0.369557	-0.596	0.00211284	-0.516	0.00988807	-0.344	0.0995158	-0.555	0.00483207	-0.332	0.112572	-0.335	0.109289	0.363	0.0813374	-0.566	0.0039094	-0.39	0.059621	-0.486	0.0161386	0.41	0.0467917	-0.616	0.00134478	0.398	0.0539601	0.596	0.00212735	-0.484	0.0164615	-0.503	0.0121723	-0.619	0.00125046	-0.444	0.0297272	-0.194	0.363632	-0.414	0.0443588	0.553	0.0050312	-0.373
219879_s_at	0.547	0.00562135	-0.777	7.86645e-06	-0.724	6.43952e-05	-0.473	0.0196682	-0.495	0.013878	-0.583	0.00276223	-0.797	3.11951e-06	-0.647	0.000627269	-0.247	0.244609	0.556	0.0048309	-0.649	0.000599457	-0.708	0.000109528	-0.753	2.16727e-05	0.719	7.52929e-05	-0.632	0.00092843	0.707	0.000112601	0.61	0.00155759	-0.34	0.103812	-0.578	0.00309903	-0.799	2.81735e-06	-0.725	6.19697e-05	-0.675	0.000292486	-0.746	2.90146e-05	0.707	0.000110628	-0.639
242962_at	0.289	0.171252	-0.407	0.0482823	-0.721	7.15027e-05	-0.443	0.0302271	-0.397	0.0544391	-0.449	0.0279166	-0.447	0.0286167	-0.73	5.1003e-05	-0.471	0.0201079	0.6	0.00194278	-0.366	0.0785815	-0.57	0.00365586	-0.398	0.0539504	0.545	0.00590854	-0.394	0.0569219	0.541	0.0063612	0.67	0.000337102	-0.413	0.0446689	-0.25	0.237784	-0.423	0.039425	-0.449	0.0277158	-0.641	0.00073481	-0.53	0.00771399	0.376	0.0698821	-0.538
209292_at	-0.479	0.0178341	0.712	9.49162e-05	0.529	0.00780633	0.574	0.00333966	0.708	0.00010829	0.46	0.0235725	0.745	2.95512e-05	0.634	0.000884281	0.37	0.0749623	-0.422	0.0401335	0.708	0.000107722	0.685	0.000224633	0.779	7.22223e-06	-0.685	0.000220539	0.763	1.44821e-05	-0.68	0.000252953	-0.441	0.0311442	0.332	0.113214	0.544	0.0059699	0.733	4.614e-05	0.685	0.000219482	0.718	7.68903e-05	0.644	0.000679688	-0.727	5.64557e-05	0.595
227448_at	-0.506	0.0116929	0.776	8.26281e-06	0.661	0.000438461	0.556	0.00476353	0.607	0.00164817	0.639	0.000785175	0.828	5.74861e-07	0.667	0.000374937	0.532	0.00751606	-0.615	0.00138399	0.701	0.000135355	0.773	9.44097e-06	0.779	7.4071e-06	-0.534	0.00724554	0.676	0.000286167	-0.521	0.00911706	-0.47	0.0204798	0.453	0.0262283	0.687	0.000210954	0.866	4.61662e-08	0.874	2.5166e-08	0.7	0.000142193	0.693	0.00017656	-0.743	3.23236e-05	0.651
217734_s_at	-0.466	0.0216224	0.413	0.045015	0.232	0.274452	0.46	0.0236468	0.367	0.0781498	0.455	0.0254148	0.443	0.0300549	0.253	0.233149	0.558	0.00457587	-0.599	0.00199899	0.344	0.0994021	0.274	0.194729	0.415	0.0436389	-0.273	0.196041	0.47	0.0203668	-0.258	0.22407	-0.322	0.125389	0.478	0.0180788	0.524	0.00857223	0.438	0.032516	0.5	0.0128573	0.062	0.771965	0.331	0.113965	-0.398	0.0540252	0.245
216377_x_at	0.518	0.00956723	-0.21	0.324785	-0.557	0.00468079	-0.686	0.0002139	-0.633	0.000905838	-0.721	6.9272e-05	-0.384	0.0639318	-0.355	0.0889312	-0.534	0.00725395	0.341	0.102528	-0.492	0.0144884	-0.558	0.00458856	-0.507	0.0115199	0.291	0.168157	-0.323	0.124258	0.266	0.209688	0.379	0.0676609	-0.317	0.130913	-0.429	0.0365892	-0.402	0.0514645	-0.576	0.00324725	-0.395	0.0558935	-0.389	0.0601223	0.314	0.135753	-0.239
221795_at	-0.699	0.000144288	0.648	0.000617627	0.559	0.00449753	0.445	0.0293421	0.474	0.0193014	0.52	0.00920203	0.738	3.89493e-05	0.521	0.00897296	0.375	0.0707369	-0.456	0.025213	0.493	0.0143948	0.535	0.00703757	0.662	0.00043073	-0.56	0.00439489	0.613	0.00145726	-0.553	0.00507055	-0.465	0.0220051	0.469	0.0206658	0.608	0.00163959	0.8	2.71882e-06	0.612	0.00149813	0.621	0.00119752	0.672	0.000323283	-0.624	0.00112891	0.655
217790_s_at	0.393	0.0574024	-0.749	2.49799e-05	-0.297	0.159075	-0.547	0.00565788	-0.593	0.00226915	-0.31	0.140729	-0.767	1.21132e-05	-0.544	0.00604699	-0.475	0.018896	0.457	0.0245992	-0.724	6.44654e-05	-0.572	0.00346457	-0.569	0.00368856	0.582	0.00285078	-0.743	3.23687e-05	0.578	0.00307916	0.559	0.00448413	-0.494	0.0140737	-0.488	0.0155167	-0.759	1.70048e-05	-0.611	0.00150896	-0.405	0.0497347	-0.443	0.0303603	0.652	0.00055065	-0.46
229297_at	-0.407	0.048498	0.788	4.84287e-06	0.424	0.0387099	0.499	0.0129627	0.605	0.00173493	0.438	0.0323352	0.755	2.03054e-05	0.661	0.000436402	0.464	0.0223965	-0.56	0.00444901	0.708	0.000107849	0.636	0.000837107	0.592	0.0022843	-0.569	0.00368728	0.535	0.0070826	-0.567	0.00386861	-0.578	0.00312342	0.565	0.00404883	0.526	0.0083013	0.774	9.2177e-06	0.656	0.000493983	0.449	0.0277465	0.647	0.000629072	-0.664	0.000403361	0.479
212861_at	0.51	0.0108385	-0.474	0.0191713	-0.334	0.110709	-0.463	0.0225944	-0.416	0.0431158	-0.521	0.00908574	-0.556	0.0047772	-0.331	0.114063	-0.369	0.0757678	0.535	0.00701569	-0.517	0.00965984	-0.463	0.0226799	-0.501	0.012705	0.539	0.00656015	-0.317	0.131284	0.533	0.00737332	0.439	0.031869	-0.379	0.0675993	-0.417	0.0426031	-0.728	5.48928e-05	-0.593	0.00225336	-0.29	0.169038	-0.517	0.00961378	0.555	0.00492365	-0.465
212371_at	0.524	0.00856827	-0.564	0.00407953	-0.424	0.0387042	-0.693	0.000172425	-0.654	0.000530508	-0.289	0.171053	-0.586	0.00264252	-0.543	0.00608601	-0.437	0.032619	0.412	0.0454463	-0.504	0.0120807	-0.579	0.00301344	-0.714	8.95623e-05	0.67	0.00034589	-0.74	3.57679e-05	0.664	0.000403717	0.712	9.47846e-05	-0.403	0.051013	-0.242	0.255298	-0.539	0.00659417	-0.455	0.0255314	-0.611	0.00150211	-0.66	0.000445919	0.514	0.0101462	-0.475
225094_at	0.455	0.025577	-0.724	6.40183e-05	-0.241	0.256744	-0.439	0.03177	-0.427	0.0372169	-0.348	0.0954536	-0.551	0.00530358	-0.602	0.00185152	-0.258	0.223389	0.487	0.0158826	-0.656	0.000505707	-0.501	0.0125838	-0.725	6.07906e-05	0.64	0.000757613	-0.723	6.64185e-05	0.628	0.00101851	0.357	0.0866231	-0.225	0.290696	-0.63	0.000967848	-0.656	0.000493773	-0.689	0.000197134	-0.322	0.124357	-0.455	0.0256209	0.751	2.31438e-05	-0.389
208684_at	0.652	0.000561961	-0.375	0.0710563	-0.399	0.0532511	-0.582	0.00287759	-0.437	0.0329235	-0.389	0.0605997	-0.364	0.0804016	-0.42	0.0407652	-0.361	0.0832718	0.403	0.0509641	-0.262	0.216413	-0.36	0.0842202	-0.396	0.055331	0.515	0.0099762	-0.379	0.0676503	0.513	0.0103131	0.649	0.000604428	-0.595	0.00214447	-0.312	0.137135	-0.451	0.026857	-0.257	0.224577	-0.448	0.0280873	-0.622	0.00116844	0.372	0.0736716	-0.714
212766_s_at	0.616	0.00134309	-0.4	0.0526006	-0.022	0.919507	-0.435	0.0335876	-0.313	0.136112	-0.088	0.683761	-0.254	0.230928	-0.177	0.408815	-0.282	0.182445	0.295	0.161423	-0.138	0.51889	-0.126	0.558155	-0.435	0.0335454	0.332	0.113277	-0.452	0.0264962	0.327	0.119289	0.507	0.0113993	-0.433	0.0347406	-0.129	0.54648	-0.247	0.24533	-0.216	0.310043	-0.268	0.205112	-0.495	0.0139234	0.41	0.0467495	-0.323
231782_s_at	0.599	0.0019863	-0.501	0.0126619	-0.506	0.0115954	-0.41	0.0467266	-0.447	0.0286414	-0.526	0.00827505	-0.501	0.0125531	-0.384	0.0639012	-0.312	0.137616	0.465	0.0221379	-0.519	0.00928913	-0.329	0.116441	-0.559	0.00454764	0.33	0.11569	-0.38	0.0672819	0.33	0.114952	0.248	0.241748	-0.179	0.403955	-0.606	0.00170546	-0.576	0.00321298	-0.58	0.00298234	-0.309	0.141782	-0.485	0.0163598	0.525	0.00841857	-0.165
206998_x_at	0.369	0.0762721	-0.319	0.128931	-0.713	9.33435e-05	-0.396	0.0553937	-0.314	0.134887	-0.65	0.000589493	-0.41	0.0467588	-0.538	0.00669304	-0.322	0.124717	0.729	5.35593e-05	-0.401	0.0519395	-0.49	0.0151912	-0.563	0.00420559	0.534	0.00722337	-0.362	0.082535	0.519	0.00936702	0.407	0.0484173	-0.168	0.433603	-0.324	0.12272	-0.531	0.00752452	-0.647	0.000635287	-0.537	0.00676022	-0.639	0.000768581	0.506	0.0116882	-0.486
211735_x_at	0.271	0.200681	-0.43	0.0360997	-0.62	0.00122595	-0.452	0.0264643	-0.526	0.00825059	-0.492	0.0146506	-0.5	0.0127541	-0.677	0.000277914	-0.454	0.0258079	0.527	0.00818956	-0.663	0.000414811	-0.497	0.0134318	-0.399	0.0534847	0.424	0.0389347	-0.447	0.0285326	0.426	0.0379566	0.413	0.0446118	-0.506	0.0116311	-0.333	0.111356	-0.579	0.00300381	-0.534	0.00719981	-0.518	0.00955179	-0.574	0.0033567	0.461	0.0232182	-0.484
223993_s_at	0.525	0.00848542	-0.805	2.15208e-06	-0.484	0.0164575	-0.55	0.00535657	-0.635	0.000852508	-0.432	0.0351044	-0.77	1.09225e-05	-0.573	0.00345562	-0.324	0.122456	0.351	0.0923642	-0.682	0.000241353	-0.686	0.00021457	-0.774	9.16648e-06	0.697	0.000155328	-0.877	1.85903e-08	0.685	0.000223809	0.539	0.00652339	-0.43	0.0358797	-0.58	0.00297183	-0.743	3.24589e-05	-0.613	0.00143331	-0.582	0.0028476	-0.654	0.000525752	0.71	0.000102926	-0.586
204308_s_at	-0.318	0.130322	0.813	1.36136e-06	0.464	0.0224832	0.586	0.00259532	0.623	0.001142	0.353	0.0903408	0.664	0.000400414	0.681	0.000246908	0.296	0.160186	-0.504	0.0119782	0.752	2.27429e-05	0.691	0.000186914	0.723	6.59605e-05	-0.651	0.000572015	0.848	1.68628e-07	-0.637	0.000819146	-0.623	0.00115572	0.37	0.0748811	0.556	0.00482443	0.591	0.00234259	0.623	0.00114453	0.521	0.00900558	0.578	0.0030814	-0.712	9.51181e-05	0.551
212309_at	-0.491	0.0147586	0.567	0.00387359	0.728	5.58881e-05	0.493	0.0143079	0.436	0.0332344	0.654	0.000533321	0.587	0.00254184	0.646	0.000657421	0.463	0.0227835	-0.493	0.0143333	0.552	0.00512335	0.699	0.000146532	0.655	0.000515434	-0.439	0.0316789	0.566	0.00396449	-0.429	0.0364353	-0.357	0.0868883	0.298	0.157559	0.638	0.000803978	0.577	0.00318107	0.726	5.98137e-05	0.672	0.000321335	0.457	0.0246864	-0.457	0.0246243	0.517
222671_s_at	0.54	0.00639778	-0.653	0.000539662	-0.334	0.110524	-0.571	0.00353833	-0.507	0.0113934	-0.49	0.0149564	-0.511	0.0106542	-0.465	0.022105	-0.174	0.416468	0.406	0.0489219	-0.656	0.000496322	-0.555	0.00483571	-0.707	0.00011053	0.604	0.00176855	-0.663	0.000408955	0.584	0.00275814	0.458	0.0244011	-0.401	0.0523735	-0.667	0.000367779	-0.639	0.000781525	-0.596	0.00213774	-0.34	0.103821	-0.634	0.000871105	0.678	0.000272515	-0.653
211841_s_at	-0.372	0.0731528	0.514	0.0101107	0.47	0.0205483	0.376	0.069778	0.326	0.120364	0.731	4.89885e-05	0.58	0.00299624	0.311	0.138571	0.489	0.0153079	-0.593	0.00225333	0.504	0.0119742	0.514	0.0101244	0.326	0.11984	-0.325	0.121466	0.468	0.0210919	-0.313	0.136971	-0.295	0.16096	0.647	0.000631354	0.618	0.00129355	0.653	0.000540771	0.585	0.00265246	0.18	0.400983	0.337	0.106996	-0.45	0.0273067	0.546
213646_x_at	0.566	0.00396163	-0.643	0.000698481	-0.579	0.00300527	-0.376	0.0703188	-0.474	0.0193632	-0.463	0.0226176	-0.705	0.000120863	-0.617	0.00133395	-0.193	0.367317	0.471	0.0200922	-0.522	0.00894486	-0.545	0.00587446	-0.657	0.00048344	0.979	2.22045e-16	-0.589	0.00243841	0.981	0	0.493	0.014483	-0.164	0.444007	-0.451	0.0271347	-0.701	0.00013706	-0.535	0.00700732	-0.55	0.00540038	-0.589	0.00244703	0.646	0.000646686	-0.487
240698_s_at	-0.693	0.000172323	0.379	0.068056	0.447	0.0285168	0.577	0.00316788	0.58	0.00297929	0.486	0.0159925	0.479	0.0179018	0.212	0.318834	0.221	0.299535	-0.185	0.386019	0.418	0.0419564	0.413	0.044851	0.511	0.0106326	-0.552	0.00515209	0.336	0.108474	-0.542	0.00622097	-0.469	0.0207888	0.195	0.362259	0.191	0.371227	0.43	0.0362006	0.426	0.0377089	0.482	0.0170595	0.477	0.0183001	-0.481	0.0172194	0.326
218894_s_at	0.461	0.0235397	-0.811	1.50538e-06	-0.361	0.0830117	-0.52	0.00915116	-0.513	0.0103589	-0.343	0.100328	-0.665	0.000387494	-0.574	0.00332584	-0.225	0.290415	0.435	0.0336781	-0.672	0.000321268	-0.592	0.00232978	-0.738	3.80666e-05	0.708	0.000107032	-0.89	6.14759e-09	0.694	0.000168411	0.526	0.0082867	-0.368	0.076891	-0.639	0.000784525	-0.651	0.000570258	-0.61	0.00154565	-0.439	0.0318017	-0.56	0.00442977	0.744	3.13046e-05	-0.607
221725_at	-0.338	0.106049	0.831	4.90195e-07	0.458	0.0243604	0.359	0.0846952	0.486	0.0160172	0.357	0.0870371	0.689	0.00019714	0.647	0.000628214	0.303	0.149969	-0.547	0.00565437	0.667	0.000374269	0.586	0.00261488	0.755	2.00282e-05	-0.655	0.000518721	0.8	2.75353e-06	-0.64	0.000747917	-0.417	0.0426117	0.216	0.310053	0.496	0.013679	0.668	0.00036068	0.765	1.31281e-05	0.569	0.00370074	0.599	0.00196906	-0.873	2.58794e-08	0.436
225925_s_at	-0.233	0.273393	0.373	0.0729081	0.576	0.00324766	0.385	0.0632922	0.424	0.0387066	0.548	0.0055367	0.369	0.0760272	0.701	0.000135862	0.365	0.0797002	-0.611	0.00151991	0.563	0.00421829	0.465	0.0219758	0.406	0.0487352	-0.551	0.00523028	0.343	0.100605	-0.548	0.00558438	-0.316	0.131996	0.207	0.331954	0.452	0.0266249	0.54	0.00649276	0.5	0.0128711	0.27	0.201127	0.405	0.0499219	-0.453	0.0263348	0.315
207740_s_at	0.654	0.000522794	-0.146	0.496411	-0.431	0.035473	-0.635	0.000854597	-0.576	0.00322178	-0.341	0.103392	-0.248	0.243534	-0.419	0.0418091	-0.375	0.0713129	0.273	0.197609	-0.253	0.232534	-0.222	0.296267	-0.325	0.120648	0.477	0.0183268	-0.249	0.240243	0.484	0.0165746	0.529	0.00783692	-0.296	0.159624	-0.297	0.159373	-0.332	0.112576	-0.184	0.390544	-0.384	0.0638209	-0.43	0.0358763	0.307	0.14399	-0.371
226795_at	-0.351	0.0929733	0.806	2.02575e-06	0.536	0.00695476	0.377	0.0691245	0.429	0.0363212	0.491	0.0147819	0.722	6.75739e-05	0.669	0.000349981	0.45	0.0273032	-0.665	0.000386889	0.616	0.00136385	0.693	0.000176407	0.754	2.10353e-05	-0.633	0.000910197	0.651	0.000577889	-0.62	0.00123181	-0.372	0.0737848	0.322	0.125075	0.681	0.000249532	0.705	0.000120801	0.845	2.07299e-07	0.6	0.00192913	0.511	0.0107744	-0.753	2.21129e-05	0.567
201714_at	0.574	0.00335114	-0.629	0.00099309	-0.588	0.00252075	-0.375	0.0708848	-0.351	0.0924727	-0.795	3.48604e-06	-0.729	5.34551e-05	-0.377	0.0695001	-0.183	0.393164	0.472	0.0199965	-0.558	0.00461294	-0.662	0.000429467	-0.573	0.00345013	0.673	0.000316003	-0.486	0.0161361	0.658	0.000474916	0.365	0.0798081	-0.365	0.0795194	-0.605	0.00174386	-0.782	6.2674e-06	-0.649	0.000594572	-0.39	0.0596009	-0.508	0.0112025	0.542	0.00620589	-0.607
223398_at	0.63	0.000957755	-0.576	0.0032417	-0.437	0.0328908	-0.581	0.00292415	-0.515	0.0100264	-0.545	0.00593659	-0.528	0.00802687	-0.373	0.072951	-0.16	0.455288	0.471	0.0200504	-0.62	0.00123806	-0.392	0.0578097	-0.622	0.00116617	0.543	0.00607581	-0.576	0.00321469	0.537	0.00684662	0.533	0.00728126	-0.259	0.220993	-0.453	0.0262485	-0.648	0.000618984	-0.605	0.00173281	-0.237	0.265692	-0.602	0.00185006	0.733	4.66483e-05	-0.227
221564_at	-0.26	0.22004	0.778	7.69122e-06	0.424	0.0389108	0.25	0.238896	0.337	0.10771	0.499	0.0131431	0.714	8.77578e-05	0.409	0.0473325	0.561	0.00434399	-0.607	0.00165691	0.432	0.0349553	0.651	0.000567439	0.547	0.00565943	-0.423	0.0396566	0.484	0.0165314	-0.423	0.0394269	-0.27	0.201465	0.501	0.0125988	0.599	0.00199551	0.548	0.00553585	0.692	0.00017723	0.441	0.0308921	0.27	0.202784	-0.512	0.0105567	0.362
218672_at	0.583	0.00277661	-0.653	0.000537449	-0.401	0.051906	-0.626	0.00105572	-0.61	0.00156514	-0.323	0.123928	-0.536	0.00692258	-0.526	0.00822234	-0.205	0.335492	0.518	0.00945328	-0.647	0.000637724	-0.385	0.0630396	-0.793	3.77113e-06	0.555	0.00487896	-0.757	1.85697e-05	0.547	0.00567546	0.541	0.0062989	-0.197	0.355913	-0.541	0.00631268	-0.617	0.0013112	-0.652	0.000557872	-0.468	0.0211927	-0.776	8.33419e-06	0.837	3.40549e-07	-0.418
203214_x_at	0.558	0.00460337	-0.712	9.46616e-05	-0.483	0.0167196	-0.438	0.0322768	-0.455	0.0254777	-0.389	0.0603994	-0.686	0.000214065	-0.505	0.011817	-0.18	0.400304	0.389	0.0602413	-0.597	0.00205858	-0.519	0.00935613	-0.598	0.00201204	0.77	1.08446e-05	-0.792	3.99648e-06	0.767	1.23229e-05	0.573	0.00343744	-0.372	0.0737843	-0.405	0.0495712	-0.731	4.88188e-05	-0.486	0.0159893	-0.522	0.00891802	-0.555	0.00490768	0.705	0.000118779	-0.62
213364_s_at	-0.486	0.0160479	0.8	2.75684e-06	0.55	0.00538647	0.504	0.0119614	0.595	0.00217065	0.431	0.0353701	0.784	5.88777e-06	0.692	0.000179569	0.411	0.0458276	-0.556	0.00475181	0.729	5.38684e-05	0.554	0.00495982	0.67	0.000338683	-0.62	0.00122287	0.805	2.13678e-06	-0.617	0.00131036	-0.478	0.0182608	0.356	0.0880277	0.627	0.00104807	0.743	3.21055e-05	0.739	3.6701e-05	0.585	0.0026946	0.539	0.00655157	-0.801	2.61589e-06	0.484
226782_at	-0.419	0.0417092	0.652	0.000550824	0.622	0.00116372	0.462	0.0230918	0.454	0.0258804	0.4	0.053043	0.573	0.00344368	0.733	4.56896e-05	0.293	0.164425	-0.632	0.000912706	0.652	0.000550298	0.546	0.00574096	0.778	7.59983e-06	-0.605	0.00174075	0.663	0.000418018	-0.606	0.00169219	-0.434	0.0339711	0.088	0.681084	0.548	0.00553634	0.593	0.00224642	0.711	9.79195e-05	0.652	0.000562242	0.677	0.000278532	-0.613	0.00143413	0.424
202246_s_at	0.599	0.00197417	-0.653	0.000537936	-0.489	0.0153344	-0.561	0.00438109	-0.561	0.00431226	-0.532	0.00749613	-0.742	3.31767e-05	-0.459	0.0241587	-0.348	0.0955455	0.419	0.0417812	-0.483	0.0168843	-0.708	0.000108257	-0.724	6.32038e-05	0.761	1.56689e-05	-0.633	0.000906667	0.748	2.67427e-05	0.621	0.00119429	-0.414	0.044497	-0.411	0.0458322	-0.726	5.86813e-05	-0.545	0.00591735	-0.559	0.00448281	-0.627	0.00103822	0.553	0.00501924	-0.568
221962_s_at	0.394	0.0564847	-0.56	0.00439756	-0.452	0.0266994	-0.462	0.0228776	-0.511	0.0106663	-0.464	0.0223353	-0.566	0.00397554	-0.665	0.000395761	-0.326	0.120274	0.384	0.0639997	-0.632	0.000924136	-0.662	0.000428934	-0.698	0.000151077	0.744	3.07684e-05	-0.623	0.00114649	0.72	7.31989e-05	0.391	0.0590942	-0.178	0.406054	-0.517	0.00972671	-0.581	0.00290185	-0.604	0.00177448	-0.443	0.0301991	-0.42	0.0411118	0.517	0.00965704	-0.388
201003_x_at	0.514	0.0101409	-0.433	0.0346168	-0.352	0.0920605	-0.398	0.0539996	-0.386	0.0626194	-0.493	0.0142667	-0.37	0.0753451	-0.352	0.0918758	-0.238	0.262449	0.467	0.021301	-0.463	0.0228548	-0.359	0.0852813	-0.507	0.0115112	0.422	0.039853	-0.132	0.537509	0.41	0.0468774	0.356	0.0873295	-0.214	0.314396	-0.543	0.0061074	-0.519	0.00938733	-0.592	0.00229638	-0.239	0.260131	-0.552	0.00511814	0.568	0.00381072	-0.326
225325_at	-0.496	0.0137786	0.594	0.00221492	0.655	0.000516299	0.562	0.0042865	0.667	0.000368103	0.582	0.00283316	0.559	0.00453962	0.566	0.00395327	0.437	0.0328448	-0.466	0.0218833	0.469	0.0207052	0.642	0.000722883	0.676	0.000289571	-0.513	0.0104154	0.433	0.0344439	-0.496	0.0137599	-0.563	0.00418961	0.359	0.084892	0.467	0.0213236	0.477	0.0184062	0.656	0.00049691	0.646	0.000650994	0.766	1.27261e-05	-0.643	0.000697657	0.432
226648_at	-0.341	0.103341	0.774	8.97265e-06	0.651	0.000566932	0.486	0.0160207	0.634	0.000886383	0.592	0.00231946	0.724	6.43143e-05	0.646	0.000643813	0.541	0.00632069	-0.552	0.00514795	0.591	0.00237564	0.762	1.5284e-05	0.774	8.93233e-06	-0.524	0.0085739	0.773	9.56816e-06	-0.505	0.0117664	-0.4	0.0529717	0.381	0.0660186	0.561	0.00436037	0.589	0.00246207	0.802	2.49744e-06	0.653	0.000547066	0.588	0.00249176	-0.734	4.43425e-05	0.397
220750_s_at	0.582	0.00283383	-0.79	4.38747e-06	-0.465	0.0218952	-0.494	0.0141748	-0.567	0.00387681	-0.35	0.0932669	-0.727	5.78663e-05	-0.449	0.0278032	-0.194	0.362991	0.353	0.0908989	-0.626	0.00107918	-0.592	0.00229577	-0.826	6.65206e-07	0.659	0.000466594	-0.719	7.42333e-05	0.651	0.000564043	0.516	0.009785	-0.277	0.189552	-0.403	0.0507149	-0.636	0.000836641	-0.639	0.000780076	-0.644	0.000681144	-0.713	9.10524e-05	0.72	7.31577e-05	-0.454
203249_at	-0.32	0.127905	0.841	2.71486e-07	0.499	0.0130961	0.366	0.0785089	0.515	0.0100916	0.438	0.0324974	0.792	4.04247e-06	0.653	0.000535117	0.369	0.075686	-0.542	0.00622728	0.719	7.62004e-05	0.644	0.000682125	0.696	0.00016125	-0.714	8.8851e-05	0.873	2.52807e-08	-0.706	0.000116003	-0.367	0.0779131	0.295	0.161128	0.614	0.00142112	0.714	8.78467e-05	0.73	5.18952e-05	0.506	0.0116399	0.482	0.0172007	-0.762	1.54327e-05	0.453
231075_x_at	-0.416	0.0429577	0.485	0.016199	0.608	0.00161124	0.474	0.0193501	0.479	0.0178505	0.62	0.00122289	0.595	0.00215273	0.605	0.00173951	0.495	0.0138991	-0.484	0.0165206	0.568	0.00376879	0.593	0.00227402	0.286	0.176092	-0.501	0.0127088	0.322	0.12458	-0.492	0.0147055	-0.539	0.00652228	0.547	0.00567245	0.505	0.0117637	0.671	0.000330025	0.573	0.003396	0.457	0.0248532	0.39	0.0596052	-0.511	0.0106404	0.644
206246_at	0.407	0.0483422	-0.484	0.0164893	-0.552	0.00515731	-0.559	0.00449508	-0.658	0.000474666	-0.662	0.00042619	-0.553	0.00504295	-0.399	0.0534986	-0.275	0.193931	0.418	0.0420466	-0.713	9.36282e-05	-0.539	0.0065733	-0.528	0.00793533	0.584	0.00274066	-0.577	0.00315875	0.57	0.00361628	0.341	0.102704	-0.259	0.221616	-0.593	0.00225371	-0.596	0.00213361	-0.558	0.00459332	-0.309	0.141139	-0.556	0.00476521	0.578	0.00312441	-0.469
219449_s_at	0.51	0.0109615	-0.666	0.000376485	-0.555	0.00490713	-0.559	0.00452875	-0.605	0.00175293	-0.562	0.00428538	-0.753	2.17153e-05	-0.524	0.00858713	-0.505	0.0117574	0.495	0.0140168	-0.602	0.00186677	-0.686	0.000217688	-0.748	2.63088e-05	0.616	0.00135899	-0.805	2.0888e-06	0.601	0.00188439	0.474	0.019149	-0.361	0.0830337	-0.523	0.00870692	-0.729	5.32845e-05	-0.712	9.40149e-05	-0.542	0.00620814	-0.568	0.00377735	0.653	0.000548733	-0.421
204141_at	0.375	0.0709023	-0.607	0.0016682	-0.669	0.000348927	-0.312	0.138292	-0.387	0.0615764	-0.561	0.00431424	-0.724	6.28796e-05	-0.74	3.58211e-05	-0.478	0.0182238	0.474	0.0193974	-0.52	0.0092445	-0.723	6.56663e-05	-0.557	0.00471085	0.631	0.000951413	-0.584	0.00271446	0.636	0.000840085	0.349	0.0949782	-0.369	0.0757433	-0.424	0.0390336	-0.736	4.08406e-05	-0.608	0.00163194	-0.665	0.000396937	-0.392	0.0579524	0.428	0.0371508	-0.453
225402_at	0.459	0.0241462	-0.673	0.000314422	-0.515	0.0100233	-0.499	0.0130004	-0.557	0.00471858	-0.385	0.062994	-0.719	7.46106e-05	-0.671	0.000331902	-0.49	0.0151436	0.369	0.0759617	-0.587	0.00255081	-0.697	0.000152766	-0.67	0.000339445	0.667	0.000373927	-0.814	1.30258e-06	0.667	0.000375675	0.516	0.00987957	-0.476	0.0188301	-0.439	0.03176	-0.741	3.40943e-05	-0.526	0.00824545	-0.655	0.000508077	-0.563	0.00416244	0.513	0.0102978	-0.58
214853_s_at	0.447	0.0284896	-0.751	2.35103e-05	-0.557	0.00469752	-0.447	0.0284291	-0.492	0.0146624	-0.493	0.0143254	-0.717	8.12775e-05	-0.58	0.0029746	-0.355	0.0889102	0.515	0.0100945	-0.55	0.00532679	-0.778	7.77286e-06	-0.927	8.23479e-11	0.645	0.000674019	-0.696	0.000158052	0.629	0.000988223	0.401	0.0523287	-0.24	0.258116	-0.569	0.00371995	-0.628	0.00102603	-0.759	1.71116e-05	-0.696	0.000158455	-0.667	0.000374556	0.59	0.00242163	-0.483
221520_s_at	0.476	0.0186655	-0.77	1.07707e-05	-0.61	0.00156627	-0.47	0.0205254	-0.463	0.0227871	-0.598	0.0020304	-0.765	1.35029e-05	-0.604	0.00177252	-0.254	0.231448	0.627	0.00103422	-0.707	0.000112836	-0.629	0.000984419	-0.659	0.000456114	0.755	2.02353e-05	-0.73	5.08922e-05	0.742	3.28325e-05	0.527	0.00807658	-0.34	0.103501	-0.602	0.00185614	-0.805	2.07747e-06	-0.776	8.19486e-06	-0.508	0.0113274	-0.614	0.00142702	0.827	6.24526e-07	-0.657
209044_x_at	0.376	0.0705068	-0.444	0.0296983	-0.632	0.000930099	-0.323	0.123268	-0.378	0.0682129	-0.522	0.00888258	-0.478	0.0180237	-0.687	0.000208377	-0.405	0.0499116	0.389	0.0604914	-0.324	0.122731	-0.63	0.000974793	-0.41	0.046537	0.649	0.000598132	-0.27	0.201154	0.654	0.000522909	0.395	0.0562441	-0.406	0.0488954	-0.456	0.0249744	-0.484	0.0165274	-0.398	0.0539967	-0.589	0.00245978	-0.376	0.0703471	0.302	0.151149	-0.562
219363_s_at	0.457	0.0247744	-0.694	0.000167112	-0.303	0.150214	-0.522	0.00888397	-0.612	0.00148614	-0.319	0.128238	-0.603	0.00179871	-0.531	0.00759767	-0.355	0.0887433	0.288	0.172798	-0.602	0.00185134	-0.585	0.00267207	-0.632	0.00091881	0.66	0.000444816	-0.752	2.2375e-05	0.654	0.000532591	0.533	0.00727942	-0.383	0.0650815	-0.462	0.0229792	-0.611	0.00153214	-0.499	0.0131513	-0.457	0.0246327	-0.534	0.00722901	0.647	0.00062831	-0.453
207996_s_at	-0.531	0.00757892	0.609	0.00157996	0.595	0.00215677	0.514	0.0101291	0.52	0.00912692	0.649	0.000602927	0.619	0.00125931	0.591	0.00235797	0.231	0.277849	-0.541	0.00638404	0.649	0.000604654	0.621	0.00120623	0.695	0.000164557	-0.634	0.000887178	0.586	0.00264048	-0.62	0.00122843	-0.458	0.0243095	0.354	0.0898806	0.554	0.00495875	0.766	1.27088e-05	0.701	0.000137233	0.552	0.00520155	0.77	1.07962e-05	-0.714	8.96175e-05	0.668
222680_s_at	0.712	9.55194e-05	-0.59	0.00239315	-0.433	0.0344614	-0.306	0.145276	-0.316	0.132562	-0.53	0.00777794	-0.603	0.00182798	-0.236	0.267297	-0.103	0.631732	0.273	0.197538	-0.345	0.0985334	-0.411	0.0462306	-0.423	0.0395766	0.642	0.000723778	-0.416	0.0434506	0.635	0.000850795	0.421	0.040494	-0.409	0.0471635	-0.322	0.125192	-0.632	0.000924678	-0.366	0.0784528	-0.395	0.0557622	-0.518	0.00946908	0.54	0.00644995	-0.616
203861_s_at	0.391	0.0587607	-0.562	0.00424884	-0.616	0.00134529	-0.461	0.0232655	-0.53	0.00765892	-0.334	0.110986	-0.656	0.000501737	-0.737	3.97348e-05	-0.529	0.00786056	0.434	0.0340794	-0.386	0.0627354	-0.673	0.000315724	-0.557	0.0046876	0.635	0.000862948	-0.534	0.00720151	0.63	0.000977075	0.65	0.000580536	-0.432	0.0348304	-0.31	0.140081	-0.539	0.00653023	-0.472	0.0198544	-0.816	1.16675e-06	-0.499	0.0131599	0.43	0.0361823	-0.575
223100_s_at	0.534	0.00720499	-0.663	0.000419543	-0.401	0.0519221	-0.441	0.0307897	-0.385	0.063006	-0.459	0.0239892	-0.582	0.00287257	-0.469	0.0209138	-0.189	0.376585	0.61	0.00156305	-0.641	0.000732972	-0.39	0.0597496	-0.67	0.000340025	0.619	0.00125388	-0.689	0.000197665	0.611	0.00150578	0.436	0.0331831	-0.176	0.4095	-0.491	0.0149102	-0.772	1.00532e-05	-0.722	6.71694e-05	-0.335	0.10976	-0.604	0.00176454	0.863	5.80707e-08	-0.408
230146_s_at	0.379	0.0678336	-0.61	0.00155385	-0.605	0.00172743	-0.444	0.0297064	-0.495	0.0138497	-0.504	0.0120598	-0.691	0.000183197	-0.612	0.00149633	-0.351	0.0928138	0.335	0.110078	-0.5	0.0128238	-0.858	8.03389e-08	-0.721	7.15719e-05	0.628	0.00100625	-0.526	0.00830512	0.613	0.00144453	0.483	0.0169015	-0.413	0.0449363	-0.345	0.0989926	-0.626	0.0010586	-0.575	0.00328911	-0.832	4.64015e-07	-0.652	0.000555955	0.383	0.0646014	-0.718
225077_at	-0.309	0.141293	0.706	0.000116662	0.449	0.0278226	0.492	0.0145095	0.566	0.00396385	0.428	0.0370902	0.752	2.29419e-05	0.659	0.000457848	0.53	0.00767095	-0.536	0.00693683	0.695	0.000162338	0.638	0.000786236	0.567	0.00388095	-0.645	0.00067046	0.776	8.27446e-06	-0.637	0.000816731	-0.502	0.0123694	0.44	0.0316271	0.543	0.0061459	0.751	2.32627e-05	0.63	0.000964905	0.407	0.0483789	0.458	0.0244067	-0.607	0.0016626	0.462
211058_x_at	0.538	0.00670034	-0.643	0.000703734	-0.602	0.00186071	-0.351	0.0921382	-0.456	0.0249922	-0.464	0.0225303	-0.687	0.000207871	-0.615	0.00138361	-0.159	0.458572	0.452	0.0266351	-0.521	0.00898713	-0.546	0.00578292	-0.641	0.000741467	0.981	0	-0.58	0.00295962	0.985	0	0.48	0.0176973	-0.153	0.473965	-0.428	0.0370895	-0.687	0.000206136	-0.524	0.00864991	-0.568	0.00376511	-0.603	0.00183108	0.647	0.000639311	-0.508
218361_at	0.545	0.00589311	-0.299	0.156363	-0.314	0.135354	-0.658	0.000470624	-0.569	0.00372509	-0.353	0.0908387	-0.353	0.091111	-0.336	0.108816	-0.434	0.034199	0.401	0.0520932	-0.543	0.006053	-0.252	0.23435	-0.463	0.0228434	0.225	0.29042	-0.284	0.177891	0.218	0.305122	0.451	0.0268302	-0.329	0.11636	-0.381	0.0661374	-0.436	0.0332542	-0.533	0.00726003	-0.377	0.0690896	-0.52	0.00922705	0.448	0.0280049	-0.304
225020_at	-0.465	0.0221349	0.792	3.98073e-06	0.595	0.0021455	0.531	0.00757395	0.641	0.000730725	0.452	0.0265867	0.76	1.64334e-05	0.672	0.000321615	0.281	0.183602	-0.485	0.0162939	0.733	4.67963e-05	0.697	0.00015323	0.836	3.55383e-07	-0.798	3.05653e-06	0.848	1.7111e-07	-0.787	5.18066e-06	-0.551	0.00530742	0.288	0.17275	0.44	0.0313361	0.787	5.10665e-06	0.712	9.38475e-05	0.683	0.000236028	0.797	3.18267e-06	-0.835	3.90206e-07	0.59
217506_at	-0.378	0.0689563	0.509	0.0111353	0.579	0.00300742	0.511	0.0106429	0.561	0.00432056	0.536	0.00688557	0.678	0.000271716	0.576	0.00320097	0.611	0.00149874	-0.522	0.00881564	0.535	0.00703493	0.631	0.00094241	0.528	0.00802203	-0.384	0.0641706	0.502	0.0124377	-0.386	0.0628214	-0.334	0.110181	0.358	0.0861239	0.427	0.0375334	0.557	0.00466493	0.57	0.00367172	0.575	0.00327007	0.348	0.0959133	-0.278	0.187879	0.319
209014_at	0.341	0.102999	-0.635	0.00086344	-0.598	0.00202488	-0.272	0.19854	-0.32	0.127602	-0.558	0.0045871	-0.757	1.83929e-05	-0.594	0.00219299	-0.31	0.140709	0.463	0.0227783	-0.614	0.00140254	-0.763	1.44861e-05	-0.653	0.000546057	0.703	0.000127814	-0.51	0.0108305	0.692	0.000181591	0.365	0.079705	-0.326	0.119503	-0.404	0.0501044	-0.862	6.29684e-08	-0.695	0.000164406	-0.643	0.00070309	-0.581	0.00289102	0.506	0.0117065	-0.648
216397_s_at	0.534	0.00724508	-0.59	0.00239407	-0.504	0.0120283	-0.456	0.0252201	-0.475	0.019082	-0.542	0.00625034	-0.577	0.00313305	-0.567	0.00388644	-0.237	0.264099	0.447	0.0286002	-0.535	0.00700797	-0.586	0.00259745	-0.718	7.70008e-05	0.541	0.00634474	-0.503	0.0121791	0.532	0.00744066	0.363	0.0816451	-0.385	0.0629011	-0.637	0.000806319	-0.599	0.00198585	-0.586	0.00261451	-0.542	0.0062323	-0.666	0.000384395	0.483	0.0166942	-0.55
1554408_a_at	0.557	0.00467354	-0.714	8.81188e-05	-0.565	0.00399816	-0.347	0.0968358	-0.413	0.0449329	-0.539	0.00656604	-0.691	0.000184388	-0.489	0.0153316	-0.085	0.693154	0.403	0.0509776	-0.605	0.00174691	-0.533	0.00737821	-0.523	0.00866125	0.765	1.35487e-05	-0.535	0.00706103	0.76	1.63406e-05	0.48	0.0175566	-0.306	0.146135	-0.483	0.0167361	-0.745	2.99257e-05	-0.545	0.00583288	-0.469	0.0206927	-0.54	0.00646117	0.722	6.84926e-05	-0.613
222750_s_at	0.584	0.00271524	-0.606	0.00170344	-0.719	7.47716e-05	-0.444	0.0298485	-0.487	0.01588	-0.779	7.24531e-06	-0.786	5.22865e-06	-0.406	0.0490068	-0.415	0.0438472	0.557	0.00466788	-0.487	0.0157507	-0.654	0.000531275	-0.564	0.0041315	0.504	0.0120089	-0.353	0.0910236	0.49	0.0151551	0.487	0.0157772	-0.401	0.0524269	-0.567	0.00385078	-0.746	2.84123e-05	-0.73	5.22422e-05	-0.529	0.00790995	-0.555	0.00488709	0.582	0.00283936	-0.455
201657_at	0.49	0.0149797	-0.525	0.00839047	-0.036	0.866625	-0.414	0.0441058	-0.306	0.145671	-0.111	0.605129	-0.319	0.128376	-0.322	0.124845	-0.129	0.54757	0.31	0.140558	-0.467	0.0213961	-0.14	0.512624	-0.36	0.0843617	0.486	0.0159835	-0.601	0.00190093	0.475	0.0189532	0.511	0.0106555	-0.358	0.0861282	-0.444	0.0297656	-0.432	0.035218	-0.265	0.211639	-0.028	0.898107	-0.353	0.0902068	0.556	0.00477454	-0.407
212685_s_at	0.438	0.0325001	-0.829	5.54237e-07	-0.504	0.0119822	-0.454	0.0258754	-0.563	0.00420576	-0.45	0.0274069	-0.8	2.68041e-06	-0.537	0.00682632	-0.335	0.109658	0.315	0.13316	-0.608	0.0016056	-0.801	2.63223e-06	-0.709	0.000106042	0.682	0.000241746	-0.758	1.79477e-05	0.672	0.000323744	0.496	0.013804	-0.475	0.0190201	-0.546	0.00581582	-0.675	0.00029688	-0.616	0.00136148	-0.666	0.000382249	-0.492	0.0145562	0.64	0.0007548	-0.642
223186_at	0.415	0.0437639	-0.594	0.00219691	-0.49	0.0151665	-0.346	0.0981613	-0.307	0.144146	-0.378	0.0683753	-0.577	0.00315402	-0.55	0.00532809	-0.443	0.0303638	0.521	0.00903761	-0.374	0.0718099	-0.55	0.00539276	-0.604	0.00177302	0.619	0.00126593	-0.669	0.00034874	0.626	0.00107296	0.354	0.0900505	-0.31	0.140548	-0.576	0.0032302	-0.463	0.0225983	-0.54	0.00639714	-0.558	0.00457008	-0.289	0.170793	0.409	0.0472533	-0.442
1569594_a_at	-0.348	0.095761	0.588	0.00248843	0.684	0.000230946	0.475	0.0190907	0.567	0.00382866	0.592	0.00230352	0.764	1.40937e-05	0.66	0.000451958	0.462	0.0230896	-0.654	0.00052116	0.663	0.000408847	0.661	0.000434216	0.596	0.0020944	-0.573	0.00345887	0.53	0.00775982	-0.563	0.00414635	-0.501	0.0125809	0.352	0.091486	0.382	0.0650945	0.787	5.11827e-06	0.691	0.000183168	0.587	0.00255229	0.753	2.18936e-05	-0.545	0.00585359	0.518
233917_s_at	0.47	0.0203349	-0.239	0.261346	-0.694	0.000169136	-0.621	0.00120617	-0.615	0.00138055	-0.634	0.000881191	-0.371	0.0744458	-0.436	0.0332361	-0.304	0.149143	0.407	0.0485168	-0.531	0.00765581	-0.422	0.0398935	-0.395	0.0560649	0.393	0.057498	-0.307	0.145087	0.375	0.070901	0.507	0.0113991	-0.237	0.264147	-0.233	0.273962	-0.415	0.0438437	-0.434	0.0339383	-0.387	0.0614697	-0.566	0.00395063	0.413	0.0450886	-0.305
216484_x_at	0.499	0.0130969	-0.386	0.0624801	-0.317	0.131212	-0.501	0.012634	-0.4	0.0526766	-0.348	0.0955803	-0.354	0.089346	-0.469	0.0206394	-0.456	0.0251924	0.334	0.11074	-0.36	0.0839014	-0.417	0.0426231	-0.313	0.136048	0.33	0.115077	-0.215	0.312113	0.329	0.116933	0.544	0.00596732	-0.71	0.000100996	-0.408	0.0478879	-0.383	0.064666	-0.33	0.115615	-0.44	0.0314718	-0.475	0.0189086	0.244	0.251451	-0.64
204793_at	-0.391	0.0590373	0.678	0.000269664	0.529	0.00789824	0.341	0.102728	0.417	0.0427002	0.549	0.00549764	0.643	0.000706809	0.573	0.00345337	0.387	0.0615209	-0.667	0.000367961	0.536	0.006931	0.555	0.00486521	0.578	0.00308955	-0.601	0.00190305	0.382	0.0653955	-0.6	0.0019251	-0.347	0.0963628	0.232	0.276162	0.723	6.50253e-05	0.649	0.00059498	0.729	5.27672e-05	0.368	0.0767537	0.384	0.0638921	-0.672	0.000325291	0.338
202196_s_at	-0.344	0.0995765	0.627	0.00104983	0.221	0.299754	0.313	0.136977	0.376	0.0701281	0.167	0.43538	0.466	0.0216957	0.537	0.00683281	0.359	0.0850736	-0.493	0.0144576	0.551	0.0052336	0.287	0.174068	0.423	0.0395396	-0.461	0.023413	0.434	0.0343115	-0.46	0.0238504	-0.379	0.0681119	0.402	0.0513188	0.393	0.057685	0.487	0.0157462	0.54	0.00644193	0.409	0.047241	0.502	0.0124791	-0.641	0.00073564	0.498
212659_s_at	0.557	0.0047191	-0.578	0.00311597	-0.583	0.00276193	-0.62	0.00124504	-0.625	0.00109677	-0.292	0.166346	-0.626	0.00106421	-0.722	6.69259e-05	-0.481	0.0174642	0.48	0.0175231	-0.424	0.0391396	-0.48	0.0176632	-0.475	0.0189194	0.6	0.00195138	-0.68	0.000258702	0.604	0.00178987	0.765	1.32954e-05	-0.438	0.0325092	-0.324	0.122426	-0.485	0.016192	-0.38	0.06702	-0.69	0.000189383	-0.483	0.0167632	0.516	0.00980004	-0.51
203840_at	0.433	0.0346646	-0.654	0.000527482	-0.091	0.670946	-0.502	0.0123873	-0.51	0.0109491	-0.054	0.801552	-0.449	0.0275876	-0.404	0.0499933	-0.267	0.207377	0.218	0.306542	-0.527	0.0081249	-0.263	0.214111	-0.478	0.0180358	0.355	0.0889213	-0.748	2.61051e-05	0.349	0.094652	0.495	0.0139139	-0.445	0.0293187	-0.443	0.0301576	-0.358	0.0854428	-0.317	0.13178	-0.215	0.31387	-0.389	0.0605591	0.532	0.00752077	-0.271
218571_s_at	-0.122	0.570807	0.547	0.00571901	0.653	0.000541348	0.185	0.387995	0.188	0.378212	0.506	0.0116583	0.432	0.0350299	0.648	0.000619281	0.228	0.28303	-0.541	0.00631645	0.472	0.0198232	0.614	0.00142909	0.434	0.0340851	-0.5	0.0127895	0.441	0.0308911	-0.492	0.0145433	-0.293	0.165037	0.138	0.520673	0.438	0.0324012	0.41	0.0467498	0.483	0.016838	0.429	0.0364389	0.289	0.170652	-0.327	0.11912	0.401
221832_s_at	-0.505	0.0119105	0.661	0.000438176	0.61	0.00155075	0.544	0.00600611	0.593	0.00225957	0.495	0.013934	0.71	0.000100886	0.656	0.00050027	0.445	0.02953	-0.568	0.00379124	0.578	0.00306909	0.623	0.00115573	0.792	4.08953e-06	-0.649	0.000603597	0.81	1.60024e-06	-0.624	0.00110967	-0.479	0.0178837	0.247	0.245563	0.542	0.00627449	0.646	0.00065038	0.749	2.49542e-05	0.664	0.00040041	0.623	0.00114598	-0.732	4.86729e-05	0.522
1564063_a_at	0.255	0.229895	-0.78	7.10956e-06	-0.486	0.016172	-0.291	0.166972	-0.278	0.188683	-0.44	0.0315324	-0.625	0.00108304	-0.601	0.00189175	-0.284	0.179304	0.414	0.0441754	-0.615	0.00137258	-0.751	2.30642e-05	-0.594	0.00222079	0.581	0.00293224	-0.653	0.000535706	0.578	0.00309431	0.382	0.065629	-0.49	0.0151485	-0.625	0.00109751	-0.626	0.00107912	-0.611	0.00152963	-0.538	0.00666272	-0.382	0.0652914	0.505	0.0118031	-0.672
201090_x_at	0.537	0.00680334	-0.644	0.000675907	-0.621	0.00119164	-0.347	0.097148	-0.452	0.0266494	-0.46	0.0236725	-0.691	0.000185786	-0.634	0.000877038	-0.191	0.371176	0.471	0.0202046	-0.494	0.014245	-0.546	0.00574718	-0.645	0.000660232	0.968	1.19904e-14	-0.597	0.00208398	0.973	1.33227e-15	0.479	0.0179875	-0.148	0.488643	-0.429	0.0363937	-0.675	0.000295767	-0.534	0.00721123	-0.595	0.0021538	-0.605	0.00174081	0.645	0.000662987	-0.494
234403_at	0.315	0.134308	-0.513	0.0104007	-0.662	0.000423359	-0.455	0.025628	-0.457	0.0246978	-0.702	0.000132544	-0.588	0.00252442	-0.578	0.0030846	-0.459	0.0239443	0.769	1.14545e-05	-0.593	0.00228182	-0.623	0.00114411	-0.615	0.00139332	0.492	0.0145413	-0.44	0.0314779	0.478	0.0180286	0.401	0.052353	-0.333	0.111626	-0.491	0.0147427	-0.638	0.000804111	-0.834	4.23596e-07	-0.48	0.0175156	-0.642	0.000712528	0.635	0.000862074	-0.426
238751_at	-0.526	0.00829638	0.692	0.00017955	0.534	0.00713699	0.486	0.0161283	0.596	0.00209534	0.425	0.0381974	0.698	0.00014895	0.529	0.00785584	0.233	0.273817	-0.382	0.0658438	0.667	0.000366952	0.551	0.00526086	0.641	0.000730127	-0.654	0.000526838	0.664	0.00040571	-0.654	0.000529931	-0.483	0.0168124	0.429	0.0365605	0.461	0.0234697	0.731	4.90891e-05	0.55	0.00537657	0.634	0.000889674	0.782	6.51234e-06	-0.683	0.000235304	0.71
227274_at	-0.412	0.0454848	0.851	1.38336e-07	0.64	0.000759628	0.387	0.0618192	0.57	0.00365762	0.478	0.0182239	0.862	6.42585e-08	0.658	0.00047211	0.307	0.144572	-0.561	0.00432082	0.659	0.000462631	0.748	2.64725e-05	0.851	1.39929e-07	-0.831	5.02412e-07	0.72	7.20841e-05	-0.825	6.92777e-07	-0.461	0.0233488	0.23	0.280254	0.525	0.00848056	0.775	8.68946e-06	0.779	7.41697e-06	0.721	6.9909e-05	0.706	0.000116947	-0.796	3.29688e-06	0.51
221676_s_at	0.672	0.000323184	-0.568	0.00375658	-0.396	0.0555916	-0.663	0.000418593	-0.587	0.00253984	-0.375	0.071215	-0.595	0.00217856	-0.551	0.00527639	-0.265	0.211271	0.397	0.0547812	-0.541	0.00637324	-0.47	0.0203845	-0.604	0.00176005	0.728	5.45121e-05	-0.793	3.84982e-06	0.723	6.50646e-05	0.68	0.000253513	-0.473	0.0196092	-0.327	0.119016	-0.654	0.000529532	-0.388	0.0609344	-0.498	0.0133414	-0.673	0.000313412	0.581	0.00292085	-0.653
227536_at	-0.46	0.0235596	0.837	3.4103e-07	0.667	0.00037011	0.497	0.0134347	0.592	0.00230374	0.528	0.00804296	0.798	2.94493e-06	0.716	8.35053e-05	0.296	0.160227	-0.653	0.000540782	0.774	9.27792e-06	0.645	0.000671942	0.742	3.37287e-05	-0.665	0.000394806	0.677	0.000281247	-0.661	0.000439412	-0.566	0.0039353	0.274	0.195892	0.583	0.00281558	0.807	1.92526e-06	0.815	1.241e-06	0.618	0.00128049	0.745	2.92378e-05	-0.862	6.43961e-08	0.493
209744_x_at	0.607	0.00166518	-0.559	0.00452184	-0.274	0.194918	-0.669	0.000350189	-0.648	0.000610841	-0.262	0.216081	-0.559	0.00453897	-0.401	0.0522911	-0.322	0.125352	0.336	0.108135	-0.558	0.00456585	-0.364	0.0804044	-0.538	0.00673974	0.526	0.00830607	-0.725	6.2183e-05	0.519	0.00930186	0.626	0.00105615	-0.491	0.0147738	-0.24	0.257707	-0.533	0.00737648	-0.332	0.113329	-0.382	0.0655997	-0.644	0.000685536	0.517	0.00972117	-0.479
218728_s_at	0.483	0.0168359	-0.81	1.62298e-06	-0.447	0.0287035	-0.482	0.017045	-0.571	0.00357214	-0.37	0.0750463	-0.74	3.58625e-05	-0.552	0.0051326	-0.266	0.208805	0.292	0.165888	-0.655	0.00050985	-0.681	0.000251465	-0.777	8.02569e-06	0.699	0.000143777	-0.877	1.93922e-08	0.688	0.00020011	0.49	0.015075	-0.401	0.0523882	-0.545	0.00588068	-0.698	0.000150735	-0.579	0.00301214	-0.601	0.00189878	-0.626	0.00107381	0.672	0.000323615	-0.592
225105_at	0.509	0.0110027	-0.553	0.0050765	-0.594	0.00220813	-0.597	0.00206965	-0.445	0.0294682	-0.58	0.00300041	-0.475	0.0190822	-0.638	0.000796081	-0.293	0.164796	0.492	0.0145478	-0.515	0.0100455	-0.643	0.0007032	-0.603	0.00179615	0.541	0.0063289	-0.624	0.00111828	0.524	0.00860124	0.537	0.00677239	-0.392	0.0582203	-0.56	0.00441828	-0.489	0.0153066	-0.526	0.008306	-0.481	0.0172451	-0.534	0.00715596	0.442	0.0304367	-0.648
205614_x_at	-0.321	0.125791	0.252	0.235239	0.375	0.0706362	0.593	0.00228169	0.573	0.00342501	0.223	0.295439	0.269	0.204255	0.549	0.00551016	0.62	0.00123845	-0.376	0.0702187	0.453	0.0263203	0.38	0.0670951	0.423	0.0394861	-0.296	0.160173	0.457	0.0246488	-0.285	0.177633	-0.458	0.0242634	0.363	0.080913	0.239	0.261147	0.273	0.196243	0.317	0.13154	0.421	0.0404093	0.427	0.037508	-0.214	0.31517	0.315
227007_at	-0.413	0.0447307	0.469	0.0206831	0.529	0.00784732	0.69	0.000192464	0.838	3.13953e-07	0.332	0.112651	0.511	0.0106582	0.745	2.93033e-05	0.58	0.00295799	-0.492	0.0145935	0.649	0.000604367	0.464	0.0223912	0.634	0.000877525	-0.46	0.0237722	0.509	0.0110977	-0.449	0.0277361	-0.602	0.00185128	0.312	0.137543	0.349	0.0943409	0.508	0.0113265	0.581	0.00289154	0.597	0.00205161	0.793	3.88283e-06	-0.595	0.00218644	0.274
200699_at	0.461	0.0233043	-0.747	2.70593e-05	-0.457	0.0249359	-0.537	0.006798	-0.571	0.00358622	-0.525	0.00847912	-0.826	6.7816e-07	-0.451	0.0271491	-0.439	0.0316551	0.501	0.0125626	-0.621	0.00121403	-0.715	8.7438e-05	-0.652	0.000555145	0.554	0.005001	-0.589	0.002457	0.541	0.00633036	0.52	0.00912056	-0.586	0.00261258	-0.599	0.00199065	-0.713	9.28895e-05	-0.692	0.000180405	-0.538	0.00673459	-0.599	0.00199398	0.572	0.00352537	-0.659
202553_s_at	-0.386	0.0627198	0.634	0.000886736	0.746	2.82507e-05	0.399	0.0533304	0.609	0.00157114	0.497	0.0134993	0.781	6.6014e-06	0.806	1.97815e-06	0.434	0.0339586	-0.572	0.00352101	0.594	0.00220466	0.616	0.00134376	0.619	0.00125959	-0.761	1.59824e-05	0.594	0.00222463	-0.758	1.79318e-05	-0.498	0.0133494	0.233	0.274138	0.426	0.0381065	0.729	5.41004e-05	0.647	0.000632726	0.689	0.000193987	0.697	0.000153963	-0.642	0.000713927	0.436
215028_at	-0.398	0.0541819	0.461	0.0233879	0.566	0.00397006	0.63	0.000980916	0.703	0.000127811	0.521	0.00908084	0.607	0.0016709	0.641	0.000737218	0.476	0.0185794	-0.516	0.00984312	0.539	0.00663191	0.626	0.00105476	0.518	0.00958862	-0.666	0.000383426	0.517	0.0096577	-0.657	0.000488279	-0.644	0.000679023	0.439	0.0317328	0.256	0.22641	0.634	0.000880449	0.44	0.0314201	0.488	0.0156387	0.651	0.000574355	-0.474	0.0191826	0.483
1554414_a_at	0.399	0.0536952	-0.375	0.0708059	-0.4	0.0528198	-0.676	0.000288521	-0.679	0.000265786	-0.399	0.053382	-0.409	0.0472754	-0.498	0.0133278	-0.515	0.0100606	0.342	0.101465	-0.602	0.00185873	-0.436	0.0330621	-0.43	0.0360253	0.404	0.0503591	-0.726	5.99729e-05	0.385	0.0630256	0.455	0.0253996	-0.324	0.122399	-0.469	0.0208534	-0.4	0.052564	-0.421	0.0402319	-0.318	0.129875	-0.307	0.145064	0.462	0.023082	-0.364
201659_s_at	0.671	0.000332707	-0.568	0.00381129	-0.246	0.246397	-0.551	0.00529921	-0.456	0.0251436	-0.344	0.100031	-0.521	0.00903284	-0.368	0.0770571	-0.134	0.53323	0.408	0.0480176	-0.527	0.00819479	-0.29	0.169946	-0.489	0.015258	0.619	0.00126427	-0.594	0.00222602	0.607	0.00167194	0.651	0.0005755	-0.393	0.0572169	-0.402	0.051522	-0.662	0.000424226	-0.382	0.0657573	-0.179	0.403729	-0.59	0.00239285	0.654	0.000528338	-0.489
235338_s_at	-0.081	0.707397	0.437	0.0326535	0.633	0.000900385	0.379	0.0678859	0.44	0.0315582	0.604	0.00178806	0.448	0.0280249	0.688	0.000200563	0.407	0.0482789	-0.451	0.0269489	0.61	0.00156277	0.75	2.49106e-05	0.459	0.0240546	-0.42	0.0409958	0.352	0.0917192	-0.401	0.0521197	-0.3	0.153995	0.306	0.146459	0.548	0.00556125	0.456	0.0252766	0.57	0.00361131	0.494	0.0140854	0.429	0.0363392	-0.271	0.201096	0.533
213708_s_at	0.581	0.00292061	-0.648	0.000611438	-0.498	0.013192	-0.633	0.000897266	-0.618	0.00127684	-0.563	0.0041996	-0.664	0.000398186	-0.395	0.0562951	-0.205	0.335929	0.489	0.0153105	-0.63	0.000960226	-0.497	0.0134446	-0.531	0.00755339	0.544	0.00596154	-0.562	0.00429103	0.537	0.00679124	0.681	0.000250038	-0.412	0.0453372	-0.473	0.0194714	-0.658	0.000473948	-0.549	0.00542668	-0.334	0.110698	-0.624	0.00112641	0.692	0.000180813	-0.422
200896_x_at	0.521	0.009045	-0.266	0.209724	-0.266	0.208135	-0.475	0.019081	-0.348	0.0952789	-0.302	0.152044	-0.224	0.292975	-0.346	0.0972063	-0.351	0.092619	0.248	0.24312	-0.262	0.216484	-0.309	0.142437	-0.254	0.231727	0.303	0.150461	-0.123	0.567705	0.304	0.148865	0.495	0.0139111	-0.57	0.0036238	-0.375	0.0709718	-0.253	0.233294	-0.212	0.319679	-0.374	0.0720755	-0.383	0.0645345	0.159	0.456644	-0.561
202571_s_at	0.323	0.123354	-0.369	0.076151	-0.709	0.000103959	-0.479	0.0177912	-0.575	0.00326026	-0.611	0.00150879	-0.537	0.00682537	-0.582	0.0028702	-0.426	0.0381206	0.52	0.00923189	-0.426	0.0379889	-0.627	0.00103547	-0.558	0.00458664	0.614	0.00141605	-0.281	0.183493	0.611	0.00149956	0.426	0.0380249	-0.297	0.159243	-0.329	0.116655	-0.532	0.00742588	-0.524	0.00854084	-0.552	0.00512084	-0.656	0.000504717	0.379	0.0679261	-0.39
214920_at	-0.555	0.00486063	0.688	0.00020135	0.514	0.0101375	0.511	0.0106617	0.579	0.00302236	0.434	0.0342689	0.697	0.000153414	0.541	0.00632927	0.184	0.388479	-0.516	0.00977816	0.622	0.00117943	0.531	0.00753854	0.753	2.1688e-05	-0.774	9.01923e-06	0.693	0.000176235	-0.77	1.09689e-05	-0.568	0.0037728	0.259	0.221988	0.39	0.0593794	0.739	3.68089e-05	0.64	0.000759556	0.616	0.00135782	0.844	2.24892e-07	-0.799	2.77822e-06	0.578
202779_s_at	0.598	0.00200631	-0.743	3.14196e-05	-0.596	0.00212364	-0.498	0.0133468	-0.597	0.00205794	-0.476	0.0186077	-0.803	2.30094e-06	-0.659	0.000466293	-0.327	0.119108	0.366	0.0784263	-0.632	0.000924487	-0.701	0.00013407	-0.774	8.93055e-06	0.799	2.8579e-06	-0.812	1.46621e-06	0.798	2.94542e-06	0.497	0.0133929	-0.328	0.118073	-0.497	0.0134863	-0.803	2.33601e-06	-0.627	0.001043	-0.727	5.78957e-05	-0.602	0.0018569	0.687	0.000211391	-0.556
225688_s_at	-0.807	1.84567e-06	0.509	0.0110582	0.528	0.00799072	0.575	0.00326658	0.625	0.00109818	0.403	0.0506514	0.625	0.00109376	0.385	0.0630085	0.365	0.0795841	-0.369	0.0757149	0.238	0.262324	0.357	0.0868237	0.55	0.00540719	-0.535	0.00708496	0.515	0.00996712	-0.534	0.00725369	-0.602	0.00186336	0.346	0.0973979	0.258	0.222734	0.504	0.0120329	0.376	0.0701002	0.643	0.000696307	0.666	0.00037647	-0.562	0.00422397	0.453
208691_at	0.496	0.0137917	-0.542	0.0062512	-0.335	0.109972	-0.374	0.0720554	-0.492	0.0144959	-0.32	0.127928	-0.382	0.0656781	-0.283	0.18093	-0.146	0.495815	0.198	0.354692	-0.401	0.0523578	-0.297	0.159005	-0.38	0.0673288	0.393	0.0575756	-0.465	0.0221744	0.393	0.0572381	0.325	0.121401	-0.248	0.243312	-0.405	0.0493395	-0.277	0.190266	-0.257	0.225058	-0.3	0.153779	-0.33	0.11506	0.491	0.0147268	-0.275
204023_at	0.643	0.000699734	-0.705	0.000119408	-0.341	0.103147	-0.462	0.0231131	-0.39	0.0597595	-0.419	0.041762	-0.661	0.000431916	-0.365	0.0795539	-0.14	0.514019	0.36	0.0844272	-0.564	0.00411147	-0.498	0.0132738	-0.649	0.000607123	0.629	0.000987529	-0.641	0.00073476	0.617	0.0013211	0.489	0.0152482	-0.244	0.25132	-0.514	0.0101646	-0.704	0.000122892	-0.615	0.0013758	-0.402	0.0515478	-0.439	0.0317019	0.708	0.000109138	-0.482
227020_at	-0.451	0.0269362	0.661	0.000441784	0.614	0.00142562	0.484	0.0164877	0.535	0.00711852	0.523	0.00873802	0.706	0.000116435	0.7	0.000138579	0.367	0.0775645	-0.527	0.00812452	0.642	0.000727774	0.69	0.000191841	0.743	3.17159e-05	-0.706	0.000114989	0.718	7.77158e-05	-0.702	0.00012967	-0.486	0.0160398	0.355	0.0882669	0.506	0.0117395	0.782	6.49781e-06	0.65	0.000592556	0.587	0.00254089	0.736	4.12948e-05	-0.598	0.00202456	0.539
215359_x_at	-0.538	0.00666772	0.323	0.12392	0.591	0.00236931	0.486	0.0161586	0.469	0.0208353	0.631	0.000942808	0.491	0.0148481	0.447	0.0286696	0.304	0.148507	-0.678	0.000275182	0.346	0.0977285	0.338	0.105783	0.401	0.0524145	-0.514	0.0102397	0.195	0.360929	-0.505	0.0117496	-0.53	0.00777364	0.277	0.190507	0.36	0.0839738	0.528	0.00806881	0.454	0.0258644	0.265	0.210716	0.64	0.000747829	-0.436	0.0333572	0.313
225831_at	-0.395	0.0562352	0.687	0.000207488	0.62	0.00124111	0.464	0.0222287	0.527	0.00810532	0.394	0.0570702	0.664	0.000407306	0.647	0.000627098	0.388	0.06094	-0.567	0.00386346	0.633	0.000904668	0.58	0.00296249	0.676	0.000289369	-0.645	0.000660339	0.691	0.00018612	-0.638	0.000805331	-0.469	0.0209169	0.199	0.352105	0.533	0.00737587	0.636	0.000827755	0.715	8.65975e-05	0.67	0.000338599	0.539	0.00660326	-0.75	2.47041e-05	0.565
200844_s_at	0.464	0.0224771	-0.644	0.000679323	-0.178	0.405184	-0.395	0.05637	-0.244	0.249909	-0.453	0.0262245	-0.486	0.0161691	-0.26	0.22067	-0.182	0.394098	0.481	0.0172145	-0.502	0.0123874	-0.437	0.0328241	-0.579	0.00302225	0.452	0.0266814	-0.629	0.00100373	0.428	0.0370261	0.32	0.126892	-0.325	0.120893	-0.567	0.0038524	-0.555	0.00489833	-0.611	0.00150753	-0.134	0.533161	-0.329	0.116494	0.628	0.00102734	-0.454
201378_s_at	0.506	0.0116908	-0.328	0.117588	-0.471	0.0200971	-0.57	0.00361972	-0.515	0.00994186	-0.419	0.0415665	-0.344	0.0996531	-0.578	0.00312496	-0.326	0.119722	0.269	0.204174	-0.328	0.117916	-0.567	0.00387685	-0.504	0.0120037	0.55	0.00535246	-0.367	0.0775127	0.537	0.0068583	0.531	0.00755757	-0.406	0.0489904	-0.322	0.12546	-0.343	0.100852	-0.234	0.272011	-0.538	0.00672889	-0.534	0.00719605	0.172	0.420263	-0.602
235907_at	0.365	0.0793512	-0.523	0.00877653	-0.171	0.425612	-0.302	0.151521	-0.285	0.177767	-0.147	0.493905	-0.551	0.00523197	-0.374	0.0714773	-0.386	0.0627876	0.271	0.199517	-0.387	0.0618932	-0.438	0.032269	-0.364	0.0803693	0.526	0.00824066	-0.557	0.00465561	0.533	0.00728828	0.462	0.0231666	-0.688	0.000204351	-0.184	0.388608	-0.565	0.00404693	-0.242	0.25496	-0.468	0.0211365	-0.408	0.0478949	0.267	0.206587	-0.674
230321_at	0.314	0.134532	-0.447	0.0286873	-0.624	0.00111933	-0.504	0.0120309	-0.525	0.00843834	-0.475	0.0189534	-0.472	0.0197918	-0.536	0.00692073	-0.48	0.0175723	0.443	0.0303313	-0.447	0.0283582	-0.691	0.00018492	-0.643	0.000693257	0.321	0.125922	-0.36	0.0839353	0.308	0.143382	0.439	0.0319735	-0.378	0.0682868	-0.322	0.125187	-0.424	0.0387248	-0.546	0.00581772	-0.749	2.58094e-05	-0.683	0.000235658	0.296	0.159804	-0.546
201098_at	0.581	0.00288171	-0.579	0.00304781	-0.38	0.0670276	-0.58	0.00294336	-0.446	0.0291201	-0.348	0.0951728	-0.54	0.00645023	-0.503	0.0122423	-0.211	0.321164	0.492	0.014596	-0.663	0.00041497	-0.365	0.0797018	-0.591	0.00236302	0.565	0.00405199	-0.671	0.000335593	0.557	0.00467766	0.654	0.000527659	-0.26	0.219421	-0.367	0.0780807	-0.661	0.000437455	-0.595	0.0021484	-0.356	0.087935	-0.521	0.00909075	0.708	0.000110091	-0.318
217691_x_at	0.543	0.00605806	-0.596	0.00211209	-0.462	0.0229309	-0.311	0.139568	-0.387	0.0619056	-0.342	0.101426	-0.453	0.0262248	-0.505	0.0119292	-0.288	0.171826	0.205	0.337236	-0.394	0.056619	-0.432	0.0349241	-0.422	0.0402208	0.371	0.0743715	-0.33	0.115267	0.375	0.0706842	0.397	0.0547181	-0.428	0.036854	-0.491	0.0147992	-0.41	0.0467673	-0.383	0.0647093	-0.584	0.00273108	-0.458	0.0245048	0.414	0.0440911	-0.476
221796_at	-0.683	0.000233464	0.646	0.000646537	0.549	0.00541882	0.375	0.0706061	0.411	0.0459863	0.541	0.0063833	0.716	8.3264e-05	0.467	0.0213266	0.35	0.0931733	-0.445	0.0293169	0.42	0.0410606	0.518	0.00959954	0.634	0.000868815	-0.518	0.00944032	0.557	0.00465374	-0.513	0.0103918	-0.402	0.0514441	0.451	0.0268292	0.622	0.00118405	0.772	1.00203e-05	0.601	0.0019036	0.587	0.00255814	0.619	0.00125916	-0.61	0.00155042	0.609
202855_s_at	0.666	0.000380778	-0.323	0.124285	-0.283	0.181008	-0.498	0.0132971	-0.486	0.0160071	-0.373	0.0725287	-0.35	0.0934491	-0.305	0.146965	-0.316	0.132218	-0.013	0.952962	-0.329	0.116789	-0.358	0.0859188	-0.236	0.267581	0.279	0.186626	-0.245	0.248337	0.278	0.188545	0.436	0.0331962	-0.635	0.000853945	-0.373	0.0728517	-0.341	0.102835	-0.059	0.784984	-0.343	0.100924	-0.314	0.135401	0.066	0.759921	-0.478
221436_s_at	0.444	0.0298626	-0.779	7.41333e-06	-0.55	0.00539978	-0.414	0.0443142	-0.446	0.0290685	-0.506	0.0117037	-0.715	8.51104e-05	-0.593	0.00226107	-0.144	0.502164	0.501	0.012721	-0.692	0.000176844	-0.649	0.000596509	-0.722	6.71019e-05	0.809	1.67206e-06	-0.753	2.1466e-05	0.801	2.56703e-06	0.457	0.0247074	-0.249	0.241184	-0.601	0.00188398	-0.734	4.44331e-05	-0.71	0.000103361	-0.544	0.00598839	-0.532	0.00749571	0.795	3.44503e-06	-0.603
230285_at	-0.412	0.0452583	0.438	0.0324792	0.727	5.64123e-05	0.402	0.0514986	0.404	0.0501258	0.451	0.0269701	0.5	0.0128863	0.707	0.00011267	0.496	0.0138007	-0.572	0.00349218	0.358	0.0854814	0.522	0.00889736	0.556	0.00477844	-0.438	0.0324553	0.436	0.0333529	-0.437	0.0326164	-0.461	0.0235362	0.193	0.365848	0.535	0.00707308	0.404	0.0504413	0.52	0.00921895	0.639	0.00077601	0.456	0.0249563	-0.297	0.15931	0.295
218984_at	0.482	0.01717	-0.711	9.76956e-05	-0.13	0.544804	-0.323	0.123389	-0.413	0.0449189	-0.241	0.256402	-0.59	0.0024328	-0.178	0.406147	-0.263	0.214178	0.201	0.346182	-0.434	0.034243	-0.472	0.0199661	-0.568	0.00379776	0.401	0.0519352	-0.468	0.0211803	0.392	0.0580846	0.305	0.147049	-0.394	0.0564458	-0.453	0.0263539	-0.454	0.0257558	-0.441	0.0308337	-0.375	0.0712596	-0.378	0.0687041	0.472	0.0198712	-0.405
235819_at	0.444	0.0296563	-0.49	0.0151399	-0.253	0.232495	-0.67	0.000342296	-0.675	0.00029528	-0.186	0.383684	-0.421	0.0407108	-0.481	0.0172919	-0.415	0.0435388	0.264	0.212244	-0.551	0.00526274	-0.449	0.0277534	-0.574	0.00335568	0.506	0.0116429	-0.682	0.000241227	0.496	0.0136071	0.611	0.0015	-0.368	0.0765024	-0.216	0.311354	-0.438	0.0324375	-0.317	0.131573	-0.396	0.0553928	-0.522	0.00884675	0.457	0.0248068	-0.326
1555824_a_at	-0.6	0.00194288	0.656	0.000496084	0.393	0.057518	0.582	0.00287557	0.623	0.00114411	0.335	0.109823	0.535	0.00707388	0.499	0.0130961	0.288	0.172597	-0.361	0.0832999	0.459	0.0239258	0.524	0.00851581	0.808	1.83297e-06	-0.611	0.00152432	0.738	3.90471e-05	-0.596	0.00213383	-0.548	0.00559974	0.3	0.155023	0.376	0.0701329	0.555	0.00488547	0.514	0.0101741	0.581	0.00290748	0.787	4.96844e-06	-0.705	0.000117807	0.493
206031_s_at	0.532	0.00742299	-0.665	0.000397	-0.511	0.010756	-0.454	0.0258838	-0.487	0.0159094	-0.697	0.000152188	-0.741	3.43777e-05	-0.439	0.0317847	-0.344	0.0993477	0.501	0.0126167	-0.587	0.00255602	-0.677	0.000276053	-0.614	0.00140052	0.594	0.00218891	-0.399	0.0534259	0.582	0.00283471	0.452	0.0265411	-0.46	0.0238766	-0.606	0.00171346	-0.813	1.40478e-06	-0.724	6.29223e-05	-0.395	0.0561356	-0.579	0.00303383	0.635	0.000848059	-0.496
201077_s_at	0.647	0.000632797	-0.572	0.00350687	-0.349	0.0951025	-0.592	0.00230795	-0.579	0.00300428	-0.406	0.0491206	-0.575	0.00326844	-0.377	0.0692543	-0.343	0.101259	0.38	0.0666769	-0.389	0.0601556	-0.433	0.0347381	-0.674	0.000308297	0.639	0.000779748	-0.721	7.01524e-05	0.62	0.00123199	0.565	0.0040391	-0.387	0.0613782	-0.442	0.0306605	-0.515	0.0100507	-0.509	0.011156	-0.378	0.0686671	-0.568	0.00378696	0.67	0.000336643	-0.373
202244_at	0.558	0.00460244	-0.727	5.62785e-05	-0.394	0.0569895	-0.506	0.0117094	-0.581	0.00290647	-0.373	0.0726371	-0.642	0.000712433	-0.477	0.0183205	-0.112	0.602976	0.374	0.0722077	-0.676	0.000291456	-0.499	0.0131121	-0.801	2.5415e-06	0.732	4.75641e-05	-0.762	1.48592e-05	0.722	6.90364e-05	0.463	0.0226749	-0.227	0.285032	-0.534	0.00722695	-0.682	0.000245369	-0.641	0.000746165	-0.496	0.0136136	-0.72	7.21207e-05	0.837	3.379e-07	-0.494
224162_s_at	-0.108	0.615914	0.447	0.0287014	0.425	0.038663	0.212	0.321069	0.138	0.519749	0.308	0.142924	0.225	0.290341	0.49	0.0150553	0.284	0.179003	-0.509	0.0110449	0.438	0.0324643	0.331	0.114519	0.191	0.371593	-0.23	0.280173	0.318	0.130307	-0.219	0.304908	-0.391	0.0590162	0.296	0.160776	0.373	0.0723978	0.21	0.32422	0.358	0.0857363	0.227	0.285614	0.231	0.276662	-0.293	0.165259	0.361
202939_at	0.593	0.00223724	-0.499	0.0129815	-0.292	0.166386	-0.564	0.00412878	-0.461	0.0234336	-0.364	0.0799933	-0.467	0.0213472	-0.285	0.177126	-0.25	0.237792	0.46	0.0237475	-0.451	0.0269815	-0.309	0.142451	-0.384	0.0643157	0.442	0.0303716	-0.37	0.075301	0.424	0.0390962	0.711	9.7439e-05	-0.409	0.047295	-0.218	0.305564	-0.528	0.00794639	-0.442	0.0306717	-0.26	0.219865	-0.579	0.00302363	0.635	0.000847988	-0.47
242479_s_at	0.16	0.456191	-0.373	0.0724832	-0.631	0.000937754	-0.421	0.0407292	-0.461	0.0234311	-0.556	0.00478814	-0.53	0.00769362	-0.736	4.16433e-05	-0.614	0.00141215	0.626	0.00105899	-0.502	0.0125257	-0.604	0.00179094	-0.432	0.0350458	0.48	0.0175987	-0.492	0.0145195	0.465	0.0221654	0.361	0.0831734	-0.326	0.120266	-0.584	0.00274743	-0.544	0.00594579	-0.601	0.00190845	-0.482	0.0171393	-0.373	0.0729874	0.361	0.0831203	-0.486
209650_s_at	0.53	0.00775628	-0.137	0.522849	-0.028	0.896161	-0.474	0.0193041	-0.371	0.0746316	-0.149	0.485889	-0.072	0.738533	-0.066	0.757757	-0.228	0.283553	0.361	0.0828599	-0.184	0.389156	0.108	0.615411	-0.343	0.100708	0.132	0.539889	-0.167	0.435638	0.128	0.552346	0.287	0.173788	-0.056	0.793793	-0.343	0.101033	-0.119	0.579801	-0.316	0.132393	-0.021	0.920793	-0.381	0.0661224	0.418	0.0421645	0.001
241919_x_at	0.475	0.0189885	-0.365	0.0792406	-0.629	0.000997882	-0.348	0.0953137	-0.402	0.0515879	-0.796	3.29172e-06	-0.558	0.00464177	-0.345	0.0984222	-0.385	0.0632064	0.415	0.0439816	-0.377	0.0693711	-0.583	0.00281885	-0.431	0.035589	0.505	0.0117683	-0.22	0.301785	0.486	0.0161285	0.237	0.264222	-0.36	0.0838544	-0.481	0.0172462	-0.614	0.00142262	-0.628	0.00102246	-0.474	0.0192461	-0.524	0.00858705	0.455	0.0255661	-0.602
227826_s_at	-0.482	0.0170985	0.724	6.33864e-05	0.471	0.0200647	0.444	0.0296877	0.533	0.00733293	0.385	0.0633034	0.661	0.00043785	0.481	0.0172977	0.181	0.396877	-0.344	0.0997069	0.666	0.000383243	0.561	0.00431078	0.659	0.000467806	-0.653	0.000536463	0.632	0.000920419	-0.658	0.000473906	-0.424	0.0388799	0.383	0.0649489	0.518	0.00958829	0.698	0.000147515	0.577	0.00317749	0.62	0.00121803	0.673	0.000311661	-0.699	0.000142689	0.69
221127_s_at	-0.36	0.0838146	0.534	0.00718193	0.378	0.0683112	0.343	0.100463	0.373	0.0729621	0.336	0.108947	0.486	0.0160156	0.55	0.00540538	0.323	0.123886	-0.344	0.100044	0.539	0.00655303	0.434	0.0340196	0.278	0.188842	-0.552	0.00515359	0.343	0.101162	-0.557	0.00469664	-0.417	0.0425536	0.599	0.00200332	0.428	0.0370912	0.518	0.0095709	0.401	0.0522841	0.423	0.0393828	0.379	0.0679656	-0.448	0.0280152	0.685
212677_s_at	-0.368	0.0770577	0.782	6.35126e-06	0.693	0.000176064	0.507	0.0113604	0.623	0.00114276	0.512	0.0105857	0.756	1.94664e-05	0.704	0.00012268	0.276	0.192035	-0.48	0.0176705	0.739	3.64406e-05	0.777	7.9998e-06	0.762	1.50144e-05	-0.759	1.7343e-05	0.798	2.95493e-06	-0.749	2.52991e-05	-0.534	0.0071575	0.273	0.197015	0.546	0.00577064	0.696	0.000160726	0.713	9.32022e-05	0.718	7.8688e-05	0.633	0.000892959	-0.757	1.86335e-05	0.603
223156_at	0.468	0.0212495	-0.727	5.70222e-05	-0.417	0.0425967	-0.614	0.00140852	-0.723	6.63136e-05	-0.449	0.0277844	-0.778	7.79442e-06	-0.533	0.00735592	-0.35	0.093366	0.416	0.0430067	-0.797	3.21385e-06	-0.608	0.00164056	-0.66	0.000444124	0.643	0.000709959	-0.758	1.74785e-05	0.632	0.000929959	0.552	0.00512798	-0.401	0.0518377	-0.534	0.00718934	-0.815	1.24568e-06	-0.644	0.000684608	-0.44	0.031269	-0.597	0.00205693	0.762	1.53124e-05	-0.482
223178_s_at	-0.541	0.00636772	0.534	0.0072426	0.539	0.00658651	0.567	0.00389953	0.65	0.000584225	0.395	0.0562322	0.511	0.0107967	0.469	0.0208622	0.265	0.210707	-0.232	0.276229	0.421	0.0407041	0.605	0.00173305	0.718	7.76359e-05	-0.59	0.00238997	0.577	0.00314841	-0.575	0.00326458	-0.526	0.00832242	0.299	0.155414	0.354	0.0898091	0.413	0.0447667	0.446	0.0289068	0.737	3.94501e-05	0.741	3.39968e-05	-0.522	0.00893933	0.59
204556_s_at	-0.532	0.00741054	0.676	0.000290078	0.609	0.00158393	0.603	0.00181418	0.644	0.000678236	0.432	0.0348128	0.671	0.000333376	0.566	0.0039289	0.297	0.158174	-0.52	0.00924636	0.614	0.00142403	0.58	0.00299238	0.783	6.08039e-06	-0.614	0.0014013	0.657	0.00048517	-0.605	0.00171743	-0.652	0.000558665	0.338	0.106365	0.27	0.202254	0.66	0.000454546	0.627	0.00104296	0.675	0.000300031	0.928	6.3785e-11	-0.698	0.000150535	0.493
225913_at	-0.304	0.148702	0.738	3.82263e-05	0.398	0.0542774	0.384	0.0642207	0.433	0.0343885	0.423	0.0393874	0.618	0.00127625	0.559	0.00449181	0.278	0.189065	-0.507	0.0115398	0.748	2.62634e-05	0.554	0.00501456	0.51	0.0108205	-0.549	0.00546324	0.552	0.0051428	-0.543	0.00610683	-0.446	0.0291223	0.466	0.0215835	0.565	0.00403367	0.709	0.000104134	0.683	0.000237623	0.408	0.0477334	0.528	0.00799108	-0.746	2.84243e-05	0.612
205351_at	0.581	0.00291803	-0.53	0.00771884	-0.39	0.0598006	-0.365	0.0797449	-0.265	0.210392	-0.561	0.00438185	-0.645	0.000664746	-0.326	0.120327	-0.366	0.0788987	0.513	0.0104421	-0.422	0.040075	-0.483	0.0169332	-0.451	0.026928	0.483	0.0168464	-0.349	0.0948463	0.482	0.0170238	0.398	0.0538265	-0.441	0.0308983	-0.531	0.00755553	-0.711	9.95404e-05	-0.53	0.0077068	-0.285	0.177837	-0.349	0.0941226	0.366	0.0785219	-0.433
227847_at	-0.395	0.056363	0.816	1.18437e-06	0.431	0.0355843	0.343	0.100927	0.433	0.0346535	0.322	0.124407	0.657	0.00048839	0.6	0.0019243	0.297	0.159144	-0.675	0.00029378	0.613	0.00146466	0.456	0.0250682	0.794	3.60881e-06	-0.586	0.00260463	0.723	6.65273e-05	-0.573	0.00340703	-0.386	0.0623818	0.076	0.72411	0.669	0.000348635	0.587	0.00258133	0.793	3.72667e-06	0.442	0.0305011	0.626	0.00107566	-0.823	8.1399e-07	0.285
217942_at	0.473	0.0195714	-0.601	0.00188557	-0.04	0.851708	-0.371	0.0739485	-0.306	0.145973	-0.293	0.165419	-0.465	0.022094	-0.174	0.416872	-0.21	0.324147	0.383	0.0646211	-0.507	0.011359	-0.263	0.215164	-0.501	0.0125509	0.341	0.102739	-0.509	0.011015	0.333	0.111779	0.297	0.158001	-0.368	0.0765096	-0.508	0.0112061	-0.592	0.00230792	-0.535	0.00711435	-0.09	0.674424	-0.434	0.0340707	0.625	0.00110274	-0.347
222398_s_at	0.574	0.0033635	-0.576	0.0032216	-0.262	0.215866	-0.335	0.10954	-0.436	0.0331641	-0.344	0.0999483	-0.575	0.00326306	-0.305	0.146791	-0.148	0.490355	0.36	0.0835948	-0.401	0.0521798	-0.387	0.0615312	-0.574	0.00334441	0.678	0.000275447	-0.405	0.0498953	0.678	0.000268374	0.354	0.0896051	-0.25	0.238152	-0.419	0.041305	-0.611	0.0014998	-0.433	0.0345099	-0.372	0.0737723	-0.565	0.00402637	0.599	0.00199241	-0.464
231462_at	0.554	0.0049415	-0.423	0.0394042	-0.388	0.0610588	-0.574	0.00334885	-0.628	0.00102014	-0.414	0.0444178	-0.433	0.0345105	-0.376	0.070272	-0.276	0.191684	0.546	0.00572689	-0.506	0.0115966	-0.178	0.406464	-0.52	0.00913867	0.377	0.0692829	-0.467	0.0215194	0.369	0.0763539	0.4	0.0525353	-0.231	0.278032	-0.346	0.0981164	-0.493	0.0143608	-0.51	0.0108141	-0.281	0.184012	-0.755	2.00065e-05	0.688	0.00020378	-0.287
233511_at	0.121	0.573908	-0.514	0.0102287	-0.482	0.0171746	-0.46	0.0236394	-0.428	0.0367734	-0.51	0.010826	-0.528	0.0080043	-0.617	0.00132655	-0.536	0.00693791	0.646	0.000648329	-0.59	0.00238791	-0.654	0.000521438	-0.507	0.0114043	0.335	0.109272	-0.516	0.00981407	0.309	0.141281	0.451	0.0271341	-0.511	0.0107738	-0.452	0.0265203	-0.567	0.00383501	-0.698	0.000149833	-0.462	0.0229608	-0.434	0.0341221	0.512	0.0106164	-0.538
1555758_a_at	0.567	0.00387101	-0.766	1.30306e-05	-0.462	0.0229603	-0.494	0.0142153	-0.565	0.00405063	-0.443	0.0301886	-0.743	3.22788e-05	-0.464	0.0224594	-0.207	0.331969	0.379	0.0675048	-0.641	0.000740272	-0.562	0.00425382	-0.67	0.000337231	0.737	4.03303e-05	-0.798	2.93599e-06	0.727	5.66765e-05	0.525	0.00846946	-0.368	0.0766217	-0.461	0.0234367	-0.749	2.55669e-05	-0.583	0.00278002	-0.495	0.013923	-0.626	0.00107808	0.793	3.84724e-06	-0.582
235457_at	-0.464	0.0225086	0.704	0.000125382	0.617	0.0013264	0.556	0.00474867	0.682	0.000239039	0.366	0.0782614	0.775	8.52997e-06	0.756	1.90189e-05	0.527	0.00815279	-0.502	0.0124215	0.577	0.00313249	0.64	0.000758219	0.639	0.000775363	-0.752	2.28177e-05	0.744	3.09717e-05	-0.755	1.97516e-05	-0.659	0.000459675	0.406	0.049228	0.404	0.0505289	0.746	2.86859e-05	0.58	0.00294135	0.715	8.63816e-05	0.619	0.00125137	-0.704	0.000123422	0.531
204024_at	0.284	0.179195	-0.619	0.00125557	-0.492	0.0145587	-0.576	0.00325358	-0.66	0.000453164	-0.362	0.0825961	-0.605	0.00173141	-0.584	0.00270758	-0.563	0.00419777	0.447	0.0283777	-0.724	6.28282e-05	-0.577	0.00315098	-0.615	0.00138924	0.454	0.0257761	-0.792	3.92764e-06	0.451	0.0268155	0.405	0.0497666	-0.291	0.168044	-0.545	0.00592995	-0.537	0.00687656	-0.698	0.000147224	-0.537	0.006842	-0.362	0.0822271	0.658	0.000480342	-0.307
201523_x_at	0.465	0.0219658	-0.472	0.0198801	-0.357	0.0867012	-0.628	0.00100836	-0.613	0.00143169	-0.367	0.0773975	-0.525	0.00842632	-0.529	0.00792162	-0.308	0.143131	0.393	0.0577944	-0.635	0.000863085	-0.449	0.0277549	-0.503	0.0121539	0.693	0.000174267	-0.697	0.0001517	0.685	0.000223559	0.618	0.00128851	-0.387	0.0619865	-0.387	0.0614057	-0.624	0.0011307	-0.346	0.0972	-0.265	0.211508	-0.519	0.00930937	0.493	0.0144216	-0.445
239067_s_at	0.506	0.0116773	-0.595	0.00216363	-0.574	0.00336706	-0.536	0.00687727	-0.6	0.00195721	-0.553	0.00508932	-0.64	0.000753209	-0.534	0.00713511	-0.331	0.113732	0.529	0.00790277	-0.542	0.00617287	-0.618	0.00128038	-0.826	6.4923e-07	0.554	0.00499252	-0.572	0.00346179	0.531	0.00762007	0.409	0.0474126	-0.217	0.308223	-0.484	0.0164822	-0.595	0.00216944	-0.779	7.16245e-06	-0.688	0.000204603	-0.745	2.96579e-05	0.707	0.000113312	-0.491
213775_x_at	-0.322	0.125168	0.657	0.000489993	0.611	0.00152254	0.519	0.00936625	0.614	0.00141532	0.535	0.00709185	0.644	0.000684617	0.679	0.000265025	0.325	0.121013	-0.639	0.00077911	0.657	0.000483085	0.593	0.00226019	0.567	0.00386999	-0.693	0.000175405	0.65	0.000580889	-0.686	0.000212915	-0.543	0.00609732	0.26	0.219867	0.514	0.010209	0.605	0.00174353	0.552	0.00516848	0.352	0.0915081	0.532	0.0074621	-0.629	0.000993118	0.354
202258_s_at	-0.17	0.426964	0.451	0.0269574	0.549	0.00549176	0.296	0.159762	0.417	0.0425337	0.531	0.00762571	0.591	0.00233536	0.674	0.000304891	0.646	0.00065219	-0.646	0.000647568	0.548	0.0055693	0.504	0.0120919	0.326	0.120061	-0.369	0.0762885	0.285	0.177155	-0.37	0.0753867	-0.23	0.279728	0.367	0.0778072	0.549	0.00550641	0.65	0.000590954	0.642	0.00071163	0.381	0.0663715	0.285	0.177242	-0.412	0.0452972	0.317
244591_x_at	0.405	0.049781	-0.528	0.00797912	-0.68	0.000254395	-0.51	0.0109216	-0.57	0.0036278	-0.581	0.00290247	-0.628	0.00102047	-0.787	5.05315e-06	-0.429	0.036229	0.677	0.000277213	-0.584	0.0027426	-0.6	0.00194728	-0.586	0.00263204	0.642	0.000716201	-0.429	0.0363142	0.639	0.000781681	0.489	0.0153984	-0.236	0.265915	-0.4	0.0524876	-0.696	0.000157453	-0.713	9.1583e-05	-0.589	0.00244964	-0.605	0.0017517	0.66	0.000446086	-0.424
227148_at	-0.549	0.00548557	0.571	0.0035421	0.575	0.00331115	0.717	8.17523e-05	0.582	0.0028313	0.565	0.00405254	0.612	0.00147879	0.636	0.000838551	0.481	0.0174088	-0.58	0.00297747	0.503	0.0122194	0.658	0.000474464	0.715	8.57964e-05	-0.526	0.00825458	0.746	2.84047e-05	-0.504	0.0120047	-0.674	0.000309069	0.41	0.0464469	0.528	0.00797234	0.611	0.00152736	0.652	0.0005588	0.581	0.00291761	0.604	0.0017587	-0.572	0.00347423	0.547
236262_at	-0.602	0.00184632	0.64	0.000756865	0.578	0.00312108	0.569	0.00368083	0.582	0.00282795	0.413	0.044785	0.687	0.000207643	0.671	0.000335135	0.344	0.0995579	-0.494	0.014182	0.596	0.00212888	0.585	0.00264891	0.74	3.61028e-05	-0.661	0.000438471	0.701	0.000134328	-0.651	0.000567758	-0.588	0.00249293	0.331	0.113982	0.369	0.0759216	0.77	1.07737e-05	0.652	0.000560651	0.784	5.7141e-06	0.799	2.81402e-06	-0.73	5.13913e-05	0.717
227367_at	-0.357	0.0869189	0.504	0.0119863	0.688	0.000202452	0.584	0.0027443	0.67	0.000342837	0.596	0.0021313	0.588	0.00251488	0.527	0.00818724	0.407	0.0486895	-0.284	0.178076	0.715	8.52684e-05	0.708	0.000108051	0.621	0.00119183	-0.421	0.0405445	0.603	0.00180248	-0.406	0.0489276	-0.346	0.0979599	0.316	0.133152	0.477	0.0184079	0.544	0.00597783	0.594	0.00222934	0.621	0.00119147	0.543	0.0061009	-0.415	0.0440131	0.473
224752_at	0.42	0.041253	-0.72	7.38721e-05	-0.726	6.00119e-05	-0.449	0.0278119	-0.557	0.00465435	-0.655	0.000513851	-0.881	1.32833e-08	-0.628	0.00102464	-0.389	0.0602239	0.474	0.0194204	-0.641	0.000739334	-0.845	1.98648e-07	-0.717	8.01449e-05	0.789	4.66098e-06	-0.713	9.19647e-05	0.784	5.69859e-06	0.456	0.0251208	-0.389	0.0600316	-0.526	0.00830981	-0.867	4.30097e-08	-0.716	8.44286e-05	-0.72	7.25628e-05	-0.588	0.00250385	0.627	0.00103476	-0.643
200890_s_at	0.463	0.0226608	-0.457	0.0248006	-0.579	0.0030437	-0.524	0.0085785	-0.426	0.0380487	-0.451	0.0269847	-0.442	0.0306923	-0.598	0.00203503	-0.298	0.157787	0.532	0.00741338	-0.438	0.0322472	-0.482	0.0172048	-0.551	0.00525275	0.667	0.000369225	-0.604	0.00176138	0.656	0.000500702	0.594	0.0021897	-0.244	0.250867	-0.384	0.0640174	-0.513	0.0103538	-0.427	0.0372109	-0.373	0.0723707	-0.545	0.00593335	0.485	0.0163276	-0.443
229727_x_at	0.629	0.000994347	-0.556	0.00482527	-0.377	0.0696587	-0.694	0.000166894	-0.7	0.000141138	-0.339	0.105334	-0.554	0.00494877	-0.554	0.0049607	-0.372	0.0731699	0.559	0.00448391	-0.424	0.0387168	-0.382	0.0658463	-0.644	0.000679516	0.541	0.00634266	-0.527	0.00811054	0.527	0.00807883	0.719	7.53879e-05	-0.315	0.134051	-0.222	0.297783	-0.539	0.00652619	-0.53	0.00776506	-0.474	0.0192164	-0.746	2.90697e-05	0.738	3.88262e-05	-0.315
210052_s_at	0.551	0.00523255	-0.732	4.72196e-05	-0.584	0.00274845	-0.418	0.0422674	-0.409	0.0472197	-0.497	0.0135128	-0.723	6.52197e-05	-0.48	0.0176145	-0.186	0.383351	0.449	0.0276906	-0.598	0.00204124	-0.596	0.00212	-0.64	0.000760022	0.708	0.00010835	-0.673	0.000316491	0.708	0.000108992	0.481	0.0172132	-0.319	0.129096	-0.474	0.0192668	-0.774	9.25466e-06	-0.641	0.000743496	-0.634	0.000868976	-0.565	0.00402352	0.736	4.14437e-05	-0.699
209348_s_at	-0.35	0.0932177	0.587	0.00254735	0.7	0.000138142	0.432	0.0352374	0.546	0.00574335	0.631	0.000947056	0.732	4.77986e-05	0.703	0.000127103	0.34	0.103964	-0.574	0.00336204	0.638	0.000803921	0.685	0.000219209	0.619	0.00126127	-0.73	5.18749e-05	0.64	0.000758336	-0.73	5.2008e-05	-0.37	0.0750359	0.284	0.178058	0.554	0.00501125	0.777	8.15128e-06	0.638	0.000794516	0.595	0.00216206	0.555	0.00487713	-0.586	0.00261891	0.566
36553_at	-0.402	0.0516843	0.696	0.000160598	0.573	0.00342332	0.354	0.0901556	0.393	0.057703	0.598	0.00202492	0.65	0.000582114	0.533	0.00738406	0.117	0.586678	-0.666	0.000380137	0.616	0.00134644	0.565	0.00405246	0.676	0.0002886	-0.719	7.57032e-05	0.589	0.00244527	-0.713	9.25294e-05	-0.341	0.103293	0.097	0.652193	0.498	0.0132827	0.748	2.62305e-05	0.66	0.000444409	0.412	0.0457346	0.634	0.000873812	-0.71	0.000101451	0.508
229894_s_at	0.481	0.0172674	-0.275	0.194217	-0.031	0.886841	-0.542	0.00625859	-0.488	0.0156591	-0.115	0.592028	-0.271	0.200431	-0.36	0.0839007	-0.439	0.0318249	0.341	0.103332	-0.465	0.0221155	-0.106	0.622321	-0.396	0.0555219	0.287	0.174152	-0.427	0.0372234	0.291	0.167209	0.392	0.0583299	-0.373	0.0728311	-0.259	0.222502	-0.433	0.0344483	-0.347	0.0962519	-0.258	0.222917	-0.437	0.0326236	0.413	0.0449463	-0.237
208335_s_at	-0.677	0.000280668	0.528	0.00794722	0.293	0.165228	0.539	0.00660114	0.419	0.0416735	0.278	0.189003	0.395	0.0561698	0.224	0.292763	0.238	0.26227	-0.172	0.420427	0.367	0.0779015	0.346	0.0972793	0.549	0.00551	-0.25	0.238395	0.505	0.0118519	-0.242	0.253847	-0.487	0.0157138	0.414	0.0443251	0.354	0.0899137	0.356	0.087732	0.375	0.0708416	0.504	0.0120781	0.538	0.00665658	-0.418	0.0420626	0.478
229691_at	-0.348	0.095143	0.668	0.000356621	0.527	0.00811996	0.487	0.0157759	0.503	0.0122129	0.38	0.0670341	0.734	4.48256e-05	0.683	0.000233033	0.609	0.00158852	-0.552	0.00515438	0.458	0.024419	0.715	8.65879e-05	0.717	8.15958e-05	-0.553	0.00506625	0.801	2.54554e-06	-0.542	0.00626767	-0.52	0.00912838	0.409	0.0471883	0.381	0.0659103	0.616	0.00135993	0.661	0.00044042	0.714	9.04745e-05	0.502	0.012354	-0.521	0.00907585	0.468
215111_s_at	-0.556	0.0048274	0.561	0.00437872	0.714	8.79696e-05	0.59	0.00240356	0.571	0.00353739	0.55	0.00533045	0.556	0.00481123	0.606	0.00169151	0.223	0.294158	-0.584	0.0027304	0.654	0.000530634	0.492	0.0146086	0.735	4.3262e-05	-0.607	0.00166316	0.618	0.00129795	-0.595	0.00215521	-0.514	0.0101231	0.013	0.951492	0.487	0.0159033	0.567	0.00389029	0.738	3.83798e-05	0.565	0.00398626	0.694	0.0001715	-0.741	3.43944e-05	0.336
225594_at	-0.415	0.0437665	0.418	0.0418256	0.62	0.00122742	0.506	0.0117203	0.532	0.00746078	0.713	9.22544e-05	0.7	0.000141942	0.517	0.00965181	0.625	0.00110393	-0.615	0.00136705	0.446	0.0288114	0.593	0.00225853	0.372	0.0737009	-0.514	0.0101413	0.379	0.0681295	-0.514	0.0102384	-0.462	0.0230962	0.556	0.00477282	0.448	0.0283017	0.771	1.04275e-05	0.56	0.00439641	0.407	0.0483259	0.5	0.0129087	-0.411	0.0460664	0.515
224280_s_at	-0.273	0.197659	0.603	0.00182353	0.588	0.00250822	0.374	0.0717174	0.534	0.00721316	0.349	0.0941659	0.617	0.00131045	0.736	4.12927e-05	0.585	0.00266854	-0.592	0.00229029	0.565	0.00398275	0.565	0.00402779	0.703	0.000125822	-0.407	0.0484209	0.534	0.007213	-0.405	0.0498798	-0.263	0.214549	0.168	0.43279	0.459	0.0239877	0.521	0.00899689	0.745	3.01296e-05	0.715	8.53449e-05	0.504	0.0119948	-0.542	0.00626793	0.238
223480_s_at	0.54	0.00649755	-0.687	0.000209204	-0.277	0.189274	-0.448	0.0281283	-0.423	0.0395157	-0.345	0.0991149	-0.563	0.00417815	-0.46	0.0237439	-0.14	0.515168	0.51	0.0109127	-0.616	0.00135235	-0.315	0.133693	-0.638	0.000800824	0.611	0.00152951	-0.754	2.07235e-05	0.608	0.00162444	0.443	0.0301956	-0.178	0.404013	-0.498	0.0132535	-0.678	0.00027175	-0.587	0.00254373	-0.217	0.308634	-0.553	0.00503918	0.793	3.83001e-06	-0.266
207941_s_at	-0.565	0.0039923	0.44	0.0316403	0.687	0.00020677	0.426	0.0377547	0.438	0.0322341	0.698	0.000151117	0.618	0.00128653	0.4	0.0529263	0.213	0.318659	-0.52	0.00918986	0.538	0.00665942	0.482	0.0170527	0.498	0.0131864	-0.582	0.00285459	0.283	0.180412	-0.582	0.00285404	-0.439	0.0316837	0.261	0.218013	0.377	0.0692945	0.8	2.65375e-06	0.588	0.00251262	0.452	0.0265237	0.738	3.88343e-05	-0.557	0.00466693	0.507
240359_at	0.151	0.482705	-0.538	0.00672105	-0.732	4.80322e-05	-0.26	0.219511	-0.364	0.0806582	-0.597	0.00206395	-0.626	0.00105735	-0.682	0.000244561	-0.484	0.0165257	0.633	0.000907719	-0.456	0.0251265	-0.714	9.02208e-05	-0.536	0.00689026	0.529	0.0078837	-0.406	0.0491115	0.524	0.00863145	0.305	0.147155	-0.386	0.0621479	-0.49	0.0151143	-0.572	0.00346078	-0.69	0.000189068	-0.69	0.000188194	-0.503	0.0122455	0.45	0.027182	-0.57
228416_at	-0.359	0.0847712	0.675	0.000292844	0.776	8.5046e-06	0.419	0.0417334	0.563	0.00419694	0.554	0.00501859	0.657	0.000482012	0.801	2.51891e-06	0.258	0.223907	-0.602	0.00187192	0.63	0.000965094	0.646	0.000651111	0.62	0.00122305	-0.762	1.5299e-05	0.557	0.00466711	-0.757	1.83257e-05	-0.515	0.00995599	0.15	0.483853	0.56	0.00439512	0.64	0.000755819	0.667	0.000368894	0.615	0.00136985	0.606	0.00167979	-0.745	2.93753e-05	0.481
204385_at	0.559	0.00450243	-0.66	0.00044604	-0.61	0.00156121	-0.463	0.0226867	-0.364	0.0804336	-0.551	0.00526677	-0.637	0.000814064	-0.541	0.00636476	-0.284	0.179353	0.463	0.0226725	-0.436	0.0332416	-0.675	0.000295911	-0.639	0.00077841	0.647	0.000632283	-0.712	9.45861e-05	0.638	0.000785995	0.551	0.00523654	-0.442	0.0304301	-0.443	0.0300182	-0.645	0.000675061	-0.56	0.00446711	-0.613	0.0014487	-0.602	0.00183779	0.554	0.00494729	-0.718
223880_x_at	0.422	0.0399393	-0.815	1.24065e-06	-0.499	0.0129782	-0.404	0.0500883	-0.538	0.0067237	-0.436	0.0330672	-0.848	1.66217e-07	-0.667	0.000367704	-0.42	0.0409784	0.557	0.00469073	-0.591	0.00235311	-0.702	0.000131451	-0.77	1.09854e-05	0.789	4.68798e-06	-0.786	5.28454e-06	0.777	8.06692e-06	0.495	0.013843	-0.344	0.100188	-0.547	0.00563209	-0.838	3.21875e-07	-0.753	2.20352e-05	-0.636	0.000835518	-0.643	0.000694599	0.81	1.66105e-06	-0.584
204649_at	0.304	0.14828	-0.831	4.82029e-07	-0.59	0.00241851	-0.275	0.193276	-0.318	0.129882	-0.44	0.0314063	-0.742	3.32513e-05	-0.66	0.000445121	-0.279	0.187299	0.568	0.00377233	-0.631	0.000951753	-0.705	0.000118676	-0.73	5.17942e-05	0.671	0.000334188	-0.742	3.35189e-05	0.669	0.000350343	0.381	0.0665084	-0.303	0.150478	-0.534	0.00724083	-0.737	3.93583e-05	-0.772	9.77364e-06	-0.668	0.00035634	-0.526	0.0082506	0.725	6.20216e-05	-0.581
207121_s_at	0.299	0.155523	-0.658	0.000473388	-0.46	0.0237008	-0.293	0.164807	-0.362	0.0820337	-0.388	0.0607674	-0.602	0.001847	-0.601	0.00189878	-0.309	0.14124	0.279	0.186501	-0.507	0.0114156	-0.717	7.97011e-05	-0.642	0.000715125	0.641	0.000744081	-0.737	3.99587e-05	0.633	0.000899302	0.332	0.11269	-0.387	0.0620911	-0.387	0.0616119	-0.566	0.00392514	-0.49	0.0151734	-0.664	0.000401451	-0.49	0.015034	0.407	0.0485088	-0.613
224591_at	-0.57	0.00366191	0.714	8.8936e-05	0.517	0.00965754	0.591	0.00237564	0.699	0.000146417	0.562	0.00425272	0.801	2.55991e-06	0.539	0.00653681	0.427	0.0376314	-0.539	0.00655708	0.72	7.18327e-05	0.58	0.00294073	0.767	1.22663e-05	-0.59	0.00242999	0.718	7.7739e-05	-0.574	0.00334885	-0.454	0.0257932	0.324	0.123019	0.565	0.00402923	0.815	1.21421e-06	0.811	1.52504e-06	0.507	0.0115152	0.682	0.000239675	-0.832	4.55936e-07	0.382
203959_s_at	-0.292	0.165672	0.772	9.8989e-06	0.465	0.0219227	0.463	0.0228504	0.581	0.00293213	0.321	0.126617	0.729	5.36248e-05	0.696	0.000161064	0.362	0.0823397	-0.381	0.0663977	0.754	2.05122e-05	0.688	0.000201116	0.643	0.000694867	-0.738	3.89659e-05	0.856	9.40298e-08	-0.736	4.07339e-05	-0.508	0.0111751	0.386	0.0627559	0.503	0.0122024	0.718	7.8767e-05	0.597	0.00207802	0.574	0.0033654	0.477	0.0185224	-0.684	0.00023064	0.544
200087_s_at	0.235	0.269384	-0.641	0.000735616	-0.445	0.0293172	-0.318	0.130008	-0.424	0.0390754	-0.346	0.0980276	-0.732	4.80589e-05	-0.48	0.0177314	-0.42	0.0408084	0.372	0.0735981	-0.563	0.00421635	-0.646	0.000644741	-0.46	0.0236298	0.586	0.00259344	-0.576	0.00320341	0.584	0.0027549	0.477	0.0184909	-0.532	0.00743585	-0.353	0.0903124	-0.703	0.000126739	-0.463	0.0228267	-0.514	0.0102568	-0.536	0.00697884	0.406	0.0488076	-0.632
225323_at	0.626	0.00105927	-0.465	0.0220467	-0.312	0.138255	-0.458	0.0242792	-0.579	0.00304471	-0.236	0.267584	-0.505	0.0117568	-0.45	0.0273589	-0.272	0.198971	0.277	0.189992	-0.356	0.087951	-0.257	0.224812	-0.369	0.0761273	0.641	0.000737903	-0.4	0.0525253	0.648	0.000622615	0.54	0.00648404	-0.419	0.0415061	-0.258	0.222632	-0.46	0.0235665	-0.255	0.229303	-0.444	0.0296581	-0.555	0.00489832	0.536	0.00696708	-0.467
216038_x_at	0.64	0.000755917	-0.557	0.00473375	-0.458	0.0242737	-0.416	0.0429637	-0.411	0.0462064	-0.285	0.177564	-0.397	0.0549885	-0.591	0.00237524	-0.248	0.243059	0.381	0.0659277	-0.336	0.108235	-0.322	0.124499	-0.564	0.00407742	0.465	0.0221065	-0.329	0.116361	0.471	0.0203178	0.487	0.0157536	-0.207	0.332716	-0.562	0.00429637	-0.355	0.0882969	-0.459	0.0241109	-0.473	0.0195421	-0.452	0.0264391	0.531	0.00756675	-0.212
201763_s_at	0.596	0.00210768	-0.386	0.0625842	-0.371	0.0740999	-0.42	0.0412075	-0.408	0.0478387	-0.186	0.385224	-0.201	0.347287	-0.489	0.0152902	-0.23	0.279576	0.298	0.157979	-0.266	0.209451	-0.138	0.520741	-0.354	0.0892522	0.277	0.189673	-0.175	0.413506	0.29	0.168678	0.478	0.0182689	-0.271	0.200009	-0.492	0.0146084	-0.17	0.42794	-0.224	0.292497	-0.325	0.1209	-0.41	0.0465656	0.344	0.0994128	-0.152
209557_s_at	0.364	0.0801195	-0.287	0.173421	-0.568	0.00379057	-0.551	0.00525381	-0.503	0.0122237	-0.66	0.000451056	-0.443	0.0303661	-0.501	0.0125367	-0.548	0.00560948	0.582	0.00283434	-0.5	0.0127775	-0.55	0.00538642	-0.601	0.0018902	0.323	0.123375	-0.489	0.015415	0.294	0.163172	0.238	0.262773	-0.245	0.24843	-0.568	0.00377101	-0.475	0.018923	-0.665	0.000390439	-0.425	0.0382062	-0.478	0.0181933	0.343	0.101028	-0.41
218976_at	0.479	0.0179327	-0.71	0.000100257	-0.453	0.0261727	-0.417	0.0424504	-0.446	0.0288274	-0.379	0.067607	-0.771	1.02868e-05	-0.576	0.00321896	-0.294	0.163252	0.416	0.0430186	-0.626	0.00107026	-0.708	0.000106935	-0.794	3.7209e-06	0.714	8.8081e-05	-0.712	9.53841e-05	0.711	9.97135e-05	0.451	0.0267819	-0.353	0.0908172	-0.402	0.0512931	-0.842	2.47645e-07	-0.634	0.000882166	-0.699	0.000145221	-0.68	0.000258465	0.569	0.00374318	-0.662
222532_at	0.451	0.0268332	-0.621	0.00120751	-0.482	0.0170087	-0.605	0.00172357	-0.609	0.00159747	-0.529	0.00789954	-0.711	9.95043e-05	-0.53	0.00769766	-0.334	0.110854	0.509	0.0111001	-0.745	2.94093e-05	-0.557	0.00470684	-0.564	0.00412223	0.621	0.00119337	-0.75	2.44429e-05	0.611	0.00152569	0.573	0.00342382	-0.471	0.0201404	-0.47	0.0204569	-0.774	9.20114e-06	-0.567	0.00384736	-0.332	0.112459	-0.631	0.00095102	0.613	0.00144914	-0.514
224376_s_at	0.432	0.0350065	-0.803	2.2812e-06	-0.502	0.0124206	-0.4	0.0528351	-0.525	0.00846827	-0.442	0.0306788	-0.846	1.94689e-07	-0.663	0.000416966	-0.407	0.0482097	0.545	0.00593174	-0.594	0.00220451	-0.706	0.000115097	-0.757	1.82589e-05	0.804	2.2551e-06	-0.77	1.05946e-05	0.792	3.9289e-06	0.495	0.0138494	-0.358	0.0857234	-0.55	0.0053721	-0.855	1.06677e-07	-0.735	4.31274e-05	-0.634	0.000874042	-0.646	0.000645305	0.789	4.65802e-06	-0.624
235570_at	-0.513	0.0103836	0.725	6.17468e-05	0.344	0.0997845	0.449	0.0277035	0.409	0.0473489	0.459	0.0240872	0.69	0.00019252	0.435	0.0334418	0.403	0.0511234	-0.525	0.00850636	0.587	0.00258375	0.575	0.00326769	0.665	0.000394007	-0.46	0.0237461	0.593	0.00227851	-0.446	0.0289201	-0.454	0.0258948	0.492	0.0146359	0.555	0.00491272	0.78	7.04813e-06	0.766	1.28337e-05	0.467	0.0213207	0.626	0.00105502	-0.719	7.55667e-05	0.599
235405_at	-0.339	0.104654	0.429	0.0366252	0.497	0.0134933	0.588	0.00252036	0.642	0.000727419	0.548	0.0055946	0.62	0.00124456	0.677	0.000281833	0.517	0.00974855	-0.396	0.0553121	0.595	0.00216656	0.67	0.000345558	0.464	0.022245	-0.637	0.000818482	0.675	0.000298236	-0.624	0.00111469	-0.459	0.0241142	0.493	0.0143035	0.474	0.0192945	0.633	0.000904501	0.456	0.025146	0.453	0.0263149	0.394	0.0565938	-0.376	0.0705703	0.57
244401_at	-0.562	0.00430228	0.561	0.00431044	0.453	0.026109	0.641	0.000742302	0.557	0.00470373	0.5	0.0127642	0.582	0.00286128	0.421	0.0406906	0.562	0.00428943	-0.521	0.0090236	0.363	0.0817066	0.546	0.00580326	0.568	0.00379381	-0.414	0.0443289	0.601	0.00188131	-0.401	0.0522089	-0.659	0.000459655	0.568	0.00376208	0.444	0.0296904	0.567	0.00388059	0.541	0.0063873	0.406	0.0489247	0.568	0.00380147	-0.556	0.00482622	0.433
218518_at	-0.329	0.1163	0.661	0.000436427	0.504	0.0120743	0.266	0.208662	0.378	0.0685313	0.58	0.00298078	0.623	0.00114525	0.355	0.0882881	0.275	0.193117	-0.487	0.0159107	0.381	0.0664687	0.623	0.00115977	0.46	0.0237196	-0.544	0.00596111	0.315	0.133279	-0.543	0.00606494	-0.352	0.0915158	0.396	0.0550956	0.47	0.0205171	0.479	0.0178883	0.54	0.00644344	0.465	0.0220755	0.431	0.0353059	-0.502	0.0124885	0.495
213656_s_at	-0.267	0.207346	0.534	0.00716587	0.463	0.0225959	0.412	0.0452082	0.399	0.0536678	0.59	0.00241419	0.557	0.00468198	0.515	0.0100739	0.496	0.0136055	-0.487	0.0158657	0.615	0.00137354	0.604	0.00176381	0.355	0.0885892	-0.358	0.0857697	0.443	0.0299774	-0.337	0.107666	-0.348	0.0953028	0.556	0.00474028	0.562	0.00423537	0.68	0.000258456	0.61	0.00153699	0.357	0.0865925	0.383	0.0645486	-0.481	0.0174418	0.698
225529_at	-0.284	0.179301	0.686	0.000213962	0.37	0.0749163	0.566	0.00394726	0.591	0.00234182	0.302	0.152061	0.57	0.00362709	0.52	0.00926682	0.473	0.0196379	-0.565	0.00402139	0.701	0.000137663	0.476	0.01876	0.695	0.000166147	-0.378	0.0687696	0.838	3.2294e-07	-0.366	0.0786977	-0.41	0.0468635	0.282	0.181744	0.511	0.0107156	0.496	0.0137262	0.723	6.59219e-05	0.39	0.0598041	0.487	0.0158209	-0.718	7.71191e-05	0.237
201575_at	-0.186	0.384893	0.508	0.0112492	0.624	0.00113049	0.119	0.578888	0.27	0.201191	0.495	0.0139103	0.638	0.000789772	0.612	0.00149357	0.437	0.0326638	-0.634	0.000875178	0.503	0.0121483	0.482	0.017102	0.45	0.0274111	-0.505	0.0118999	0.324	0.123007	-0.504	0.0119998	-0.126	0.557281	0.144	0.501805	0.486	0.0161094	0.64	0.000759607	0.682	0.000242559	0.513	0.0102822	0.428	0.0367119	-0.443	0.0302765	0.378
223492_s_at	-0.476	0.0185922	0.649	0.000604049	0.645	0.000672329	0.405	0.049616	0.489	0.0153421	0.545	0.00589898	0.662	0.000427361	0.611	0.00152577	0.302	0.150904	-0.54	0.00645034	0.595	0.002159	0.566	0.00394841	0.624	0.001108	-0.587	0.00257846	0.549	0.00551295	-0.578	0.0030836	-0.399	0.0535672	0.249	0.239766	0.454	0.0258309	0.748	2.66822e-05	0.728	5.46905e-05	0.663	0.000414277	0.67	0.000338561	-0.783	6.04572e-06	0.616
204759_at	-0.411	0.046227	0.768	1.19025e-05	0.649	0.000601042	0.416	0.0431754	0.504	0.0121167	0.565	0.0040182	0.787	5.11943e-06	0.667	0.000373564	0.418	0.0419303	-0.603	0.00179548	0.622	0.00116501	0.746	2.79911e-05	0.87	3.40709e-08	-0.673	0.00031064	0.734	4.40896e-05	-0.664	0.000401323	-0.334	0.110343	0.159	0.458537	0.59	0.00242841	0.711	9.74777e-05	0.889	6.61969e-09	0.722	6.70255e-05	0.592	0.00230122	-0.72	7.20985e-05	0.414
202107_s_at	0.609	0.00160198	-0.567	0.00382633	-0.331	0.114041	-0.329	0.116273	-0.283	0.180211	-0.469	0.0208593	-0.549	0.00547071	-0.319	0.128855	-0.032	0.880238	0.319	0.128707	-0.509	0.0110998	-0.365	0.0793142	-0.39	0.0592686	0.629	0.000996847	-0.498	0.0132875	0.62	0.00124183	0.446	0.029024	-0.367	0.0777997	-0.438	0.0323979	-0.675	0.000299984	-0.406	0.0489513	-0.228	0.283494	-0.423	0.0393357	0.592	0.00232744	-0.564
203552_at	-0.557	0.00473141	0.702	0.000133219	0.52	0.00916635	0.373	0.0722232	0.47	0.0203604	0.503	0.0121878	0.723	6.58058e-05	0.534	0.00713194	0.361	0.0834148	-0.682	0.000240968	0.572	0.00348121	0.406	0.0489661	0.688	0.000200974	-0.552	0.0051708	0.569	0.0037476	-0.548	0.00554213	-0.327	0.118505	0.182	0.395672	0.585	0.00264983	0.785	5.57775e-06	0.825	7.23631e-07	0.507	0.0114495	0.699	0.000143306	-0.862	6.18314e-08	0.399
224996_at	0.347	0.0968108	-0.603	0.0018241	-0.329	0.116937	-0.393	0.0577378	-0.478	0.0181453	-0.383	0.0648258	-0.548	0.00552234	-0.412	0.045342	-0.404	0.05034	0.372	0.0730586	-0.45	0.0274896	-0.599	0.00200021	-0.598	0.00203204	0.557	0.00467307	-0.375	0.0706688	0.534	0.00721375	0.444	0.0297473	-0.404	0.0501253	-0.487	0.0157424	-0.522	0.00881761	-0.576	0.00320481	-0.427	0.0375575	-0.566	0.00392959	0.547	0.00569318	-0.516
208916_at	0.329	0.116143	-0.609	0.00160304	-0.686	0.000216793	-0.485	0.0164113	-0.538	0.0067229	-0.588	0.00250273	-0.629	0.000985771	-0.667	0.000369816	-0.401	0.0520549	0.528	0.00803292	-0.441	0.0311959	-0.751	2.37774e-05	-0.537	0.00678776	0.672	0.000320136	-0.567	0.00386972	0.661	0.000437381	0.563	0.00421549	-0.417	0.0426114	-0.613	0.00144976	-0.549	0.00543469	-0.511	0.0106933	-0.583	0.00281656	-0.502	0.0124766	0.502	0.0125045	-0.694
200827_at	0.446	0.0289388	-0.418	0.042333	-0.308	0.142466	-0.307	0.144951	-0.308	0.143158	-0.546	0.00580322	-0.429	0.036428	-0.249	0.240754	-0.33	0.115745	0.146	0.497119	-0.33	0.115739	-0.611	0.00153255	-0.522	0.00886825	0.338	0.10628	-0.244	0.250053	0.313	0.13697	0.127	0.554863	-0.45	0.0275086	-0.501	0.012644	-0.363	0.0809795	-0.462	0.0231357	-0.448	0.0280499	-0.371	0.0739165	0.155	0.469093	-0.556
235339_at	-0.181	0.396307	0.621	0.00121034	0.619	0.00126752	0.317	0.130996	0.387	0.061571	0.548	0.00559266	0.536	0.00690487	0.701	0.00013651	0.348	0.0959616	-0.451	0.0268141	0.57	0.00361688	0.785	5.67954e-06	0.635	0.000863676	-0.522	0.00883465	0.523	0.00867684	-0.508	0.0112455	-0.256	0.22756	0.317	0.130786	0.696	0.000160191	0.478	0.0182205	0.616	0.001344	0.595	0.00215184	0.445	0.0291912	-0.366	0.078347	0.599
212463_at	-0.56	0.004442	0.678	0.000271984	0.466	0.0215927	0.394	0.0568488	0.449	0.0276911	0.21	0.325755	0.637	0.00081565	0.634	0.000882541	0.373	0.0724108	-0.544	0.00598821	0.354	0.0900646	0.4	0.0530994	0.624	0.00112311	-0.702	0.000130785	0.665	0.000395347	-0.699	0.000143718	-0.63	0.000972027	0.285	0.1777	0.306	0.145251	0.57	0.00364885	0.513	0.0102775	0.681	0.000246273	0.639	0.000766848	-0.717	8.19171e-05	0.509
218265_at	-0.325	0.120756	0.58	0.00296692	0.679	0.000260625	0.417	0.0425665	0.488	0.0155259	0.48	0.0175315	0.697	0.000154288	0.723	6.47437e-05	0.341	0.103396	-0.646	0.000644117	0.606	0.00168843	0.588	0.00253362	0.631	0.00094724	-0.773	9.54536e-06	0.677	0.000280818	-0.769	1.13184e-05	-0.465	0.0221261	0.165	0.441228	0.438	0.0323169	0.737	3.97941e-05	0.637	0.000817144	0.591	0.002375	0.558	0.00457067	-0.643	0.000704943	0.505
239996_x_at	0.49	0.0150987	-0.547	0.0056648	-0.402	0.0512428	-0.392	0.0581921	-0.44	0.0315351	-0.534	0.00720128	-0.504	0.0120641	-0.298	0.157746	-0.157	0.462862	0.495	0.0139881	-0.524	0.00862676	-0.356	0.0877709	-0.536	0.00696298	0.39	0.0598785	-0.375	0.0707574	0.375	0.0706702	0.289	0.170992	-0.071	0.74212	-0.601	0.00189404	-0.524	0.00859923	-0.657	0.000489071	-0.246	0.245677	-0.414	0.0443577	0.711	9.76727e-05	-0.221
211072_x_at	0.511	0.0106478	-0.613	0.0014532	-0.597	0.00206644	-0.303	0.149674	-0.425	0.0381852	-0.445	0.0293693	-0.646	0.000651017	-0.605	0.00174941	-0.149	0.486898	0.441	0.0309256	-0.485	0.0163245	-0.503	0.0122728	-0.597	0.0020752	0.955	4.6696e-13	-0.533	0.0072598	0.962	7.34968e-14	0.437	0.0327743	-0.091	0.673771	-0.438	0.0323394	-0.662	0.000425391	-0.514	0.0101748	-0.541	0.00635845	-0.567	0.00386977	0.655	0.000516345	-0.462
218365_s_at	0.458	0.024323	-0.477	0.0183555	-0.27	0.201285	-0.418	0.0423021	-0.198	0.354297	-0.46	0.023787	-0.42	0.0408159	-0.283	0.179968	-0.15	0.485488	0.528	0.00802915	-0.391	0.0586852	-0.374	0.0717179	-0.354	0.0892467	0.514	0.0101686	-0.519	0.00938783	0.493	0.0143411	0.557	0.00467551	-0.487	0.0158771	-0.331	0.113589	-0.512	0.0105708	-0.379	0.0677681	-0.15	0.484757	-0.461	0.023238	0.455	0.0256591	-0.667
201012_at	0.613	0.00144545	-0.493	0.0142855	-0.46	0.0235544	-0.601	0.00190922	-0.558	0.0045694	-0.44	0.0314151	-0.537	0.0068539	-0.618	0.00129102	-0.475	0.0188802	0.438	0.0321409	-0.415	0.0439521	-0.517	0.009706	-0.642	0.000719977	0.678	0.000273401	-0.752	2.22753e-05	0.668	0.00035638	0.537	0.00684095	-0.33	0.114776	-0.434	0.0338788	-0.588	0.00252583	-0.486	0.0159283	-0.48	0.0175194	-0.545	0.00594072	0.539	0.00653386	-0.445
241789_at	-0.549	0.00542496	0.583	0.00280585	0.384	0.0641106	0.49	0.0151843	0.413	0.0450239	0.549	0.00545646	0.622	0.00117621	0.411	0.0460052	0.452	0.0266533	-0.646	0.000655113	0.506	0.0116767	0.509	0.0111672	0.672	0.000326131	-0.401	0.0522464	0.46	0.0236012	-0.385	0.0629936	-0.407	0.0483163	0.377	0.0689867	0.505	0.0118294	0.743	3.17825e-05	0.807	1.87331e-06	0.452	0.0265477	0.656	0.000499655	-0.679	0.000264757	0.495
212902_at	0.524	0.00865242	-0.693	0.000176406	-0.543	0.00613187	-0.59	0.00241178	-0.646	0.000646318	-0.432	0.0351089	-0.737	4.06455e-05	-0.762	1.50793e-05	-0.45	0.0275224	0.454	0.0257883	-0.636	0.000836691	-0.664	0.000404103	-0.728	5.49416e-05	0.638	0.000793671	-0.826	6.67206e-07	0.628	0.00102115	0.54	0.00645587	-0.367	0.0778171	-0.535	0.00712866	-0.681	0.00024622	-0.607	0.00164911	-0.612	0.00149849	-0.585	0.00265147	0.58	0.0029738	-0.467
213049_at	-0.384	0.0640489	0.768	1.15507e-05	0.619	0.00127322	0.462	0.022896	0.606	0.00171348	0.51	0.0108938	0.824	7.34808e-07	0.737	4.02558e-05	0.353	0.09066	-0.584	0.00271818	0.748	2.68045e-05	0.744	3.13115e-05	0.816	1.14828e-06	-0.77	1.09771e-05	0.753	2.20716e-05	-0.761	1.59171e-05	-0.432	0.0351196	0.2	0.348428	0.564	0.00408829	0.86	6.95733e-08	0.78	6.85006e-06	0.659	0.000460782	0.708	0.000109406	-0.752	2.24975e-05	0.553
204000_at	-0.335	0.10976	0.324	0.121915	0.641	0.000740611	0.535	0.00702049	0.609	0.00160324	0.402	0.0515521	0.314	0.135619	0.672	0.000319003	0.409	0.0473221	-0.446	0.0288254	0.47	0.0203275	0.407	0.0484807	0.475	0.0190048	-0.485	0.016239	0.458	0.0244027	-0.486	0.0161584	-0.414	0.0442927	-0.012	0.955443	0.506	0.0116581	0.226	0.288903	0.452	0.0266187	0.473	0.0195795	0.311	0.139645	-0.427	0.0374724	0.105
225921_at	-0.432	0.0347898	0.589	0.00246826	0.684	0.000228287	0.343	0.100704	0.322	0.125516	0.766	1.26253e-05	0.606	0.00171492	0.429	0.0365911	0.452	0.0267389	-0.411	0.0462988	0.384	0.0637662	0.78	7.04936e-06	0.593	0.00226841	-0.389	0.0600221	0.461	0.0232154	-0.374	0.0719922	-0.249	0.241107	0.421	0.0406008	0.734	4.46327e-05	0.524	0.00863707	0.669	0.000352823	0.554	0.00498426	0.33	0.114947	-0.353	0.0907732	0.523
212218_s_at	0.281	0.183619	-0.49	0.0151479	-0.748	2.59416e-05	-0.295	0.160974	-0.381	0.0663589	-0.514	0.0102565	-0.566	0.0039321	-0.603	0.00180968	-0.261	0.217127	0.284	0.178598	-0.41	0.0465792	-0.728	5.51274e-05	-0.431	0.0352735	0.569	0.00371971	-0.301	0.152743	0.562	0.00426217	0.451	0.027082	-0.318	0.129978	-0.365	0.0793625	-0.413	0.0448824	-0.419	0.041816	-0.71	0.000101299	-0.409	0.0474669	0.247	0.245281	-0.567
212736_at	-0.493	0.0143556	0.519	0.00936521	0.324	0.122749	0.361	0.0832274	0.411	0.0461522	0.283	0.180586	0.38	0.0673566	0.464	0.0222159	0.495	0.0139621	-0.315	0.133887	0.317	0.131078	0.343	0.100823	0.391	0.0585426	-0.279	0.186928	0.315	0.133245	-0.274	0.195292	-0.391	0.058959	0.475	0.0189995	0.427	0.0373295	0.391	0.0585449	0.439	0.0320172	0.495	0.0140109	0.469	0.0207701	-0.486	0.0160973	0.457
201521_s_at	0.598	0.00202269	-0.61	0.00153959	-0.387	0.0618886	-0.591	0.00234988	-0.492	0.0146924	-0.387	0.0614764	-0.602	0.00185017	-0.486	0.0159775	-0.186	0.384492	0.445	0.029429	-0.619	0.00126378	-0.468	0.0212087	-0.63	0.000970188	0.677	0.000281062	-0.806	1.96388e-06	0.67	0.000341462	0.624	0.00112884	-0.279	0.187352	-0.349	0.0943741	-0.715	8.60546e-05	-0.488	0.0155262	-0.394	0.0566532	-0.575	0.00330997	0.651	0.000566167	-0.489
202030_at	0.661	0.000440425	-0.316	0.131959	-0.238	0.262611	-0.212	0.319669	-0.164	0.443813	-0.472	0.0198589	-0.328	0.117726	-0.112	0.602483	-0.114	0.596249	0.215	0.313013	-0.252	0.23453	-0.211	0.321807	-0.285	0.176718	0.381	0.0659981	-0.065	0.762067	0.373	0.0725916	0.196	0.359053	-0.253	0.233241	-0.452	0.0266813	-0.459	0.0241784	-0.359	0.0850798	-0.178	0.40602	-0.285	0.17761	0.369	0.0757409	-0.394
213398_s_at	-0.421	0.0406869	0.66	0.000449947	0.574	0.00333047	0.511	0.0107874	0.579	0.00300242	0.396	0.0550869	0.718	7.74993e-05	0.634	0.000876214	0.54	0.00651103	-0.607	0.0016642	0.548	0.00559273	0.557	0.00473079	0.668	0.000364149	-0.491	0.0149511	0.689	0.000195114	-0.491	0.0148548	-0.463	0.02267	0.35	0.094083	0.502	0.0123509	0.579	0.00304573	0.612	0.00148263	0.575	0.00328345	0.609	0.0015754	-0.49	0.0150333	0.362
212021_s_at	0.365	0.0797182	-0.639	0.000783093	-0.591	0.00238236	-0.429	0.0362411	-0.559	0.00451988	-0.446	0.028839	-0.794	3.66275e-06	-0.589	0.00244028	-0.408	0.0477976	0.336	0.10815	-0.675	0.000298858	-0.682	0.000241388	-0.537	0.00686586	0.571	0.00358112	-0.652	0.000552142	0.567	0.00384612	0.445	0.0292159	-0.492	0.0145663	-0.309	0.141981	-0.779	7.38202e-06	-0.555	0.00483691	-0.725	6.13022e-05	-0.609	0.00157275	0.499	0.0131223	-0.687
202433_at	0.59	0.00242336	-0.367	0.0780292	-0.285	0.177125	-0.611	0.00152404	-0.467	0.0213992	-0.541	0.0063071	-0.479	0.0179735	-0.329	0.116656	-0.271	0.19982	0.524	0.00864849	-0.601	0.00191755	-0.265	0.21021	-0.335	0.109527	0.439	0.0319536	-0.392	0.0583795	0.424	0.0390127	0.541	0.00638287	-0.453	0.0261277	-0.434	0.0340079	-0.695	0.000166079	-0.509	0.0110385	-0.096	0.655111	-0.532	0.00744846	0.575	0.0032857	-0.496
204590_x_at	0.326	0.119742	-0.51	0.0108663	-0.577	0.00317242	-0.548	0.00553274	-0.54	0.00640346	-0.684	0.000225266	-0.525	0.00848727	-0.482	0.01695	-0.267	0.207404	0.374	0.0721903	-0.664	0.000406876	-0.757	1.87241e-05	-0.567	0.00385494	0.683	0.000234339	-0.618	0.00127834	0.661	0.000439	0.433	0.0345033	-0.211	0.321373	-0.539	0.0065927	-0.577	0.00318801	-0.608	0.00163965	-0.412	0.0453675	-0.356	0.0875772	0.562	0.00423634	-0.539
33778_at	0.468	0.0210455	-0.332	0.113335	-0.078	0.717564	-0.35	0.0932388	-0.314	0.1345	-0.112	0.602752	-0.206	0.334387	-0.233	0.273249	-0.374	0.0720252	0.451	0.0270003	-0.226	0.28828	-0.062	0.772389	-0.511	0.0107973	0.201	0.345784	-0.281	0.183695	0.201	0.347093	0.263	0.214407	-0.197	0.355681	-0.324	0.122735	-0.263	0.215187	-0.485	0.0162505	-0.269	0.203257	-0.513	0.0103023	0.522	0.00895367	-0.116
215248_at	-0.6	0.00194902	0.266	0.209328	0.508	0.0113084	0.606	0.00170988	0.504	0.0119815	0.555	0.0048595	0.485	0.0163484	0.441	0.0308789	0.471	0.0201631	-0.532	0.00747166	0.36	0.0842866	0.36	0.0843385	0.311	0.139108	-0.526	0.00827951	0.355	0.0886469	-0.519	0.00937053	-0.633	0.000905785	0.474	0.0193913	0.157	0.463005	0.659	0.000462786	0.381	0.0663719	0.345	0.0988798	0.627	0.00103099	-0.436	0.0330818	0.54
207876_s_at	0.41	0.0468078	-0.736	4.15074e-05	-0.53	0.00772087	-0.523	0.00880668	-0.609	0.00159093	-0.421	0.0405026	-0.662	0.000425231	-0.673	0.000312932	-0.283	0.18072	0.698	0.000147198	-0.623	0.00115808	-0.534	0.00723819	-0.822	8.41851e-07	0.682	0.000245275	-0.746	2.84706e-05	0.664	0.000402039	0.572	0.0035233	-0.167	0.435846	-0.439	0.0319555	-0.657	0.000481077	-0.765	1.32147e-05	-0.51	0.0108093	-0.813	1.34826e-06	0.91	7.27363e-10	-0.344
229900_at	0.381	0.0662071	-0.739	3.64485e-05	-0.527	0.0082065	-0.555	0.00488342	-0.594	0.00221208	-0.51	0.0108473	-0.663	0.000412252	-0.555	0.00491721	-0.302	0.152042	0.42	0.0411753	-0.659	0.000457769	-0.677	0.000278623	-0.727	5.78963e-05	0.614	0.00142315	-0.821	8.73998e-07	0.604	0.0017702	0.431	0.0356448	-0.39	0.0597581	-0.67	0.000337755	-0.536	0.00698857	-0.645	0.000665685	-0.489	0.0153097	-0.474	0.0194112	0.633	0.000900092	-0.455
228585_at	-0.571	0.00353888	0.602	0.00185695	0.462	0.0230855	0.432	0.035097	0.349	0.0942372	0.616	0.00134797	0.577	0.00316044	0.359	0.0853428	0.167	0.436588	-0.314	0.134927	0.525	0.00846579	0.608	0.00161954	0.574	0.00336283	-0.531	0.00762342	0.544	0.00594534	-0.522	0.00881804	-0.362	0.0825292	0.517	0.00969336	0.57	0.00363949	0.663	0.000409144	0.526	0.00827806	0.471	0.0201669	0.498	0.0132464	-0.485	0.0163404	0.725
209135_at	0.337	0.107636	-0.735	4.24469e-05	-0.288	0.173061	-0.269	0.20302	-0.382	0.0655408	-0.316	0.133039	-0.564	0.00411343	-0.459	0.0240923	-0.289	0.170255	0.31	0.140204	-0.486	0.016118	-0.643	0.000700362	-0.711	9.70171e-05	0.606	0.00171606	-0.513	0.0103383	0.587	0.00255027	0.315	0.133643	-0.309	0.142111	-0.578	0.00307192	-0.526	0.00833729	-0.622	0.00118336	-0.528	0.00794535	-0.541	0.00638992	0.595	0.0021556	-0.559
213523_at	0.338	0.105948	-0.718	7.80931e-05	-0.626	0.00106376	-0.414	0.0443087	-0.547	0.00567154	-0.487	0.0158634	-0.728	5.60753e-05	-0.634	0.000876227	-0.318	0.130269	0.609	0.00160226	-0.702	0.000131869	-0.582	0.00282074	-0.656	0.00049999	0.691	0.000185604	-0.693	0.00017606	0.687	0.00020767	0.434	0.034049	-0.24	0.259483	-0.37	0.0750082	-0.778	7.63474e-06	-0.754	2.10609e-05	-0.581	0.00293228	-0.66	0.000455272	0.865	4.82931e-08	-0.476
235037_at	0.484	0.0164392	-0.671	0.000334241	-0.411	0.0459282	-0.344	0.100033	-0.403	0.051132	-0.456	0.0252257	-0.608	0.0016325	-0.421	0.0405573	-0.3	0.154057	0.327	0.118503	-0.391	0.0591038	-0.608	0.00163142	-0.601	0.00188967	0.635	0.000866795	-0.59	0.00240156	0.633	0.000900376	0.274	0.194782	-0.344	0.0996577	-0.519	0.00931317	-0.579	0.00303056	-0.516	0.00985395	-0.564	0.00406255	-0.323	0.124274	0.577	0.0031287	-0.598
209282_at	-0.375	0.0706615	0.582	0.002829	0.466	0.0216727	0.476	0.0188174	0.465	0.0221665	0.452	0.0267762	0.645	0.000662069	0.511	0.0106783	0.278	0.188027	-0.642	0.000717008	0.526	0.00829175	0.525	0.00840935	0.577	0.00317494	-0.692	0.000177914	0.656	0.000502684	-0.67	0.000341032	-0.617	0.0013279	0.334	0.11118	0.273	0.195958	0.694	0.000167339	0.534	0.00718881	0.413	0.045119	0.717	8.12597e-05	-0.637	0.000825848	0.617
218302_at	0.38	0.0671188	-0.598	0.00202323	-0.617	0.00132989	-0.352	0.0915606	-0.372	0.0737678	-0.51	0.0108885	-0.607	0.00166957	-0.679	0.000261246	-0.307	0.144009	0.516	0.00983278	-0.615	0.00136941	-0.607	0.00165645	-0.637	0.000822578	0.732	4.75689e-05	-0.614	0.00141551	0.731	4.92545e-05	0.359	0.0848789	-0.194	0.363381	-0.612	0.00147795	-0.699	0.000146907	-0.716	8.41746e-05	-0.576	0.00321583	-0.48	0.0176063	0.645	0.000659614	-0.532
234863_x_at	0.485	0.0161937	-0.472	0.0199114	-0.49	0.0151383	-0.507	0.0115172	-0.348	0.0951554	-0.432	0.0349174	-0.397	0.0548993	-0.443	0.0301883	-0.1	0.640642	0.385	0.0630474	-0.577	0.00314866	-0.428	0.0367755	-0.497	0.0134155	0.599	0.0019896	-0.676	0.000288745	0.586	0.0026216	0.566	0.00397112	-0.231	0.277963	-0.314	0.134942	-0.522	0.00888904	-0.433	0.0343721	-0.322	0.124721	-0.393	0.0571402	0.57	0.00366182	-0.438
218008_at	0.431	0.0353768	-0.667	0.000374365	-0.538	0.00673194	-0.43	0.0357437	-0.543	0.00613709	-0.442	0.0307374	-0.763	1.45059e-05	-0.501	0.0126864	-0.395	0.0563173	0.462	0.0230755	-0.652	0.00055639	-0.64	0.000757708	-0.785	5.60484e-06	0.562	0.00423736	-0.68	0.000256526	0.552	0.00511785	0.366	0.078799	-0.284	0.178566	-0.404	0.0500229	-0.721	7.04356e-05	-0.736	4.07852e-05	-0.649	0.000608907	-0.68	0.000258091	0.617	0.00132777	-0.415
226816_s_at	-0.572	0.00350329	0.563	0.00418336	0.317	0.130604	0.454	0.0258646	0.383	0.0646647	0.403	0.0511241	0.509	0.0110297	0.555	0.00486088	0.342	0.101759	-0.642	0.00071843	0.523	0.00874556	0.275	0.192938	0.603	0.00181505	-0.402	0.0512055	0.602	0.00184965	-0.383	0.0644119	-0.363	0.0814374	0.246	0.246346	0.71	0.000100198	0.543	0.00609012	0.681	0.000250408	0.274	0.1952	0.542	0.00626997	-0.638	0.000804028	0.36
239891_x_at	-0.546	0.0057939	0.256	0.227313	0.418	0.0422794	0.473	0.0196107	0.37	0.0753094	0.664	0.000402331	0.362	0.0825247	0.184	0.389396	0.385	0.0633595	-0.309	0.141689	0.21	0.323737	0.472	0.0197432	0.429	0.0363513	-0.221	0.300351	0.197	0.357232	-0.212	0.321119	-0.167	0.434149	0.335	0.109646	0.436	0.0331144	0.414	0.0445297	0.396	0.0550906	0.327	0.118964	0.332	0.112967	-0.163	0.445373	0.403
212854_x_at	-0.397	0.0545548	0.585	0.00269975	0.186	0.383149	0.535	0.00712211	0.497	0.0135116	0.366	0.0790179	0.51	0.0109596	0.495	0.0139382	0.365	0.0798905	-0.441	0.0311672	0.612	0.00148961	0.424	0.0388199	0.382	0.0654029	-0.461	0.0232694	0.62	0.00122682	-0.448	0.0281908	-0.522	0.00887559	0.561	0.00434612	0.584	0.00275447	0.582	0.00287072	0.45	0.0274516	0.113	0.598348	0.383	0.0644724	-0.559	0.00451604	0.493
244095_at	0.455	0.0253755	-0.634	0.000876079	-0.579	0.0030524	-0.383	0.0647974	-0.385	0.0635273	-0.551	0.00528104	-0.631	0.000944148	-0.654	0.000533696	-0.29	0.169672	0.599	0.00197381	-0.532	0.00738988	-0.629	0.000995194	-0.764	1.38865e-05	0.709	0.000103942	-0.57	0.00364768	0.698	0.000149907	0.337	0.107151	-0.234	0.270495	-0.602	0.00185417	-0.62	0.00123433	-0.763	1.47624e-05	-0.561	0.00436074	-0.526	0.00822684	0.639	0.000781599	-0.472
239687_at	0.416	0.0431185	-0.628	0.00100527	-0.493	0.0143481	-0.442	0.0305427	-0.445	0.0292963	-0.522	0.00892739	-0.587	0.00259204	-0.552	0.00514025	-0.366	0.0782589	0.695	0.000163095	-0.595	0.00217054	-0.456	0.0251852	-0.688	0.000200569	0.404	0.0499949	-0.594	0.00220927	0.396	0.0552757	0.301	0.153548	-0.203	0.341025	-0.454	0.0259513	-0.574	0.00333413	-0.783	6.05322e-06	-0.48	0.0175433	-0.609	0.00157868	0.66	0.00044751	-0.281
239026_x_at	0.261	0.218228	-0.664	0.000404991	-0.209	0.327644	-0.187	0.380749	-0.179	0.40244	-0.404	0.0504252	-0.464	0.0222767	-0.324	0.122757	-0.122	0.570982	0.53	0.00770603	-0.527	0.0082038	-0.423	0.0395993	-0.571	0.00355972	0.466	0.0216552	-0.457	0.0246183	0.464	0.0224111	0.114	0.596506	-0.229	0.280745	-0.673	0.000310977	-0.558	0.00459938	-0.62	0.00122859	-0.095	0.657372	-0.34	0.103687	0.592	0.00228749	-0.327
227920_at	0.384	0.0637681	-0.576	0.00320882	-0.55	0.00536747	-0.099	0.646266	-0.173	0.418593	-0.514	0.0102175	-0.543	0.00616287	-0.378	0.0689161	-0.136	0.527011	0.527	0.00810793	-0.378	0.0689349	-0.429	0.0366607	-0.543	0.00610403	0.571	0.00353851	-0.377	0.0689968	0.583	0.00279086	0.079	0.713685	-0.095	0.658685	-0.366	0.0785081	-0.597	0.00209146	-0.578	0.00311338	-0.444	0.0298911	-0.366	0.0783518	0.574	0.00335531	-0.318
226933_s_at	-0.36	0.0841235	0.708	0.00010775	0.515	0.00997398	0.473	0.0195504	0.588	0.0025125	0.484	0.0166058	0.697	0.000155646	0.516	0.00986478	0.258	0.222837	-0.421	0.0402466	0.702	0.000132904	0.66	0.000444624	0.682	0.000240963	-0.66	0.000450121	0.674	0.000305488	-0.661	0.000434196	-0.368	0.0772812	0.32	0.127558	0.567	0.0038798	0.689	0.000196555	0.673	0.000312229	0.587	0.00258991	0.513	0.010416	-0.724	6.43117e-05	0.557
238868_at	-0.434	0.033958	0.569	0.00369931	0.589	0.00246937	0.478	0.0182871	0.536	0.0068981	0.413	0.0446119	0.644	0.000680258	0.635	0.000851508	0.364	0.0806149	-0.425	0.0384888	0.504	0.012024	0.603	0.00183027	0.545	0.00590581	-0.66	0.000448866	0.55	0.00533456	-0.653	0.000536434	-0.561	0.00434416	0.451	0.0270556	0.381	0.0665317	0.608	0.0016212	0.532	0.0073995	0.752	2.21887e-05	0.644	0.000676619	-0.567	0.00389235	0.774
225706_at	-0.509	0.0110716	0.624	0.00112919	0.512	0.010498	0.447	0.0285869	0.468	0.0209392	0.58	0.00296246	0.67	0.000337829	0.492	0.0145298	0.391	0.0591104	-0.295	0.161959	0.401	0.0521503	0.77	1.09537e-05	0.591	0.00235281	-0.566	0.00395183	0.497	0.0133984	-0.553	0.00502705	-0.534	0.00713504	0.632	0.000928176	0.484	0.016512	0.653	0.000539912	0.446	0.02906	0.567	0.00384129	0.557	0.00470804	-0.353	0.0908881	0.635
227251_at	-0.233	0.274155	0.868	3.98758e-08	0.582	0.00285758	0.266	0.208784	0.402	0.0517952	0.502	0.0123762	0.805	2.11814e-06	0.658	0.000469261	0.423	0.0394826	-0.71	0.000102159	0.623	0.00113525	0.718	7.7568e-05	0.781	6.65075e-06	-0.589	0.00247965	0.714	8.91044e-05	-0.579	0.003042	-0.293	0.165257	0.326	0.119676	0.667	0.000367057	0.697	0.000152248	0.879	1.53973e-08	0.623	0.0011394	0.607	0.00165411	-0.734	4.49412e-05	0.509
209712_at	0.435	0.0335326	-0.37	0.0752353	-0.391	0.0591619	-0.457	0.0247371	-0.271	0.200243	-0.581	0.00290143	-0.359	0.0849602	-0.22	0.300631	-0.398	0.0542523	0.327	0.118734	-0.293	0.165159	-0.505	0.0117598	-0.256	0.226621	0.187	0.382186	-0.23	0.280154	0.181	0.39829	0.378	0.0682821	-0.559	0.00455303	-0.346	0.0978644	-0.314	0.135339	-0.332	0.113038	-0.319	0.128909	-0.211	0.322511	0.094	0.662592	-0.489
1555682_at	0.139	0.518626	-0.56	0.00442427	-0.679	0.000260616	-0.14	0.51425	-0.208	0.330288	-0.503	0.0121842	-0.57	0.00364054	-0.68	0.000254332	-0.378	0.0681895	0.616	0.00136231	-0.551	0.00525544	-0.557	0.00466356	-0.408	0.0477804	0.424	0.0388595	-0.36	0.0837503	0.427	0.0373432	0.256	0.227167	-0.233	0.273412	-0.523	0.00873135	-0.587	0.00257337	-0.661	0.000443015	-0.528	0.008028	-0.356	0.0879334	0.426	0.0379245	-0.393
203958_s_at	-0.281	0.182909	0.622	0.00117099	0.673	0.000315352	0.273	0.196157	0.359	0.0844739	0.425	0.038349	0.584	0.00274472	0.743	3.13793e-05	0.374	0.0713901	-0.57	0.00365755	0.483	0.0168202	0.494	0.0141694	0.345	0.0983621	-0.675	0.000297098	0.538	0.00664833	-0.688	0.000204818	-0.498	0.0133673	0.332	0.113064	0.466	0.0216835	0.592	0.00232003	0.47	0.0205863	0.479	0.0178744	0.392	0.0583239	-0.57	0.00365815	0.463
226744_at	-0.304	0.148288	0.689	0.000199338	0.537	0.00684712	0.304	0.148116	0.38	0.0666222	0.408	0.0478872	0.677	0.000283441	0.754	2.05376e-05	0.425	0.0386702	-0.725	6.1727e-05	0.526	0.00832503	0.532	0.00748722	0.601	0.00187855	-0.685	0.000220168	0.661	0.000435213	-0.677	0.000278781	-0.451	0.0268109	0.17	0.426765	0.599	0.00199033	0.674	0.000305088	0.695	0.000164304	0.445	0.0294491	0.424	0.0388919	-0.701	0.000136883	0.345
226862_at	-0.152	0.47829	0.598	0.00201637	0.686	0.000216066	0.243	0.252554	0.315	0.133985	0.6	0.00195605	0.657	0.000484467	0.552	0.00517282	0.441	0.0311872	-0.699	0.000145003	0.467	0.0213583	0.691	0.000186353	0.618	0.00128452	-0.468	0.0211096	0.437	0.0325292	-0.462	0.0231728	-0.298	0.1566	0.298	0.156792	0.315	0.134295	0.624	0.00111837	0.73	5.22539e-05	0.576	0.0032125	0.636	0.000839922	-0.466	0.0217884	0.388
217835_x_at	0.404	0.0502388	-0.823	8.08645e-07	-0.491	0.0147258	-0.387	0.061405	-0.522	0.00889937	-0.416	0.0431228	-0.835	3.85817e-07	-0.659	0.000461499	-0.396	0.0553518	0.556	0.00478467	-0.588	0.00250624	-0.692	0.000181848	-0.775	8.56907e-06	0.784	5.7867e-06	-0.784	5.84794e-06	0.773	9.37648e-06	0.485	0.0163421	-0.312	0.137834	-0.55	0.00537819	-0.823	7.6974e-07	-0.755	2.0239e-05	-0.631	0.000935075	-0.637	0.000824275	0.82	9.22737e-07	-0.566
236249_at	0.271	0.199579	-0.828	5.76579e-07	-0.178	0.404336	-0.22	0.30091	-0.363	0.0810505	-0.114	0.594331	-0.621	0.00119028	-0.451	0.0268287	-0.152	0.477342	0.258	0.223951	-0.636	0.000833205	-0.473	0.0194343	-0.598	0.00200492	0.615	0.0013751	-0.699	0.000144231	0.615	0.00137504	0.312	0.137268	-0.372	0.0735924	-0.519	0.00935654	-0.579	0.00304193	-0.516	0.00982377	-0.427	0.0376253	-0.471	0.0202845	0.667	0.000368357	-0.527
222552_at	0.371	0.0746175	-0.763	1.46575e-05	-0.39	0.0595293	-0.47	0.0203672	-0.61	0.00156571	-0.279	0.186202	-0.764	1.41952e-05	-0.616	0.00134897	-0.394	0.0569947	0.334	0.110391	-0.695	0.000166118	-0.646	0.000642368	-0.715	8.72917e-05	0.678	0.000268463	-0.867	4.09552e-08	0.673	0.000317484	0.446	0.0290643	-0.388	0.0608723	-0.507	0.0115371	-0.723	6.66856e-05	-0.56	0.00441657	-0.559	0.00454932	-0.56	0.00443077	0.608	0.00162254	-0.516
217862_at	-0.51	0.010867	0.711	9.97971e-05	0.53	0.00769075	0.457	0.0246108	0.485	0.0162272	0.515	0.0100427	0.67	0.000338363	0.678	0.000270316	0.319	0.128047	-0.428	0.0371542	0.518	0.00958866	0.649	0.000601525	0.605	0.00174932	-0.705	0.000118595	0.73	5.22583e-05	-0.694	0.000167786	-0.494	0.0141506	0.414	0.0442257	0.736	4.09073e-05	0.635	0.000849621	0.541	0.00635629	0.491	0.0148804	0.388	0.0609568	-0.603	0.0018219	0.597
211987_at	-0.421	0.0403085	0.496	0.0136512	0.439	0.0320071	0.4	0.0524826	0.315	0.133575	0.71	0.000100474	0.439	0.0319825	0.346	0.0974542	0.395	0.0558571	-0.556	0.00476984	0.457	0.0247769	0.495	0.0140306	0.483	0.0169151	-0.225	0.290604	0.35	0.0931532	-0.196	0.358724	-0.216	0.310621	0.32	0.127427	0.747	2.7202e-05	0.437	0.0329004	0.728	5.4487e-05	0.203	0.34235	0.286	0.175772	-0.494	0.0140418	0.333
224759_s_at	0.394	0.0568651	-0.681	0.000247894	-0.354	0.08994	-0.357	0.0864306	-0.366	0.0782711	-0.304	0.148845	-0.632	0.000923234	-0.384	0.0636038	-0.266	0.208876	0.275	0.193479	-0.531	0.00760129	-0.577	0.00312933	-0.63	0.00097757	0.529	0.00789436	-0.691	0.00018496	0.521	0.00909982	0.457	0.024908	-0.301	0.153604	-0.396	0.0552299	-0.565	0.00401732	-0.505	0.0119273	-0.431	0.0354178	-0.333	0.111778	0.481	0.017301	-0.27
201549_x_at	0.487	0.0156899	-0.261	0.218573	-0.222	0.296853	-0.53	0.00768287	-0.491	0.0148297	-0.163	0.445924	-0.26	0.219482	-0.315	0.1337	-0.396	0.0554797	0.138	0.518779	-0.306	0.145609	-0.337	0.106822	-0.379	0.0681351	0.274	0.194744	-0.246	0.246552	0.276	0.191257	0.533	0.00737042	-0.507	0.0114781	-0.003	0.987508	-0.291	0.167787	-0.114	0.596622	-0.471	0.0202171	-0.489	0.0152225	0.109	0.61186	-0.344
217187_at	0.183	0.391382	-0.371	0.0746875	-0.753	2.14643e-05	-0.384	0.0635935	-0.371	0.0747068	-0.792	4.01068e-06	-0.532	0.00742388	-0.512	0.0105887	-0.506	0.0117341	0.715	8.58474e-05	-0.465	0.0221518	-0.592	0.00232097	-0.286	0.175026	0.331	0.1141	-0.216	0.310828	0.328	0.117579	0.361	0.0834791	-0.465	0.0221093	-0.409	0.0474531	-0.575	0.0032934	-0.636	0.000833956	-0.395	0.0560183	-0.405	0.0496871	0.389	0.0603457	-0.438
219005_at	0.408	0.0477981	-0.501	0.0126061	-0.683	0.000231984	-0.511	0.0106641	-0.491	0.0147311	-0.678	0.00027021	-0.648	0.000616593	-0.538	0.00666451	-0.355	0.0884226	0.62	0.00123032	-0.618	0.0012813	-0.632	0.000919231	-0.677	0.000282889	0.672	0.000326354	-0.573	0.00339978	0.653	0.000538623	0.413	0.0450688	-0.244	0.250848	-0.539	0.00660669	-0.74	3.52097e-05	-0.766	1.30086e-05	-0.531	0.00760761	-0.616	0.00135563	0.648	0.000609565	-0.582
225655_at	0.505	0.0118158	-0.792	3.908e-06	-0.568	0.00381368	-0.218	0.306705	-0.315	0.134134	-0.428	0.037047	-0.722	6.89826e-05	-0.553	0.00510407	-0.126	0.557495	0.356	0.0882122	-0.501	0.0125691	-0.633	0.000908385	-0.698	0.000149176	0.786	5.20405e-06	-0.652	0.000555653	0.785	5.56008e-06	0.357	0.0865865	-0.227	0.28552	-0.496	0.0137724	-0.678	0.000269921	-0.613	0.00144067	-0.703	0.000126007	-0.551	0.00527442	0.674	0.000301057	-0.628
217738_at	0.367	0.0777517	-0.774	9.12203e-06	-0.429	0.0362574	-0.486	0.0159879	-0.657	0.000486907	-0.261	0.218307	-0.761	1.60886e-05	-0.631	0.000937423	-0.516	0.00980185	0.349	0.0942055	-0.55	0.00532131	-0.694	0.000169996	-0.699	0.000144913	0.634	0.000887232	-0.8	2.64971e-06	0.633	0.000901392	0.475	0.0191162	-0.391	0.058526	-0.426	0.0380808	-0.612	0.00149674	-0.546	0.00577445	-0.684	0.000229522	-0.467	0.0212551	0.598	0.0020256	-0.456
1564494_s_at	0.49	0.0151496	-0.24	0.258646	-0.435	0.0337815	-0.63	0.000971669	-0.572	0.00349493	-0.529	0.00779659	-0.346	0.0975904	-0.437	0.0326393	-0.363	0.0808662	0.211	0.321501	-0.467	0.0215464	-0.481	0.0174405	-0.3	0.154296	0.429	0.0363255	-0.326	0.120474	0.417	0.0426106	0.477	0.0185334	-0.471	0.0201853	-0.444	0.0295759	-0.438	0.0322087	-0.196	0.357799	-0.225	0.291578	-0.359	0.0844604	0.146	0.495802	-0.49
225838_at	-0.295	0.161775	0.669	0.000349126	0.636	0.000828566	0.307	0.144353	0.442	0.0303774	0.608	0.00161033	0.68	0.000259121	0.722	6.89711e-05	0.331	0.11465	-0.624	0.00110944	0.614	0.00141018	0.649	0.000599531	0.532	0.00742683	-0.721	7.13145e-05	0.4	0.0526259	-0.711	9.7455e-05	-0.376	0.0703744	0.291	0.167368	0.648	0.000618021	0.73	5.15444e-05	0.711	9.96944e-05	0.486	0.0159753	0.58	0.002964	-0.666	0.000383166	0.611
1558041_a_at	-0.296	0.159752	0.599	0.00196864	0.73	5.11734e-05	0.448	0.0283049	0.599	0.00199563	0.583	0.00277203	0.748	2.67382e-05	0.788	4.74518e-06	0.48	0.0176547	-0.626	0.00105905	0.622	0.00117813	0.669	0.000349576	0.605	0.00173441	-0.661	0.000438121	0.657	0.00048124	-0.655	0.000512429	-0.421	0.0402636	0.332	0.112799	0.399	0.0535279	0.748	2.60421e-05	0.707	0.000110603	0.678	0.000271332	0.671	0.000334325	-0.654	0.000526915	0.536
213649_at	-0.324	0.122663	0.205	0.337671	0.356	0.0880478	0.45	0.0273619	0.369	0.0758289	0.689	0.000195671	0.39	0.0593315	0.173	0.418562	0.469	0.02069	-0.418	0.0422429	0.42	0.0409078	0.403	0.0509818	0.163	0.445551	-0.207	0.331597	0.15	0.485155	-0.195	0.362357	-0.28	0.185677	0.588	0.00253232	0.366	0.0784012	0.541	0.00637083	0.374	0.0714415	0.047	0.826066	0.321	0.125632	-0.168	0.43381	0.412
223491_at	0.489	0.01529	-0.648	0.000615867	-0.251	0.23722	-0.458	0.0243918	-0.495	0.0139387	-0.254	0.231618	-0.54	0.00648351	-0.422	0.0399838	-0.22	0.301288	0.364	0.0802193	-0.587	0.00255725	-0.282	0.182369	-0.49	0.0150605	0.526	0.00830701	-0.738	3.83812e-05	0.527	0.00812285	0.473	0.019433	-0.295	0.161949	-0.438	0.0323906	-0.555	0.00487144	-0.387	0.0617652	-0.17	0.427613	-0.421	0.0406446	0.621	0.00120998	-0.192
217726_at	0.349	0.0949247	-0.751	2.37677e-05	-0.443	0.0301419	-0.372	0.0733117	-0.417	0.0427392	-0.473	0.019432	-0.694	0.000167668	-0.557	0.00467841	-0.251	0.237202	0.572	0.00349938	-0.663	0.000409637	-0.664	0.000400326	-0.714	8.81218e-05	0.761	1.60935e-05	-0.576	0.00320953	0.751	2.35856e-05	0.434	0.0341493	-0.269	0.203412	-0.586	0.0026268	-0.785	5.49917e-06	-0.751	2.32621e-05	-0.463	0.0225749	-0.566	0.00395237	0.762	1.48267e-05	-0.567
212549_at	-0.473	0.0195846	0.755	1.98409e-05	0.389	0.0599559	0.272	0.198748	0.297	0.159438	0.398	0.0542142	0.706	0.000115739	0.447	0.0284491	0.253	0.232008	-0.438	0.0322624	0.476	0.0186055	0.588	0.00253882	0.704	0.0001244	-0.686	0.000212325	0.749	2.55316e-05	-0.674	0.000305118	-0.361	0.0826604	0.308	0.143517	0.415	0.0436385	0.724	6.41918e-05	0.671	0.000328237	0.587	0.0025845	0.496	0.0136081	-0.736	4.2143e-05	0.595
204478_s_at	0.586	0.0026441	-0.585	0.00269851	-0.328	0.117812	-0.508	0.0113068	-0.536	0.00688001	-0.336	0.108991	-0.62	0.00123106	-0.572	0.00346409	-0.305	0.146668	0.371	0.0745739	-0.536	0.00694258	-0.482	0.0171161	-0.657	0.000481158	0.708	0.000109112	-0.758	1.78134e-05	0.693	0.000176029	0.553	0.00502453	-0.419	0.0413901	-0.352	0.0916731	-0.746	2.87967e-05	-0.477	0.0184941	-0.491	0.0147382	-0.713	9.2348e-05	0.647	0.000633707	-0.599
201710_at	0.411	0.0458348	-0.762	1.48601e-05	-0.661	0.000436257	-0.379	0.0681114	-0.463	0.0225717	-0.496	0.0137576	-0.792	4.02253e-06	-0.64	0.000764095	-0.226	0.287719	0.613	0.00144835	-0.655	0.000507957	-0.626	0.00106896	-0.652	0.000549138	0.798	3.05899e-06	-0.68	0.000258783	0.799	2.89635e-06	0.519	0.00934028	-0.225	0.290709	-0.494	0.0141048	-0.822	8.49943e-07	-0.709	0.000104627	-0.633	0.000892946	-0.645	0.000669406	0.806	2.02703e-06	-0.622
221761_at	0.562	0.00426109	-0.514	0.0101507	-0.335	0.109924	-0.457	0.0247982	-0.384	0.0637009	-0.225	0.291192	-0.465	0.0221795	-0.371	0.0743712	-0.28	0.18574	0.39	0.059309	-0.361	0.0833684	-0.302	0.151388	-0.457	0.0248126	0.479	0.0179859	-0.639	0.000775104	0.482	0.0169716	0.582	0.00285827	-0.416	0.0429742	-0.18	0.399302	-0.506	0.0117042	-0.256	0.227508	-0.371	0.0746013	-0.56	0.00445627	0.444	0.0297188	-0.432
207440_at	0.588	0.0025066	-0.291	0.167035	-0.565	0.0039979	-0.437	0.0325688	-0.364	0.0802365	-0.618	0.00128048	-0.477	0.0183379	-0.402	0.0513713	-0.418	0.0420813	0.321	0.12596	-0.247	0.243802	-0.44	0.0312237	-0.28	0.184432	0.371	0.074447	-0.262	0.216821	0.372	0.0735158	0.312	0.137441	-0.408	0.0479758	-0.548	0.00552529	-0.478	0.0181824	-0.379	0.0676679	-0.439	0.0320429	-0.205	0.336497	0.229	0.28112	-0.509
200845_s_at	0.274	0.195454	-0.59	0.00240054	-0.251	0.236507	-0.4	0.0528137	-0.288	0.172671	-0.338	0.106204	-0.346	0.0972444	-0.375	0.0707677	-0.12	0.576429	0.451	0.0268808	-0.567	0.00383808	-0.439	0.031786	-0.429	0.0365118	0.433	0.0344561	-0.506	0.0116493	0.418	0.0420182	0.485	0.0163474	-0.307	0.144474	-0.388	0.0609701	-0.474	0.0194089	-0.479	0.0179367	-0.207	0.332083	-0.362	0.0822196	0.62	0.00123475	-0.499
203957_at	0.374	0.0716578	-0.524	0.0085748	-0.032	0.883699	-0.322	0.12529	-0.349	0.0948816	-0.24	0.258645	-0.42	0.0408053	-0.152	0.478582	-0.2	0.34872	0.277	0.19001	-0.436	0.0331488	-0.308	0.143231	-0.521	0.00898314	0.469	0.0208427	-0.572	0.00349245	0.456	0.0252792	0.29	0.168932	-0.314	0.135221	-0.306	0.146273	-0.492	0.0146174	-0.453	0.0260779	-0.127	0.554468	-0.411	0.046129	0.617	0.00133375	-0.256
204970_s_at	0.577	0.00316105	-0.542	0.00623197	-0.519	0.00942813	-0.444	0.0298131	-0.607	0.00166859	-0.368	0.0767126	-0.602	0.00187552	-0.545	0.00590242	-0.333	0.111738	0.3	0.154278	-0.312	0.137167	-0.516	0.00979393	-0.62	0.00123676	0.687	0.00020955	-0.424	0.0389937	0.673	0.00031692	0.521	0.00902122	-0.243	0.252185	-0.318	0.130444	-0.454	0.0257556	-0.472	0.0198901	-0.705	0.000118301	-0.688	0.000201306	0.565	0.00404385	-0.485
217781_s_at	-0.26	0.219005	0.661	0.000432506	0.549	0.00541947	0.185	0.38558	0.271	0.200685	0.552	0.00514782	0.583	0.0027708	0.556	0.00476691	0.24	0.258065	-0.557	0.00465785	0.571	0.00359594	0.601	0.00190921	0.631	0.000957317	-0.568	0.0037692	0.639	0.000776555	-0.563	0.00419774	-0.158	0.460221	0.165	0.442033	0.555	0.00485577	0.665	0.000390205	0.685	0.000220247	0.466	0.0218444	0.386	0.0622534	-0.637	0.000822898	0.411
229439_s_at	0.277	0.190135	-0.036	0.865883	-0.497	0.0134145	-0.423	0.0392182	-0.289	0.171095	-0.614	0.00142019	-0.173	0.419826	-0.371	0.0746544	-0.367	0.0775097	0.435	0.0338274	-0.384	0.0636336	-0.36	0.0837946	-0.126	0.556295	0.275	0.193486	-0.093	0.666164	0.253	0.232841	0.306	0.145335	-0.198	0.354301	-0.266	0.209497	-0.344	0.0998581	-0.333	0.111995	-0.159	0.458819	-0.187	0.381417	0.137	0.524327	-0.377
214076_at	-0.398	0.0539757	0.746	2.87711e-05	0.642	0.000722566	0.43	0.035932	0.468	0.0209459	0.38	0.0673397	0.605	0.00172609	0.569	0.00371916	0.259	0.221516	-0.612	0.00149256	0.514	0.0102013	0.576	0.00325148	0.765	1.34424e-05	-0.609	0.00157514	0.689	0.000194193	-0.603	0.00182967	-0.51	0.0109056	0.086	0.690772	0.428	0.0371052	0.509	0.0110503	0.679	0.000266433	0.697	0.000153844	0.711	9.99278e-05	-0.738	3.78172e-05	0.499
210789_x_at	0.339	0.105256	-0.469	0.0206944	-0.61	0.00154297	-0.481	0.0173349	-0.578	0.00309602	-0.42	0.0408957	-0.609	0.00158718	-0.737	3.93847e-05	-0.435	0.0336153	0.589	0.00244468	-0.497	0.0134284	-0.509	0.0111065	-0.571	0.00359456	0.738	3.84056e-05	-0.652	0.000553048	0.733	4.62782e-05	0.576	0.0032244	-0.35	0.0932742	-0.262	0.21537	-0.613	0.00145263	-0.525	0.00848787	-0.564	0.00407934	-0.691	0.000185834	0.588	0.00250663	-0.42
218505_at	-0.088	0.683375	0.297	0.158829	0.693	0.000171589	0.433	0.0344588	0.519	0.00934825	0.514	0.0102737	0.427	0.037464	0.664	0.000402002	0.606	0.00170713	-0.445	0.029209	0.467	0.0213504	0.633	0.00089572	0.335	0.109419	-0.268	0.206069	0.322	0.125503	-0.264	0.212053	-0.395	0.0561134	0.361	0.0826655	0.28	0.185398	0.396	0.0556664	0.413	0.0449685	0.52	0.00923952	0.41	0.0468412	-0.136	0.527196	0.282
244759_x_at	0.344	0.100194	-0.628	0.00102849	-0.585	0.00267692	-0.667	0.000376018	-0.662	0.000431368	-0.631	0.000941757	-0.649	0.000605	-0.707	0.000110726	-0.487	0.0159186	0.703	0.000128722	-0.732	4.73199e-05	-0.684	0.000226808	-0.649	0.000594041	0.544	0.00603317	-0.61	0.00153856	0.526	0.00824229	0.532	0.00743834	-0.436	0.0330155	-0.536	0.00695358	-0.714	8.9e-05	-0.805	2.08762e-06	-0.492	0.0145146	-0.676	0.000291264	0.734	4.43398e-05	-0.576
226018_at	-0.35	0.0937801	0.752	2.2535e-05	0.611	0.00150182	0.277	0.189785	0.414	0.0441147	0.492	0.0145642	0.7	0.000138114	0.678	0.000273061	0.295	0.161517	-0.462	0.0231511	0.537	0.00685662	0.744	3.02634e-05	0.777	7.88582e-06	-0.698	0.000151347	0.679	0.000267585	-0.692	0.000179382	-0.294	0.163604	0.241	0.256942	0.616	0.0013531	0.656	0.000497116	0.726	5.91386e-05	0.745	2.99005e-05	0.531	0.00757815	-0.668	0.000364119	0.563
223991_s_at	0.584	0.00274321	-0.642	0.000710709	-0.67	0.00034359	-0.438	0.0320881	-0.491	0.0148861	-0.584	0.00274038	-0.744	3.10789e-05	-0.465	0.021964	-0.428	0.0370719	0.381	0.0663992	-0.357	0.0864666	-0.764	1.37284e-05	-0.784	5.72934e-06	0.619	0.00124726	-0.625	0.00110333	0.612	0.0014685	0.402	0.051622	-0.202	0.343822	-0.351	0.0927814	-0.66	0.000447523	-0.675	0.000293922	-0.839	3.0001e-07	-0.556	0.00475989	0.56	0.00447078	-0.482
200889_s_at	0.547	0.00570732	-0.443	0.0300791	-0.566	0.00396532	-0.613	0.00145217	-0.606	0.00168346	-0.491	0.0147768	-0.547	0.00562021	-0.554	0.00494146	-0.331	0.113856	0.478	0.0180599	-0.474	0.0192844	-0.49	0.0150224	-0.54	0.00650828	0.704	0.000124832	-0.582	0.00283845	0.691	0.000183106	0.629	0.000987347	-0.29	0.169662	-0.299	0.156305	-0.602	0.00186845	-0.399	0.0532436	-0.403	0.050918	-0.648	0.000617542	0.519	0.00940895	-0.47
221213_s_at	-0.385	0.0629047	0.654	0.000532001	0.647	0.000637112	0.384	0.0639679	0.516	0.00979044	0.565	0.00404792	0.711	9.90841e-05	0.743	3.23395e-05	0.38	0.0666805	-0.591	0.002376	0.633	0.000894878	0.588	0.00248793	0.549	0.00548442	-0.74	3.62134e-05	0.604	0.0017839	-0.741	3.43779e-05	-0.415	0.0436964	0.212	0.318926	0.561	0.00433979	0.802	2.4658e-06	0.7	0.00014169	0.522	0.00891939	0.498	0.0133397	-0.763	1.44189e-05	0.454
219229_at	-0.136	0.52684	0.457	0.0247163	0.68	0.000253195	0.375	0.0710055	0.495	0.0140066	0.499	0.0129652	0.52	0.00918708	0.522	0.00885351	0.362	0.0820134	-0.208	0.329407	0.624	0.00112771	0.731	4.91496e-05	0.494	0.014156	-0.405	0.0497019	0.509	0.0110987	-0.396	0.0557335	-0.231	0.277506	0.28	0.185054	0.411	0.0462859	0.436	0.0330881	0.501	0.0127192	0.661	0.000440685	0.377	0.0696185	-0.268	0.205819	0.519
235901_at	-0.31	0.140419	0.619	0.00127294	0.503	0.0122795	0.492	0.0146131	0.626	0.00107578	0.364	0.0807792	0.701	0.000133844	0.771	1.03461e-05	0.646	0.000647994	-0.577	0.00315927	0.478	0.0182081	0.637	0.000811207	0.622	0.00116087	-0.629	0.000994789	0.706	0.000116838	-0.614	0.00140669	-0.536	0.00689508	0.357	0.0868462	0.449	0.0278085	0.602	0.00187021	0.613	0.00146202	0.574	0.0033899	0.501	0.0127121	-0.589	0.00243838	0.386
225565_at	-0.298	0.157736	0.679	0.000267798	0.662	0.000430782	0.432	0.0350116	0.437	0.0326888	0.65	0.000590976	0.594	0.00220396	0.676	0.000290328	0.294	0.162804	-0.652	0.000555039	0.699	0.00014397	0.649	0.000606685	0.644	0.000676534	-0.627	0.00104523	0.687	0.000211041	-0.61	0.00156559	-0.356	0.0881693	0.23	0.280237	0.751	2.36414e-05	0.63	0.000978894	0.777	7.81276e-06	0.397	0.0544709	0.463	0.0228554	-0.719	7.49039e-05	0.503
226760_at	0.471	0.0201739	-0.448	0.028208	-0.156	0.467305	-0.467	0.0212516	-0.474	0.0194214	-0.239	0.260012	-0.442	0.0304219	-0.18	0.399541	-0.428	0.0371128	0.22	0.300886	-0.336	0.108606	-0.39	0.0596827	-0.397	0.054784	0.284	0.178779	-0.331	0.113715	0.275	0.193771	0.516	0.00986928	-0.596	0.00210447	-0.141	0.51088	-0.463	0.0226539	-0.302	0.150934	-0.368	0.0764199	-0.463	0.0226252	0.383	0.0646781	-0.417
225405_at	-0.517	0.00960634	0.756	1.94068e-05	0.585	0.00266857	0.441	0.0311423	0.564	0.00405853	0.51	0.010919	0.901	2.01995e-09	0.58	0.00294913	0.463	0.022663	-0.568	0.00375544	0.519	0.00937127	0.64	0.000762432	0.68	0.000260073	-0.745	2.98623e-05	0.706	0.000114711	-0.739	3.69182e-05	-0.567	0.00385894	0.42	0.0409238	0.478	0.0180796	0.791	4.19365e-06	0.713	9.36481e-05	0.621	0.00119643	0.61	0.00155184	-0.739	3.72639e-05	0.458
222443_s_at	0.648	0.0006234	-0.563	0.00421677	-0.346	0.0975814	-0.611	0.00151196	-0.624	0.00112489	-0.442	0.0304671	-0.624	0.00111714	-0.372	0.0732013	-0.198	0.353141	0.22	0.30112	-0.599	0.00199783	-0.542	0.00624139	-0.639	0.000775062	0.665	0.000394707	-0.64	0.000763908	0.655	0.000512867	0.556	0.00479107	-0.393	0.0572287	-0.39	0.0597104	-0.702	0.000130718	-0.42	0.040997	-0.404	0.0500657	-0.623	0.00113995	0.546	0.00580186	-0.5
201527_at	0.397	0.0545204	-0.738	3.8581e-05	-0.651	0.000564997	-0.286	0.175306	-0.343	0.101229	-0.542	0.00624077	-0.673	0.00031356	-0.58	0.00299616	-0.163	0.447116	0.511	0.0107654	-0.592	0.00230681	-0.627	0.00103511	-0.655	0.000517961	0.753	2.18192e-05	-0.72	7.17788e-05	0.746	2.82253e-05	0.386	0.0625611	-0.146	0.496192	-0.618	0.00128134	-0.726	6.01082e-05	-0.685	0.000218426	-0.546	0.00578283	-0.509	0.0110565	0.764	1.39448e-05	-0.577
212033_at	-0.513	0.0103406	0.6	0.0019578	0.592	0.00231294	0.479	0.0177993	0.526	0.00823339	0.797	3.20744e-06	0.778	7.53552e-06	0.414	0.0441695	0.52	0.00914348	-0.636	0.000842901	0.474	0.0193099	0.661	0.000441472	0.588	0.00250604	-0.484	0.0165676	0.46	0.0237319	-0.461	0.0233185	-0.372	0.0731782	0.459	0.0241087	0.601	0.00191051	0.819	9.76563e-07	0.753	2.14497e-05	0.432	0.0348579	0.603	0.00181298	-0.626	0.0010629	0.578
225098_at	-0.442	0.0304542	0.475	0.0190458	0.677	0.000282656	0.485	0.0162164	0.478	0.0180437	0.592	0.00229157	0.417	0.0424557	0.604	0.00176886	0.296	0.159477	-0.569	0.00373568	0.505	0.0117907	0.395	0.0561013	0.446	0.0289607	-0.457	0.0247304	0.549	0.00542848	-0.444	0.029849	-0.484	0.0166002	0.221	0.298696	0.52	0.00912123	0.497	0.0135079	0.59	0.00238831	0.385	0.0631785	0.509	0.0111121	-0.719	7.49948e-05	0.374
210242_x_at	0.447	0.028611	-0.73	5.16302e-05	-0.315	0.134124	-0.35	0.0932374	-0.402	0.0512855	-0.306	0.145917	-0.645	0.000663535	-0.521	0.00901174	-0.341	0.103072	0.631	0.000952347	-0.642	0.00071451	-0.338	0.106077	-0.642	0.000718346	0.454	0.0259115	-0.601	0.00188275	0.446	0.0290786	0.383	0.0648134	-0.243	0.252291	-0.505	0.0118116	-0.748	2.65172e-05	-0.782	6.41113e-06	-0.364	0.080119	-0.664	0.000402006	0.849	1.52619e-07	-0.332
228012_at	-0.438	0.03219	0.378	0.0683481	0.534	0.00714906	0.492	0.0146263	0.567	0.00389508	0.464	0.0224726	0.551	0.00523457	0.542	0.00617066	0.275	0.192586	-0.562	0.00424003	0.491	0.0147465	0.369	0.075641	0.398	0.0543489	-0.664	0.000407287	0.296	0.159696	-0.661	0.000436383	-0.566	0.00396698	0.184	0.38813	0.291	0.168402	0.554	0.00496554	0.398	0.0539342	0.293	0.164359	0.556	0.00477435	-0.457	0.0248249	0.26
204368_at	-0.557	0.00471706	0.752	2.261e-05	0.461	0.0234455	0.496	0.01363	0.498	0.0131719	0.311	0.138559	0.673	0.000316466	0.558	0.00457452	0.141	0.510642	-0.378	0.0688809	0.665	0.000390258	0.584	0.00272924	0.81	1.63515e-06	-0.744	3.10016e-05	0.815	1.21425e-06	-0.733	4.54673e-05	-0.549	0.00544971	0.227	0.28616	0.436	0.0331301	0.706	0.000115963	0.634	0.000879197	0.66	0.000454953	0.725	6.21198e-05	-0.763	1.44819e-05	0.641
205593_s_at	-0.419	0.0414784	0.539	0.00661986	0.632	0.000930853	0.671	0.000333953	0.733	4.54202e-05	0.389	0.0604137	0.645	0.000674538	0.785	5.66858e-06	0.511	0.0107644	-0.433	0.0344859	0.563	0.00417783	0.686	0.000212549	0.666	0.000380377	-0.683	0.000236622	0.719	7.43464e-05	-0.679	0.000267612	-0.672	0.000319711	0.332	0.113504	0.331	0.114128	0.636	0.000839937	0.502	0.0125315	0.724	6.24608e-05	0.653	0.000542706	-0.52	0.00919206	0.506
225018_at	-0.341	0.102963	0.756	1.95917e-05	0.716	8.36956e-05	0.458	0.0244459	0.589	0.00244553	0.456	0.0252108	0.736	4.06874e-05	0.823	7.69627e-07	0.371	0.0741048	-0.701	0.000137489	0.6	0.0019465	0.647	0.000629487	0.752	2.22614e-05	-0.744	3.07763e-05	0.704	0.000122468	-0.741	3.39508e-05	-0.591	0.00237258	0.26	0.219379	0.462	0.0231836	0.7	0.000138449	0.717	7.98141e-05	0.69	0.0001929	0.766	1.292e-05	-0.793	3.73982e-06	0.454
230292_at	-0.489	0.0153798	0.346	0.0980468	0.46	0.0236595	0.598	0.00201918	0.495	0.0139006	0.599	0.00197317	0.581	0.0029265	0.447	0.0283767	0.612	0.00146985	-0.412	0.0452264	0.381	0.0665399	0.587	0.0025668	0.396	0.055419	-0.423	0.0393532	0.554	0.00500646	-0.409	0.0473722	-0.521	0.00907406	0.635	0.00085839	0.32	0.127039	0.59	0.00238918	0.398	0.0543792	0.376	0.0700203	0.374	0.0718134	-0.211	0.321921	0.478
200730_s_at	0.339	0.105143	-0.246	0.246464	-0.393	0.0576877	-0.43	0.0358453	-0.333	0.111469	-0.441	0.0311819	-0.349	0.094257	-0.421	0.0402576	-0.32	0.126845	0.292	0.166352	-0.27	0.202025	-0.424	0.0390633	-0.132	0.540166	0.458	0.0245192	-0.344	0.0997193	0.449	0.0278502	0.47	0.0203699	-0.513	0.0103791	-0.294	0.162456	-0.252	0.234759	-0.064	0.765892	-0.203	0.341537	-0.15	0.484594	-0.02	0.925549	-0.49
230712_at	-0.487	0.0157397	0.272	0.198743	0.487	0.0157608	0.543	0.00607257	0.465	0.0220999	0.657	0.000493063	0.499	0.0129582	0.416	0.0434304	0.512	0.0105752	-0.419	0.0416375	0.331	0.113872	0.521	0.00905945	0.295	0.161433	-0.38	0.0668847	0.421	0.0406255	-0.363	0.0811019	-0.497	0.013483	0.601	0.0019023	0.29	0.169304	0.498	0.0132606	0.335	0.109696	0.306	0.146389	0.364	0.0802827	-0.189	0.376542	0.442
217787_s_at	0.572	0.00347822	-0.616	0.00135156	-0.674	0.000307215	-0.482	0.0171685	-0.517	0.00974945	-0.598	0.00201523	-0.713	9.29713e-05	-0.394	0.0570197	-0.38	0.0673195	0.314	0.134847	-0.347	0.0965005	-0.788	4.85397e-06	-0.751	2.39584e-05	0.599	0.00198167	-0.625	0.0011052	0.59	0.00242229	0.45	0.0274244	-0.254	0.230261	-0.293	0.165027	-0.603	0.00180984	-0.585	0.00266372	-0.822	8.31405e-07	-0.56	0.00445144	0.492	0.0145509	-0.524
218346_s_at	-0.357	0.0870374	0.606	0.00170242	0.369	0.0758307	0.255	0.228954	0.247	0.244831	0.336	0.108983	0.394	0.0565231	0.474	0.0193092	-0.012	0.956154	-0.279	0.185972	0.619	0.00125404	0.477	0.0184162	0.587	0.00258816	-0.527	0.00815528	0.484	0.0166514	-0.521	0.00897335	-0.269	0.204399	0.228	0.283042	0.549	0.00544977	0.428	0.036867	0.485	0.0162282	0.401	0.0523414	0.522	0.0088763	-0.436	0.0330704	0.509
218615_s_at	0.299	0.15649	-0.595	0.00214528	-0.205	0.336145	-0.617	0.00132766	-0.639	0.000777922	-0.137	0.523842	-0.531	0.0076473	-0.587	0.00254915	-0.293	0.164161	0.423	0.0396943	-0.752	2.283e-05	-0.408	0.0479058	-0.617	0.00130536	0.537	0.00684934	-0.832	4.74846e-07	0.522	0.00889714	0.579	0.00304984	-0.33	0.115478	-0.42	0.0408327	-0.534	0.00720706	-0.544	0.00602566	-0.349	0.0945279	-0.538	0.00669036	0.701	0.000136922	-0.381
205661_s_at	0.464	0.0222226	-0.542	0.00617586	-0.282	0.182136	-0.537	0.0068006	-0.49	0.0151012	-0.287	0.173784	-0.527	0.00817789	-0.484	0.0164591	-0.201	0.347392	0.395	0.0559009	-0.549	0.00543826	-0.483	0.0166945	-0.613	0.0014457	0.724	6.26587e-05	-0.696	0.000158014	0.712	9.66218e-05	0.639	0.000771666	-0.399	0.0536005	-0.3	0.154405	-0.654	0.00052994	-0.41	0.0468274	-0.386	0.0627726	-0.671	0.000336222	0.592	0.00231358	-0.6
208206_s_at	-0.334	0.110666	0.695	0.000165063	0.389	0.0604219	0.296	0.159669	0.276	0.191059	0.406	0.0490018	0.633	0.000892076	0.502	0.0123918	0.215	0.313513	-0.39	0.0594649	0.591	0.00234559	0.622	0.00116049	0.55	0.00535947	-0.621	0.0011953	0.629	0.000995017	-0.607	0.00167196	-0.364	0.0804075	0.432	0.0349416	0.565	0.00403747	0.657	0.000486951	0.551	0.0052472	0.513	0.0104067	0.47	0.0203279	-0.491	0.0148939	0.823
209694_at	0.403	0.0508763	-0.709	0.000105566	-0.286	0.176028	-0.517	0.00968024	-0.545	0.00583511	-0.388	0.0609759	-0.638	0.000803522	-0.51	0.0108304	-0.27	0.201677	0.282	0.182359	-0.61	0.00155924	-0.64	0.000750535	-0.614	0.0014164	0.613	0.0014467	-0.768	1.17366e-05	0.596	0.0021393	0.505	0.0118507	-0.452	0.0264672	-0.593	0.00227998	-0.612	0.0014783	-0.466	0.0217617	-0.329	0.116425	-0.388	0.0613106	0.545	0.00593387	-0.484
212194_s_at	0.412	0.0452758	-0.38	0.0666198	-0.498	0.0133117	-0.24	0.258572	-0.161	0.453601	-0.567	0.00389431	-0.565	0.0040134	-0.259	0.221084	-0.389	0.060316	0.385	0.0630323	-0.255	0.228793	-0.586	0.00264452	-0.408	0.0480311	0.471	0.0201423	-0.297	0.159205	0.463	0.0228516	0.251	0.237077	-0.382	0.0652238	-0.455	0.0255611	-0.527	0.00808107	-0.44	0.0314143	-0.437	0.0327129	-0.181	0.397552	0.146	0.49617	-0.54
244409_at	0.346	0.0977161	-0.337	0.107395	-0.665	0.000391945	-0.615	0.00139874	-0.63	0.000974399	-0.734	4.42184e-05	-0.544	0.00597561	-0.524	0.00851197	-0.48	0.0175809	0.603	0.00180381	-0.54	0.00645167	-0.565	0.00402477	-0.406	0.0492413	0.397	0.0550356	-0.336	0.108883	0.38	0.0672627	0.502	0.0125019	-0.32	0.127375	-0.417	0.0424433	-0.597	0.00205396	-0.581	0.00291336	-0.337	0.10778	-0.402	0.0516505	0.479	0.0179046	-0.279
228276_at	0.404	0.0504351	-0.532	0.00746924	-0.472	0.0199243	-0.42	0.0408038	-0.428	0.0369153	-0.569	0.003726	-0.527	0.00818224	-0.548	0.00561205	-0.278	0.188549	0.702	0.000130625	-0.508	0.0113192	-0.473	0.0194898	-0.708	0.000108932	0.649	0.000600176	-0.568	0.00381838	0.633	0.000902948	0.257	0.225671	-0.136	0.525253	-0.511	0.0107033	-0.632	0.000922888	-0.672	0.00032197	-0.316	0.132798	-0.574	0.00337892	0.663	0.000418028	-0.38
1554556_a_at	0.272	0.197729	-0.767	1.22109e-05	-0.478	0.0180433	-0.199	0.351922	-0.255	0.230059	-0.399	0.0533958	-0.688	0.000203814	-0.567	0.00384909	-0.29	0.168861	0.566	0.00397652	-0.594	0.00219233	-0.545	0.00590235	-0.466	0.0216111	0.55	0.00540877	-0.581	0.0028924	0.55	0.00534013	0.377	0.0694506	-0.406	0.0492136	-0.508	0.0112409	-0.739	3.6727e-05	-0.666	0.000385896	-0.489	0.0152536	-0.442	0.0304065	0.705	0.000119032	-0.619
201856_s_at	0.045	0.835201	-0.402	0.0515283	-0.248	0.242875	-0.233	0.272156	-0.233	0.273843	-0.326	0.120378	-0.254	0.231323	-0.318	0.129792	-0.19	0.372765	0.376	0.0703785	-0.626	0.00106305	-0.437	0.0326624	-0.45	0.0273289	0.402	0.0517842	-0.387	0.0616687	0.382	0.0652559	0.114	0.595117	-0.103	0.633625	-0.407	0.048595	-0.272	0.198537	-0.528	0.00799824	-0.191	0.371584	-0.158	0.46047	0.369	0.0761622	-0.26
229657_at	-0.325	0.121565	0.592	0.00230105	0.625	0.00108925	0.314	0.135438	0.407	0.0486349	0.433	0.0347141	0.556	0.00480304	0.682	0.000241878	0.357	0.0870917	-0.547	0.0056428	0.491	0.0149484	0.602	0.00184709	0.756	1.90103e-05	-0.616	0.00136222	0.571	0.00358804	-0.608	0.00163032	-0.295	0.161744	0.028	0.897471	0.548	0.00555139	0.477	0.0182997	0.749	2.57226e-05	0.706	0.000114111	0.496	0.0137639	-0.605	0.0017263	0.33
213388_at	0.384	0.063693	-0.745	2.9145e-05	-0.39	0.059276	-0.489	0.0153541	-0.566	0.00390902	-0.363	0.0810433	-0.699	0.000143515	-0.484	0.0165236	-0.392	0.0583664	0.438	0.0324787	-0.692	0.000176899	-0.637	0.000813722	-0.686	0.000216714	0.474	0.0191951	-0.56	0.00441887	0.468	0.021005	0.443	0.0301883	-0.352	0.0913789	-0.486	0.0160452	-0.732	4.80328e-05	-0.664	0.000403102	-0.498	0.0132052	-0.556	0.00478574	0.64	0.000762737	-0.445
226164_x_at	-0.491	0.0149519	0.213	0.318804	0.589	0.0024782	0.469	0.0208094	0.412	0.0452848	0.703	0.000128058	0.465	0.0220667	0.405	0.0494177	0.362	0.082474	-0.417	0.0429068	0.285	0.176684	0.439	0.0316835	0.159	0.458712	-0.451	0.0270637	0.17	0.427358	-0.441	0.0309587	-0.492	0.0146841	0.556	0.00481246	0.312	0.138088	0.581	0.00288984	0.253	0.233345	0.284	0.178926	0.493	0.0144415	-0.203	0.341047	0.639
208070_s_at	-0.36	0.0836617	0.691	0.000183989	0.463	0.0227424	0.439	0.0320224	0.579	0.00305822	0.561	0.00433946	0.708	0.000108792	0.539	0.00657417	0.326	0.119718	-0.436	0.0330846	0.756	1.96714e-05	0.703	0.000126491	0.669	0.0003514	-0.635	0.000856399	0.553	0.00505471	-0.618	0.00127787	-0.39	0.0595842	0.288	0.171923	0.613	0.00145225	0.808	1.81627e-06	0.758	1.80943e-05	0.479	0.0178277	0.556	0.00477244	-0.743	3.17514e-05	0.509
235369_at	-0.36	0.0839161	0.761	1.56116e-05	0.367	0.0779293	0.33	0.115517	0.473	0.0197249	0.399	0.0534058	0.641	0.00073083	0.699	0.000145069	0.349	0.0946756	-0.483	0.016906	0.577	0.00312937	0.618	0.00128706	0.615	0.00138268	-0.663	0.000409965	0.612	0.0014987	-0.655	0.000512538	-0.394	0.0564397	0.418	0.0420319	0.606	0.00169034	0.711	9.92642e-05	0.594	0.002215	0.445	0.029297	0.574	0.00333487	-0.686	0.000216573	0.571
209326_at	0.43	0.0358485	-0.688	0.000205416	-0.481	0.0172787	-0.442	0.0304569	-0.523	0.0086739	-0.559	0.00449152	-0.752	2.25709e-05	-0.442	0.0304832	-0.245	0.247771	0.352	0.0916837	-0.665	0.000392861	-0.711	9.96246e-05	-0.53	0.00767229	0.708	0.000108372	-0.504	0.0120487	0.705	0.000119649	0.492	0.0146037	-0.472	0.0198318	-0.511	0.0108003	-0.787	5.12247e-06	-0.575	0.0032601	-0.486	0.0160601	-0.514	0.0101292	0.603	0.001827	-0.672
228519_x_at	-0.432	0.0351504	0.567	0.00388016	0.503	0.0122145	0.376	0.0700638	0.386	0.0622602	0.415	0.0438881	0.624	0.00112015	0.616	0.00135228	0.252	0.235154	-0.555	0.00489534	0.588	0.00248639	0.403	0.0508361	0.414	0.0445429	-0.691	0.000186268	0.632	0.000923882	-0.686	0.000212006	-0.546	0.00576853	0.272	0.199083	0.331	0.113609	0.748	2.60085e-05	0.465	0.0219733	0.36	0.0843323	0.58	0.00298166	-0.596	0.00213661	0.522
229145_at	-0.478	0.0182449	0.488	0.0155863	0.653	0.000535796	0.35	0.0931507	0.397	0.0549466	0.662	0.000421852	0.585	0.00267205	0.588	0.0024957	0.426	0.0379054	-0.431	0.0355394	0.397	0.0545574	0.701	0.000134016	0.704	0.000122741	-0.499	0.0131403	0.464	0.0223164	-0.474	0.0193223	-0.184	0.388366	0.154	0.472855	0.522	0.00886627	0.558	0.00461192	0.714	9.05369e-05	0.669	0.000351461	0.485	0.0163095	-0.429	0.0363903	0.465
221041_s_at	0.301	0.152674	-0.235	0.269977	-0.243	0.251689	-0.379	0.0677774	-0.281	0.183947	-0.494	0.0140974	-0.205	0.336139	-0.314	0.134791	-0.491	0.0147705	0.624	0.00110952	-0.333	0.111778	-0.15	0.484338	-0.199	0.351357	0.041	0.849078	-0.215	0.313136	0.025	0.909101	0.208	0.328756	-0.508	0.0112802	-0.484	0.0164407	-0.31	0.140553	-0.399	0.0533383	0.051	0.812478	-0.304	0.148744	0.274	0.194827	-0.239
216199_s_at	-0.214	0.316019	0.591	0.00234484	0.615	0.00137987	0.511	0.0107106	0.551	0.00523195	0.601	0.00189799	0.615	0.00138816	0.598	0.00204477	0.385	0.0634505	-0.452	0.0265486	0.69	0.00019026	0.813	1.41377e-06	0.617	0.00130597	-0.649	0.000597542	0.679	0.000262558	-0.631	0.000944244	-0.48	0.0174721	0.386	0.0625739	0.584	0.00273845	0.658	0.000479816	0.672	0.000326855	0.558	0.00461845	0.549	0.00550285	-0.584	0.0027283	0.69
210386_s_at	0.553	0.00508305	-0.654	0.000522683	-0.299	0.155884	-0.296	0.159964	-0.363	0.0814106	-0.294	0.163861	-0.545	0.00589559	-0.431	0.0355649	-0.079	0.715197	0.388	0.0611039	-0.516	0.00987732	-0.302	0.151087	-0.592	0.00230747	0.662	0.000426645	-0.553	0.00507369	0.66	0.000447192	0.347	0.0967321	-0.187	0.38211	-0.553	0.00504188	-0.636	0.000837263	-0.559	0.00447744	-0.394	0.0565615	-0.576	0.00320823	0.785	5.46102e-06	-0.492
223237_x_at	0.339	0.104699	-0.445	0.0292727	-0.732	4.77449e-05	-0.339	0.104688	-0.413	0.044707	-0.643	0.000704908	-0.659	0.000460547	-0.499	0.0130094	-0.353	0.0908182	0.274	0.194531	-0.403	0.050749	-0.77	1.0655e-05	-0.514	0.0101993	0.646	0.000652845	-0.46	0.0238176	0.642	0.000721539	0.299	0.155359	-0.349	0.0947687	-0.467	0.0214939	-0.591	0.00237847	-0.479	0.017996	-0.681	0.000249748	-0.365	0.0791518	0.265	0.209942	-0.618
223819_x_at	0.523	0.00873815	-0.65	0.000593524	-0.459	0.0241826	-0.564	0.0041206	-0.53	0.00775722	-0.464	0.0223962	-0.653	0.000536294	-0.5	0.0127982	-0.144	0.501561	0.398	0.0541378	-0.698	0.000149779	-0.612	0.00146824	-0.795	3.48404e-06	0.714	8.94207e-05	-0.819	1.00036e-06	0.699	0.000143524	0.521	0.00899873	-0.304	0.149043	-0.477	0.0185677	-0.712	9.59255e-05	-0.616	0.0013606	-0.509	0.0111664	-0.723	6.54139e-05	0.649	0.000595388	-0.571
212030_at	-0.583	0.00279985	0.613	0.00144572	0.591	0.00233698	0.51	0.0109387	0.529	0.00792802	0.731	4.94356e-05	0.784	5.71805e-06	0.424	0.0391555	0.494	0.0140636	-0.686	0.000215654	0.434	0.0341131	0.548	0.00553175	0.537	0.00676841	-0.472	0.0199952	0.446	0.0290782	-0.458	0.0245653	-0.473	0.0194411	0.522	0.00889459	0.59	0.00241795	0.793	3.7877e-06	0.708	0.000109489	0.427	0.0373781	0.647	0.00062718	-0.659	0.000463074	0.576
238652_at	-0.362	0.0823244	0.63	0.000980386	0.419	0.0416924	0.492	0.0145251	0.525	0.00844349	0.43	0.0361545	0.685	0.000220847	0.541	0.00629021	0.364	0.0803912	-0.35	0.0938275	0.661	0.000435887	0.679	0.000264804	0.574	0.00332336	-0.575	0.00327967	0.663	0.000416953	-0.565	0.00399648	-0.461	0.0234504	0.666	0.000383162	0.455	0.0256577	0.697	0.000156308	0.515	0.0100443	0.489	0.0153337	0.568	0.00377924	-0.466	0.021705	0.704
234795_at	0.38	0.0667652	-0.512	0.0106202	-0.517	0.00962687	-0.527	0.00809087	-0.578	0.00309943	-0.547	0.00565555	-0.577	0.00312644	-0.556	0.00481144	-0.273	0.197166	0.682	0.000244039	-0.706	0.000115108	-0.416	0.0434315	-0.603	0.00183297	0.605	0.00171879	-0.5	0.0127976	0.591	0.00236566	0.375	0.0708214	-0.075	0.726374	-0.512	0.010516	-0.661	0.000441281	-0.728	5.47527e-05	-0.319	0.12812	-0.565	0.00402386	0.748	2.62387e-05	-0.32
1555359_at	0.225	0.290628	-0.546	0.00578837	-0.614	0.00141453	-0.258	0.223826	-0.379	0.0680946	-0.494	0.014226	-0.617	0.00131578	-0.65	0.00057982	-0.507	0.0115188	0.72	7.32402e-05	-0.449	0.02777	-0.571	0.00355347	-0.612	0.00147121	0.49	0.0150863	-0.392	0.0582312	0.483	0.0167877	0.292	0.166733	-0.356	0.0874192	-0.415	0.0437822	-0.588	0.00253402	-0.762	1.49374e-05	-0.658	0.000470272	-0.681	0.000251529	0.566	0.00395109	-0.487
1552455_at	-0.435	0.0335479	0.402	0.0512598	0.507	0.0114597	0.575	0.00328588	0.566	0.00391594	0.413	0.0448192	0.508	0.0112904	0.646	0.000648838	0.54	0.00645483	-0.433	0.0347722	0.401	0.0524535	0.56	0.00446765	0.519	0.00932238	-0.479	0.0178149	0.577	0.00317419	-0.472	0.0198738	-0.617	0.00132468	0.478	0.0182912	0.233	0.272332	0.506	0.0115976	0.383	0.0649819	0.507	0.0115227	0.556	0.0047684	-0.32	0.127128	0.332
225008_at	0.247	0.245114	-0.591	0.00238092	-0.304	0.148485	-0.298	0.157219	-0.369	0.0764125	-0.393	0.0577594	-0.482	0.0171971	-0.436	0.0332269	-0.432	0.0350894	0.334	0.110324	-0.448	0.0282203	-0.659	0.000456297	-0.629	0.000988084	0.447	0.0285393	-0.379	0.0681114	0.428	0.036957	0.293	0.1651	-0.404	0.0499882	-0.598	0.00204013	-0.454	0.0259747	-0.64	0.000747408	-0.452	0.0264256	-0.429	0.0365389	0.459	0.0241895	-0.43
224523_s_at	0.526	0.008321	-0.591	0.00233638	-0.21	0.325496	-0.646	0.000644798	-0.571	0.0035466	-0.145	0.498462	-0.537	0.00676873	-0.439	0.0318202	-0.237	0.26525	0.43	0.036199	-0.64	0.000753254	-0.291	0.167024	-0.635	0.000846945	0.508	0.0112924	-0.823	7.76579e-07	0.506	0.011679	0.611	0.00150466	-0.252	0.235552	-0.329	0.116398	-0.567	0.00382982	-0.484	0.0164309	-0.328	0.118125	-0.543	0.00614823	0.68	0.00025846	-0.271
227279_at	-0.417	0.0427822	0.677	0.000279335	0.399	0.0537394	0.363	0.081173	0.362	0.0818881	0.484	0.0165685	0.512	0.0105129	0.335	0.110054	0.208	0.330406	-0.48	0.017522	0.517	0.00960081	0.462	0.0230724	0.63	0.000963728	-0.459	0.0242062	0.442	0.0304417	-0.446	0.0287585	-0.275	0.192602	0.237	0.263792	0.704	0.000125036	0.434	0.0340054	0.712	9.37338e-05	0.295	0.16138	0.429	0.0365804	-0.665	0.000391708	0.327
212947_at	-0.284	0.178469	0.627	0.00105383	0.659	0.000465125	0.441	0.0310245	0.593	0.0022447	0.434	0.0341205	0.729	5.27775e-05	0.739	3.71619e-05	0.447	0.0285975	-0.51	0.010824	0.639	0.000770202	0.7	0.000141256	0.75	2.40352e-05	-0.655	0.000517598	0.668	0.000360951	-0.644	0.000686655	-0.482	0.0171255	0.194	0.362528	0.303	0.149717	0.721	6.93456e-05	0.722	6.75023e-05	0.724	6.33157e-05	0.69	0.000192619	-0.641	0.000729453	0.351
228091_at	-0.259	0.221302	0.761	1.60667e-05	0.576	0.00323416	0.281	0.184127	0.404	0.049991	0.486	0.0161581	0.773	9.641e-06	0.714	8.78206e-05	0.354	0.0896105	-0.535	0.0070646	0.597	0.0020936	0.785	5.59595e-06	0.651	0.000574852	-0.77	1.10482e-05	0.625	0.00109937	-0.767	1.23504e-05	-0.362	0.0821267	0.323	0.12359	0.572	0.00350197	0.779	7.32591e-06	0.68	0.000257471	0.643	0.00070916	0.455	0.0254611	-0.62	0.00124154	0.655
210847_x_at	-0.255	0.229845	0.26	0.219679	0.403	0.0506223	0.547	0.00563348	0.367	0.0772888	0.599	0.00198784	0.325	0.1218	0.352	0.0920706	0.471	0.0202815	-0.434	0.0338911	0.44	0.0316054	0.512	0.0104538	0.227	0.287039	-0.245	0.248492	0.464	0.0222317	-0.222	0.296924	-0.416	0.0430897	0.692	0.000180612	0.454	0.025862	0.391	0.0588655	0.338	0.106048	0.203	0.340885	0.315	0.133968	-0.164	0.444892	0.705
200872_at	0.503	0.0122769	-0.569	0.00368671	-0.303	0.149978	-0.409	0.0469093	-0.333	0.111723	-0.506	0.0115751	-0.502	0.012398	-0.29	0.169006	-0.296	0.159731	0.184	0.388405	-0.507	0.011439	-0.608	0.00162105	-0.548	0.00556719	0.353	0.0909692	-0.487	0.0157042	0.349	0.094309	0.233	0.273307	-0.597	0.00207133	-0.592	0.00232962	-0.529	0.0078392	-0.47	0.0206139	-0.381	0.0663445	-0.325	0.121075	0.285	0.177493	-0.545
208820_at	-0.509	0.0111391	0.688	0.000201345	0.556	0.00477218	0.459	0.0241404	0.527	0.00816217	0.478	0.0181494	0.731	4.98844e-05	0.557	0.00466769	0.281	0.18298	-0.536	0.00690152	0.644	0.000681045	0.552	0.00517878	0.697	0.000152976	-0.652	0.000549914	0.69	0.000189259	-0.642	0.000725681	-0.426	0.0378198	0.255	0.228259	0.503	0.0121553	0.775	8.81946e-06	0.748	2.65496e-05	0.642	0.000713976	0.699	0.000143482	-0.82	9.29143e-07	0.659
202776_at	0.564	0.0040766	-0.584	0.00273622	-0.19	0.374384	-0.596	0.00213114	-0.648	0.000610477	-0.191	0.370552	-0.476	0.0187687	-0.443	0.0300588	-0.33	0.115227	0.16	0.453793	-0.441	0.031192	-0.345	0.0983367	-0.466	0.0217976	0.418	0.042091	-0.664	0.000402281	0.41	0.0463553	0.581	0.0028929	-0.446	0.0288443	-0.443	0.0300798	-0.419	0.0416398	-0.345	0.0986259	-0.371	0.0743097	-0.452	0.0264128	0.619	0.00124658	-0.37
206823_at	0.227	0.285222	-0.384	0.0635924	-0.461	0.0233895	-0.443	0.0299564	-0.481	0.017392	-0.404	0.0504612	-0.421	0.0406086	-0.527	0.00809993	-0.477	0.0182989	0.499	0.0131438	-0.596	0.00209878	-0.44	0.0315606	-0.474	0.0192967	0.263	0.214021	-0.32	0.127388	0.249	0.24111	0.376	0.0702909	-0.27	0.201166	-0.551	0.0052172	-0.454	0.0257395	-0.652	0.00055923	-0.413	0.0446774	-0.379	0.0675709	0.472	0.0197439	-0.243
209071_s_at	-0.385	0.0630811	0.754	2.09463e-05	0.559	0.00449931	0.488	0.0154644	0.583	0.00281313	0.386	0.0625267	0.712	9.38005e-05	0.683	0.000235638	0.287	0.173202	-0.585	0.00267806	0.654	0.000528106	0.641	0.000733041	0.842	2.54006e-07	-0.726	5.93104e-05	0.759	1.70673e-05	-0.71	0.00010246	-0.533	0.00737326	0.208	0.330451	0.448	0.0281099	0.694	0.000167589	0.783	5.99715e-06	0.703	0.000129311	0.808	1.79457e-06	-0.859	7.87864e-08	0.571
228716_at	-0.3	0.154832	0.705	0.00011861	0.565	0.00403112	0.333	0.111391	0.489	0.0153038	0.303	0.149728	0.581	0.00292418	0.709	0.000103783	0.321	0.126376	-0.505	0.0117566	0.592	0.0023048	0.539	0.0066202	0.722	6.86414e-05	-0.568	0.00379318	0.607	0.00167561	-0.561	0.00434106	-0.401	0.0520051	0.115	0.592257	0.518	0.00954344	0.466	0.0218128	0.717	7.98394e-05	0.679	0.00026262	0.594	0.00221431	-0.704	0.000125469	0.31
213645_at	-0.39	0.0594761	0.443	0.0300801	0.566	0.00393735	0.568	0.0038139	0.567	0.00388705	0.541	0.00636135	0.597	0.00206619	0.585	0.00268017	0.526	0.00823664	-0.511	0.0107677	0.503	0.0122571	0.673	0.000311335	0.65	0.000591736	-0.544	0.00602704	0.564	0.00410367	-0.535	0.00703328	-0.456	0.0252926	0.354	0.0892167	0.295	0.162173	0.641	0.000739067	0.576	0.0032394	0.544	0.00599506	0.609	0.00158829	-0.398	0.0537989	0.406
222857_s_at	-0.513	0.0103873	0.73	5.10145e-05	0.397	0.0550467	0.36	0.0838361	0.396	0.0554726	0.293	0.164694	0.607	0.00167247	0.642	0.000721364	0.113	0.600675	-0.473	0.0196684	0.642	0.000724178	0.359	0.084515	0.482	0.017052	-0.744	3.0705e-05	0.555	0.00483242	-0.749	2.51261e-05	-0.546	0.00578041	0.272	0.198525	0.543	0.00611176	0.703	0.000128942	0.484	0.0164798	0.281	0.182919	0.531	0.00762145	-0.721	6.97797e-05	0.446
201953_at	0.456	0.0251066	-0.766	1.26625e-05	-0.586	0.00260845	-0.404	0.050342	-0.511	0.0107014	-0.607	0.00165004	-0.748	2.63081e-05	-0.508	0.0112227	-0.266	0.208526	0.516	0.00980673	-0.645	0.000662709	-0.671	0.00032863	-0.688	0.000203368	0.589	0.00246098	-0.557	0.00470205	0.584	0.00275061	0.397	0.0546079	-0.269	0.203747	-0.666	0.000377334	-0.765	1.31206e-05	-0.771	1.04436e-05	-0.504	0.0119479	-0.529	0.00788113	0.783	6.20241e-06	-0.43
218465_at	0.525	0.00842204	-0.495	0.0138985	-0.122	0.571615	-0.593	0.00224637	-0.492	0.0146392	-0.207	0.331436	-0.486	0.0161205	-0.312	0.138253	-0.321	0.126101	0.307	0.144409	-0.433	0.0343527	-0.342	0.101696	-0.4	0.0530579	0.452	0.0264824	-0.627	0.00105146	0.445	0.0293333	0.656	0.00049681	-0.603	0.0018193	-0.177	0.407627	-0.53	0.00769566	-0.249	0.240815	-0.265	0.210487	-0.506	0.0117316	0.44	0.0316341	-0.524
222691_at	0.449	0.0277772	-0.554	0.00492895	-0.382	0.0654719	-0.221	0.298695	-0.368	0.0768595	-0.13	0.543984	-0.518	0.0094412	-0.686	0.000215352	-0.468	0.0211708	0.487	0.0157252	-0.363	0.0809571	-0.302	0.152023	-0.5	0.0129247	0.495	0.013847	-0.308	0.1425	0.505	0.0118339	0.376	0.0699535	-0.316	0.133051	-0.337	0.107502	-0.578	0.00308754	-0.447	0.028341	-0.586	0.00261476	-0.609	0.00158088	0.488	0.0155167	-0.381
201394_s_at	-0.315	0.134093	0.548	0.00557647	0.397	0.0545265	0.328	0.117622	0.285	0.177294	0.518	0.00953216	0.494	0.0140784	0.337	0.107197	0.43	0.0357677	-0.606	0.00171314	0.528	0.00797104	0.367	0.0778108	0.373	0.072475	-0.222	0.298083	0.284	0.178799	-0.221	0.300153	-0.277	0.189242	0.383	0.0650758	0.573	0.00339281	0.557	0.00468307	0.68	0.000253206	0.205	0.336964	0.342	0.102327	-0.526	0.00825772	0.263
210422_x_at	0.418	0.0423549	-0.691	0.000183463	-0.609	0.00158554	-0.526	0.00828995	-0.593	0.00224218	-0.347	0.0971258	-0.717	8.01845e-05	-0.736	4.19484e-05	-0.37	0.0753289	0.437	0.0328599	-0.591	0.00237313	-0.638	0.000801492	-0.546	0.00582677	0.701	0.000136673	-0.675	0.000292911	0.716	8.41018e-05	0.633	0.000892936	-0.476	0.0188385	-0.331	0.113752	-0.664	0.00040497	-0.44	0.0315406	-0.719	7.54461e-05	-0.614	0.00140204	0.517	0.00970077	-0.644
215165_x_at	0.389	0.0602515	-0.428	0.0370954	-0.163	0.446522	-0.551	0.00522374	-0.491	0.0148885	-0.129	0.54745	-0.352	0.0914782	-0.534	0.0072147	-0.16	0.456308	0.327	0.118554	-0.735	4.36496e-05	-0.264	0.21303	-0.488	0.0156413	0.527	0.0081797	-0.623	0.00115065	0.533	0.00736754	0.501	0.0127069	-0.332	0.11295	-0.368	0.0769152	-0.533	0.00729795	-0.322	0.124538	-0.237	0.265797	-0.482	0.0171056	0.449	0.0277615	-0.35
204564_at	0.463	0.02261	-0.479	0.0178901	-0.629	0.000991443	-0.413	0.0448598	-0.495	0.0138881	-0.461	0.0235248	-0.47	0.0203363	-0.546	0.00578496	-0.313	0.136661	0.155	0.470189	-0.471	0.0203222	-0.668	0.000357778	-0.566	0.00391627	0.514	0.0101765	-0.417	0.0427046	0.507	0.0115207	0.335	0.110092	-0.07	0.74689	-0.54	0.00646705	-0.396	0.0555525	-0.458	0.0244202	-0.652	0.000553848	-0.323	0.124214	0.32	0.127149	-0.398
221237_s_at	0.389	0.0602037	-0.37	0.0750518	-0.574	0.00338814	-0.451	0.0268582	-0.48	0.0177219	-0.602	0.0018489	-0.424	0.0389662	-0.502	0.0124674	-0.254	0.230817	0.552	0.00514575	-0.651	0.000573532	-0.378	0.0682598	-0.524	0.00865725	0.371	0.0746144	-0.37	0.0747855	0.363	0.0810612	0.195	0.360395	-0.125	0.559332	-0.577	0.00318266	-0.551	0.00525965	-0.652	0.000563126	-0.324	0.121849	-0.531	0.00761187	0.537	0.00681642	-0.304
243267_x_at	0.377	0.0696106	-0.496	0.013761	-0.546	0.00577	-0.435	0.0336965	-0.321	0.126461	-0.566	0.0039093	-0.484	0.0165906	-0.501	0.0125606	-0.244	0.250214	0.837	3.5308e-07	-0.528	0.0080357	-0.368	0.0768904	-0.591	0.00235978	0.522	0.00883832	-0.474	0.0192106	0.518	0.00958424	0.399	0.0536313	-0.144	0.502	-0.571	0.00356251	-0.611	0.00151645	-0.729	5.39209e-05	-0.252	0.235163	-0.577	0.0031304	0.681	0.000246061	-0.333
213563_s_at	0.429	0.036452	-0.581	0.00289313	-0.433	0.0346382	-0.352	0.0914479	-0.313	0.137061	-0.467	0.0213757	-0.542	0.00624446	-0.39	0.059253	-0.331	0.114676	0.626	0.00105536	-0.502	0.0123933	-0.42	0.0411507	-0.644	0.000685746	0.327	0.118558	-0.517	0.00971146	0.317	0.131214	0.358	0.0859978	-0.283	0.180927	-0.31	0.1399	-0.675	0.000296591	-0.728	5.47774e-05	-0.377	0.0694541	-0.646	0.000654427	0.684	0.00022747	-0.258
213894_at	-0.524	0.00853065	0.631	0.000952395	0.508	0.0111836	0.473	0.0196138	0.506	0.0117275	0.398	0.0543394	0.639	0.000767305	0.502	0.0124713	0.143	0.505386	-0.495	0.0139532	0.575	0.0033078	0.454	0.0258788	0.639	0.000772304	-0.719	7.46755e-05	0.671	0.000331002	-0.72	7.40892e-05	-0.587	0.00258399	0.259	0.221824	0.337	0.107412	0.695	0.000162834	0.564	0.00409442	0.573	0.00340368	0.769	1.11354e-05	-0.76	1.66657e-05	0.561
225252_at	0.401	0.0518347	-0.696	0.000159839	-0.262	0.216384	-0.244	0.249831	-0.322	0.124481	-0.384	0.0637925	-0.569	0.00368297	-0.473	0.0196957	-0.326	0.119734	0.499	0.013114	-0.313	0.13623	-0.536	0.00699174	-0.613	0.00145853	0.631	0.000954308	-0.471	0.020188	0.613	0.00143862	0.347	0.0961799	-0.365	0.0793817	-0.507	0.0113693	-0.564	0.00412143	-0.573	0.0034357	-0.402	0.051342	-0.483	0.016835	0.648	0.000622905	-0.518
200700_s_at	0.398	0.0537798	-0.704	0.000124848	-0.678	0.000269859	-0.437	0.032798	-0.403	0.0509528	-0.565	0.00403333	-0.677	0.000283468	-0.687	0.000208586	-0.183	0.393158	0.564	0.00405869	-0.618	0.00127868	-0.727	5.75216e-05	-0.71	0.000102199	0.733	4.64438e-05	-0.713	9.06774e-05	0.718	7.91067e-05	0.529	0.00783863	-0.171	0.424478	-0.55	0.00534295	-0.656	0.000505421	-0.677	0.000279916	-0.567	0.00384407	-0.533	0.00732652	0.622	0.00116623	-0.543
203164_at	0.389	0.0603523	-0.586	0.00262811	-0.272	0.197751	-0.473	0.0196425	-0.351	0.0921823	-0.397	0.054816	-0.424	0.0390554	-0.305	0.147053	-0.177	0.408515	0.526	0.00829416	-0.541	0.00636826	-0.247	0.243707	-0.363	0.0811243	0.33	0.115379	-0.556	0.00474113	0.322	0.124906	0.488	0.015674	-0.372	0.0730413	-0.556	0.0048026	-0.455	0.0256399	-0.502	0.0123581	-0.058	0.786397	-0.351	0.0928378	0.649	0.000599482	-0.313
209375_at	-0.295	0.161799	0.702	0.000130635	0.327	0.119094	0.18	0.400965	0.262	0.215615	0.236	0.26611	0.567	0.00388759	0.433	0.0344756	0.394	0.0569329	-0.398	0.0539238	0.48	0.0176974	0.42	0.0412348	0.531	0.00758266	-0.32	0.127555	0.538	0.00670021	-0.319	0.129148	-0.271	0.200533	0.215	0.313928	0.437	0.0328999	0.489	0.0152774	0.589	0.00243853	0.392	0.0584606	0.285	0.176988	-0.506	0.0116279	0.092
204905_s_at	0.522	0.00892198	-0.687	0.00020661	-0.233	0.273712	-0.22	0.300963	-0.276	0.192159	-0.19	0.373629	-0.531	0.00765384	-0.441	0.0309549	-0.151	0.480819	0.273	0.197656	-0.403	0.0505977	-0.37	0.0753346	-0.519	0.00939394	0.566	0.00390319	-0.482	0.0170211	0.568	0.00376209	0.38	0.0671531	-0.265	0.210364	-0.471	0.0200894	-0.593	0.00226091	-0.339	0.104756	-0.287	0.174306	-0.418	0.0420255	0.499	0.0131342	-0.349
200822_x_at	0.494	0.0140658	-0.492	0.0145063	-0.332	0.113352	-0.16	0.455784	-0.142	0.50862	-0.54	0.00640682	-0.441	0.0308523	-0.134	0.532079	-0.104	0.62913	0.172	0.420685	-0.37	0.0750812	-0.454	0.0256874	-0.335	0.109705	0.33	0.11495	-0.156	0.467737	0.324	0.122105	0.189	0.375635	-0.381	0.0660974	-0.533	0.00736175	-0.483	0.0168531	-0.379	0.068017	-0.269	0.204169	-0.239	0.260646	0.26	0.220098	-0.458
201698_s_at	0.375	0.0709972	-0.695	0.000166202	-0.482	0.0170669	-0.335	0.110098	-0.383	0.0647214	-0.403	0.0505707	-0.778	7.46831e-06	-0.483	0.0166969	-0.253	0.232159	0.359	0.0851901	-0.557	0.00471258	-0.72	7.4039e-05	-0.608	0.00161663	0.777	7.98135e-06	-0.571	0.00353188	0.778	7.71611e-06	0.505	0.0118844	-0.36	0.0838378	-0.43	0.0359612	-0.725	6.09398e-05	-0.526	0.00826396	-0.577	0.00312892	-0.442	0.0305074	0.455	0.0253794	-0.571
226886_at	0.482	0.0170492	-0.542	0.00622099	0.024	0.911757	-0.408	0.0479206	-0.396	0.0553794	-0.114	0.595649	-0.342	0.102316	-0.214	0.316451	-0.274	0.195131	0.119	0.57987	-0.416	0.043421	-0.249	0.241126	-0.471	0.0200307	0.234	0.272019	-0.405	0.0494109	0.225	0.290509	0.252	0.235074	-0.426	0.0378859	-0.428	0.0367209	-0.362	0.0819748	-0.399	0.0531907	-0.209	0.327696	-0.351	0.0925624	0.493	0.0144604	-0.325
200830_at	0.54	0.00650775	-0.699	0.00014387	-0.479	0.0179671	-0.513	0.0102958	-0.514	0.0101882	-0.484	0.0165941	-0.732	4.78956e-05	-0.485	0.0164052	-0.117	0.584613	0.479	0.0179319	-0.728	5.47063e-05	-0.553	0.0050637	-0.673	0.000316023	0.718	7.7257e-05	-0.667	0.000366068	0.712	9.63053e-05	0.558	0.00462868	-0.211	0.322334	-0.467	0.0213984	-0.77	1.06131e-05	-0.655	0.000510396	-0.443	0.030028	-0.591	0.00235734	0.734	4.52678e-05	-0.447
216262_s_at	-0.377	0.069421	0.496	0.0135931	0.618	0.00127585	0.487	0.0157635	0.465	0.0221814	0.644	0.000684169	0.612	0.00146909	0.6	0.00195897	0.589	0.00247889	-0.564	0.00407543	0.55	0.00540011	0.582	0.00284138	0.397	0.0547752	-0.376	0.0705255	0.408	0.047682	-0.367	0.0773321	-0.427	0.0373032	0.457	0.024845	0.54	0.00646676	0.666	0.000379068	0.671	0.000334753	0.41	0.0467229	0.304	0.148017	-0.493	0.0144471	0.378
202473_x_at	0.515	0.0100575	-0.509	0.0110578	-0.67	0.000338448	-0.256	0.227514	-0.363	0.0810825	-0.486	0.0159769	-0.542	0.00627165	-0.584	0.00274006	-0.252	0.235013	0.543	0.00608857	-0.311	0.138498	-0.409	0.0469275	-0.578	0.00311676	0.585	0.00269451	-0.276	0.192435	0.589	0.0024688	0.324	0.122559	-0.005	0.980903	-0.342	0.10197	-0.515	0.0100479	-0.628	0.0010272	-0.641	0.000747094	-0.565	0.00401203	0.622	0.0011731	-0.247
243643_x_at	0.335	0.110106	-0.732	4.81513e-05	-0.345	0.0991787	-0.118	0.581339	-0.151	0.48055	-0.277	0.190369	-0.547	0.00571804	-0.539	0.00655049	-0.292	0.166335	0.469	0.0208585	-0.307	0.144758	-0.509	0.0111436	-0.65	0.00059234	0.619	0.00126641	-0.66	0.000445412	0.608	0.00161637	0.226	0.288868	-0.21	0.325416	-0.545	0.0059136	-0.466	0.0218807	-0.591	0.00237451	-0.509	0.0111269	-0.364	0.0805695	0.574	0.00336101	-0.484
228691_at	0.046	0.830474	-0.623	0.00113646	-0.538	0.00669504	-0.214	0.314327	-0.35	0.0938737	-0.37	0.0748729	-0.559	0.00448197	-0.722	6.83862e-05	-0.482	0.0171793	0.714	8.85499e-05	-0.476	0.018635	-0.556	0.00479457	-0.555	0.00484353	0.484	0.0164609	-0.546	0.0058115	0.469	0.0208923	0.33	0.115513	-0.325	0.121046	-0.473	0.0195284	-0.486	0.016064	-0.704	0.000125164	-0.505	0.0118207	-0.531	0.00755436	0.617	0.00133447	-0.416
212675_s_at	-0.35	0.0939061	0.767	1.22217e-05	0.672	0.000319965	0.369	0.0756597	0.498	0.0132282	0.508	0.0113583	0.732	4.78643e-05	0.687	0.000209477	0.237	0.265336	-0.493	0.0143139	0.653	0.000541195	0.743	3.15191e-05	0.774	9.113e-06	-0.741	3.42528e-05	0.699	0.000146209	-0.733	4.67252e-05	-0.373	0.0723318	0.183	0.391048	0.562	0.00422173	0.679	0.000264136	0.759	1.69452e-05	0.745	2.9881e-05	0.613	0.00143541	-0.743	3.23624e-05	0.608
200756_x_at	0.392	0.0580013	-0.459	0.0239032	-0.511	0.0106776	-0.543	0.00611837	-0.581	0.00291104	-0.417	0.0428046	-0.618	0.00128578	-0.557	0.00469069	-0.384	0.0636795	0.368	0.0765186	-0.516	0.00992693	-0.625	0.00108319	-0.576	0.00321225	0.649	0.000602072	-0.599	0.00198078	0.637	0.000825016	0.532	0.00747814	-0.356	0.0876634	-0.308	0.142557	-0.572	0.00348366	-0.391	0.0591826	-0.507	0.0115273	-0.558	0.00457381	0.317	0.131372	-0.493
220305_at	-0.496	0.0136363	0.492	0.0145847	0.732	4.80545e-05	0.596	0.00213701	0.714	9.0574e-05	0.603	0.00182511	0.708	0.000110344	0.594	0.00220157	0.431	0.0357071	-0.479	0.0177963	0.561	0.0043658	0.608	0.00161711	0.589	0.00247155	-0.614	0.00140681	0.51	0.0109089	-0.61	0.00155411	-0.635	0.000866992	0.378	0.0683397	0.252	0.234041	0.705	0.000118583	0.566	0.0039459	0.627	0.00103734	0.796	3.30935e-06	-0.563	0.00414699	0.378
200052_s_at	0.535	0.00711374	-0.423	0.0392051	-0.287	0.173631	-0.658	0.000479475	-0.582	0.00286293	-0.49	0.0150136	-0.519	0.00941586	-0.401	0.051995	-0.376	0.0699394	0.372	0.0736242	-0.547	0.00572133	-0.493	0.0143599	-0.426	0.0380951	0.51	0.0108291	-0.5	0.012897	0.491	0.0147885	0.631	0.000937557	-0.507	0.0114799	-0.323	0.124004	-0.633	0.000902485	-0.391	0.0590972	-0.213	0.317248	-0.469	0.0206691	0.443	0.0303415	-0.444
235413_at	0.579	0.0030492	-0.625	0.00109167	-0.28	0.184406	-0.26	0.220155	-0.169	0.42951	-0.38	0.0672926	-0.561	0.00435514	-0.29	0.168578	-0.212	0.319257	0.486	0.016016	-0.353	0.0907678	-0.323	0.123781	-0.422	0.0399043	0.471	0.0201163	-0.399	0.053397	0.478	0.0181302	0.391	0.058618	-0.35	0.0937127	-0.536	0.00694843	-0.662	0.000429084	-0.463	0.0226882	-0.195	0.360344	-0.355	0.0886808	0.525	0.00840412	-0.4
223664_x_at	0.44	0.0312635	-0.478	0.0181196	-0.504	0.0120683	-0.578	0.00309412	-0.625	0.00110391	-0.497	0.0135054	-0.586	0.00260935	-0.599	0.00198128	-0.344	0.0998606	0.513	0.0103508	-0.578	0.00310449	-0.509	0.0109942	-0.578	0.00310279	0.641	0.000745353	-0.66	0.000448341	0.623	0.00114016	0.505	0.0117941	-0.334	0.110849	-0.33	0.114906	-0.638	0.000790535	-0.481	0.0172661	-0.388	0.0613014	-0.702	0.000132202	0.541	0.00628514	-0.485
206124_s_at	0.241	0.257386	-0.44	0.031337	-0.77	1.08101e-05	-0.457	0.0248289	-0.51	0.010853	-0.603	0.00182426	-0.564	0.00411963	-0.67	0.00033984	-0.319	0.129164	0.455	0.0253764	-0.538	0.00673547	-0.701	0.000136923	-0.478	0.0182505	0.619	0.00127321	-0.507	0.0115353	0.614	0.00141933	0.501	0.0126015	-0.385	0.0630453	-0.351	0.0928826	-0.59	0.00240233	-0.437	0.0328597	-0.538	0.00667637	-0.578	0.00310873	0.361	0.0831653	-0.546
204991_s_at	0.559	0.00453994	-0.398	0.0538228	0.058	0.786185	-0.291	0.167794	-0.249	0.240148	-0.05	0.817458	-0.259	0.222324	-0.048	0.822769	-0.027	0.900936	0.222	0.298243	-0.221	0.299757	0.113	0.600179	-0.275	0.19343	0.261	0.218715	-0.314	0.135114	0.278	0.187635	0.243	0.25318	-0.178	0.406228	-0.255	0.22855	-0.315	0.134329	-0.218	0.306128	0.001	0.996815	-0.261	0.21835	0.533	0.00733368	-0.044
214448_x_at	0.574	0.00336895	-0.202	0.343296	-0.517	0.00975629	-0.52	0.00921364	-0.528	0.00795725	-0.532	0.00744827	-0.419	0.041698	-0.327	0.118877	-0.321	0.126345	0.288	0.172088	-0.217	0.309457	-0.362	0.0819505	-0.261	0.217711	0.498	0.0133417	-0.266	0.208511	0.495	0.0139107	0.485	0.0163113	-0.362	0.0818225	-0.189	0.377365	-0.451	0.0269767	-0.268	0.204645	-0.45	0.0272368	-0.366	0.0784916	0.407	0.0483831	-0.472
201890_at	0.455	0.0256118	-0.825	6.89322e-07	-0.495	0.0140267	-0.229	0.281793	-0.317	0.131699	-0.4	0.0529603	-0.752	2.27838e-05	-0.492	0.0145747	-0.157	0.465193	0.356	0.0876919	-0.603	0.00182332	-0.601	0.00189298	-0.669	0.00034776	0.691	0.000184799	-0.707	0.000112298	0.688	0.000202847	0.325	0.121167	-0.261	0.217191	-0.541	0.00638997	-0.754	2.07429e-05	-0.661	0.000442614	-0.581	0.00291798	-0.494	0.0140879	0.725	6.15881e-05	-0.58
209714_s_at	0.544	0.00598197	-0.751	2.36232e-05	-0.483	0.0168211	-0.448	0.0282134	-0.535	0.00701912	-0.457	0.0246101	-0.737	4.05459e-05	-0.492	0.0145347	-0.193	0.367163	0.356	0.0876693	-0.601	0.00188711	-0.582	0.00285826	-0.67	0.000344418	0.758	1.80028e-05	-0.789	4.68948e-06	0.75	2.409e-05	0.491	0.0148613	-0.363	0.0813771	-0.49	0.0151215	-0.752	2.29327e-05	-0.576	0.00323304	-0.508	0.0112974	-0.584	0.00273372	0.783	5.99197e-06	-0.564
201560_at	-0.372	0.0731967	0.739	3.75128e-05	0.528	0.00800484	0.438	0.0321699	0.61	0.00155703	0.398	0.0539352	0.708	0.000110108	0.661	0.000431771	0.412	0.0453072	-0.593	0.00224409	0.612	0.0014847	0.627	0.00104556	0.854	1.09855e-07	-0.63	0.000965506	0.657	0.000483915	-0.615	0.00139792	-0.388	0.0612585	0.162	0.449842	0.495	0.0138241	0.665	0.000392386	0.856	9.41338e-08	0.685	0.000224812	0.721	7.0234e-05	-0.869	3.62607e-08	0.406
210070_s_at	-0.496	0.0136875	0.352	0.091615	0.336	0.108802	0.473	0.0197108	0.409	0.0472355	0.393	0.0577242	0.375	0.0712386	0.506	0.0116291	0.546	0.00575126	-0.476	0.0188542	0.236	0.266339	0.389	0.0602539	0.494	0.0141488	-0.442	0.0305956	0.59	0.00240947	-0.417	0.0424354	-0.382	0.0656524	0.277	0.190694	0.433	0.0347589	0.38	0.0672694	0.406	0.0492664	0.314	0.135352	0.364	0.0799758	-0.363	0.0813109	0.363
234954_at	0.249	0.240253	-0.629	0.000989905	-0.37	0.0753408	-0.134	0.532372	-0.121	0.574683	-0.394	0.0570492	-0.47	0.0204997	-0.466	0.021765	-0.247	0.243775	0.291	0.167176	-0.448	0.0281161	-0.624	0.00111671	-0.46	0.0236737	0.45	0.0274437	-0.374	0.0720409	0.444	0.029749	0.221	0.298945	-0.434	0.0342635	-0.61	0.00154391	-0.472	0.0197932	-0.491	0.0147256	-0.449	0.0278838	-0.214	0.314978	0.31	0.139954	-0.586
222712_s_at	0.136	0.525367	-0.652	0.000548996	-0.716	8.38575e-05	-0.27	0.202497	-0.391	0.0588391	-0.644	0.00068821	-0.726	5.85546e-05	-0.543	0.00614751	-0.408	0.0480849	0.45	0.0273937	-0.58	0.00295225	-0.893	4.32532e-09	-0.668	0.000356073	0.459	0.0241457	-0.508	0.011218	0.445	0.0293147	0.225	0.289498	-0.317	0.130831	-0.518	0.00951013	-0.637	0.000823109	-0.73	5.11968e-05	-0.688	0.000199752	-0.494	0.0141848	0.383	0.0643663	-0.529
213570_at	0.477	0.0184854	-0.674	0.000307851	-0.287	0.174615	-0.257	0.225639	-0.409	0.0474879	-0.117	0.587073	-0.661	0.000435193	-0.462	0.0229646	-0.263	0.214415	0.398	0.053979	-0.552	0.00515048	-0.351	0.0924903	-0.705	0.000120518	0.633	0.000904106	-0.588	0.0025208	0.645	0.000668419	0.292	0.166708	-0.21	0.323967	-0.26	0.220427	-0.734	4.47812e-05	-0.56	0.00447275	-0.603	0.00181939	-0.721	7.12816e-05	0.665	0.000396592	-0.423
209394_at	-0.311	0.139142	0.745	2.96578e-05	0.451	0.0270418	0.22	0.301732	0.235	0.269602	0.381	0.0663559	0.502	0.0123407	0.537	0.00677491	0.048	0.824697	-0.598	0.00202542	0.564	0.00411965	0.472	0.0198591	0.7	0.000140917	-0.639	0.000768481	0.624	0.00110983	-0.634	0.000879738	-0.265	0.211349	-0.042	0.844852	0.505	0.0117723	0.575	0.00330618	0.671	0.000334504	0.408	0.0478935	0.526	0.00835035	-0.751	2.38472e-05	0.397
225180_at	-0.21	0.324168	0.296	0.16053	0.363	0.0816689	0.318	0.129927	0.348	0.0958483	0.576	0.00324537	0.416	0.0434592	0.371	0.0744655	0.51	0.0109218	-0.455	0.0254921	0.397	0.0545648	0.449	0.0278571	0.219	0.304913	-0.421	0.0403664	0.223	0.294859	-0.418	0.0420733	-0.128	0.551179	0.353	0.0903011	0.601	0.00190349	0.491	0.0147884	0.464	0.022233	0.15	0.484798	0.141	0.511569	-0.281	0.183549	0.432
210927_x_at	0.574	0.00333268	-0.632	0.000919498	-0.474	0.0192333	-0.63	0.000968691	-0.74	3.57677e-05	-0.435	0.0336005	-0.734	4.39322e-05	-0.548	0.00555674	-0.354	0.0899559	0.427	0.0373491	-0.585	0.0026833	-0.581	0.00291406	-0.717	8.0831e-05	0.724	6.35224e-05	-0.673	0.000310934	0.711	9.80443e-05	0.645	0.000663995	-0.349	0.0947111	-0.473	0.0196805	-0.75	2.43896e-05	-0.566	0.00392811	-0.534	0.00721967	-0.756	1.91587e-05	0.718	7.86229e-05	-0.501
202243_s_at	0.504	0.0119697	-0.64	0.000759458	-0.289	0.170545	-0.605	0.0017349	-0.642	0.000711677	-0.346	0.0981536	-0.638	0.000786629	-0.384	0.0637106	-0.141	0.510497	0.275	0.193	-0.695	0.000161646	-0.533	0.0073383	-0.695	0.000163417	0.665	0.000397565	-0.746	2.82977e-05	0.647	0.000627891	0.563	0.00415218	-0.351	0.0926682	-0.408	0.0476247	-0.678	0.000269977	-0.521	0.00911075	-0.417	0.0427151	-0.657	0.000489043	0.705	0.000121516	-0.538
209777_s_at	0.438	0.0321341	-0.56	0.00446397	-0.687	0.000206039	-0.437	0.032589	-0.608	0.00161758	-0.584	0.00272039	-0.808	1.80743e-06	-0.591	0.0023348	-0.598	0.00202743	0.649	0.00059633	-0.476	0.0188482	-0.572	0.00346712	-0.598	0.00204856	0.51	0.0109538	-0.483	0.0166891	0.505	0.0118844	0.435	0.0334874	-0.342	0.101936	-0.297	0.159121	-0.759	1.74363e-05	-0.729	5.2403e-05	-0.694	0.000168106	-0.743	3.18283e-05	0.621	0.00120262	-0.388
232470_at	0.563	0.00421053	-0.573	0.00343844	-0.583	0.00278505	-0.482	0.0170429	-0.606	0.00168955	-0.599	0.00197609	-0.64	0.000751056	-0.653	0.000535301	-0.369	0.0759027	0.548	0.00558584	-0.505	0.0119288	-0.513	0.0104356	-0.697	0.000156318	0.569	0.00372679	-0.519	0.00929338	0.555	0.00487291	0.344	0.0995976	-0.205	0.336438	-0.652	0.000561934	-0.601	0.00188795	-0.708	0.000108646	-0.493	0.0143545	-0.589	0.00245974	0.676	0.000284539	-0.285
230070_at	0.377	0.0693397	-0.458	0.0245703	-0.693	0.000176745	-0.548	0.00559326	-0.482	0.0172008	-0.551	0.00526347	-0.453	0.0262922	-0.653	0.000537768	-0.443	0.030317	0.614	0.00141624	-0.484	0.0165484	-0.573	0.0034561	-0.704	0.000122887	0.415	0.0439343	-0.661	0.000439481	0.403	0.0510523	0.423	0.0392565	-0.273	0.196716	-0.504	0.011946	-0.498	0.0131986	-0.684	0.000229923	-0.621	0.00121465	-0.607	0.00164405	0.56	0.00440613	-0.433
1566670_at	0.405	0.049315	-0.591	0.00235885	-0.457	0.0248047	-0.251	0.23652	-0.387	0.06164	-0.249	0.239844	-0.553	0.00505222	-0.688	0.000203556	-0.351	0.0925317	0.344	0.0998982	-0.433	0.0344863	-0.439	0.0320756	-0.516	0.00991872	0.486	0.0160861	-0.401	0.0519997	0.483	0.0167271	0.345	0.098731	-0.343	0.100514	-0.424	0.0387202	-0.426	0.0378133	-0.492	0.0146701	-0.644	0.000678857	-0.489	0.0154113	0.42	0.0409004	-0.398
207111_at	0.414	0.0444818	-0.572	0.00350919	-0.592	0.00231205	-0.554	0.00492596	-0.737	3.93146e-05	-0.372	0.0731172	-0.652	0.000550815	-0.596	0.00212563	-0.494	0.0142408	0.512	0.0105993	-0.646	0.000657401	-0.427	0.0374103	-0.571	0.00355333	0.422	0.0402238	-0.561	0.00437232	0.423	0.0394741	0.453	0.0263519	-0.194	0.362552	-0.348	0.0957458	-0.61	0.00154846	-0.652	0.000559542	-0.594	0.00221025	-0.616	0.00135714	0.721	7.12248e-05	-0.23
228751_at	-0.421	0.0406522	0.377	0.0696036	0.577	0.00317817	0.409	0.0472191	0.364	0.0801023	0.569	0.00369325	0.601	0.00189244	0.429	0.0366289	0.273	0.196189	-0.544	0.0059813	0.384	0.0638042	0.509	0.0111286	0.368	0.0767082	-0.723	6.49629e-05	0.337	0.107657	-0.716	8.47018e-05	-0.639	0.000782941	0.372	0.0730562	0.181	0.397626	0.687	0.000208352	0.42	0.0411353	0.412	0.0454476	0.585	0.00269209	-0.428	0.0367838	0.571
228760_at	-0.508	0.0113429	0.714	8.82437e-05	0.669	0.000355123	0.428	0.0370857	0.619	0.00126484	0.463	0.0228324	0.837	3.37627e-07	0.672	0.000325761	0.334	0.110374	-0.411	0.0463069	0.538	0.00672099	0.696	0.000157395	0.729	5.28975e-05	-0.768	1.19891e-05	0.644	0.00067658	-0.764	1.39164e-05	-0.487	0.0156861	0.273	0.197296	0.436	0.0333928	0.706	0.000114649	0.631	0.000953879	0.819	1.00164e-06	0.658	0.000473873	-0.65	0.000587796	0.546
227278_at	0.295	0.16174	-0.668	0.000361391	-0.317	0.131396	-0.399	0.0532695	-0.498	0.0133721	-0.211	0.323175	-0.619	0.00125573	-0.545	0.00588112	-0.356	0.0881418	0.243	0.252974	-0.48	0.0175161	-0.58	0.00299836	-0.472	0.0198584	0.565	0.00403908	-0.683	0.000236089	0.561	0.00432753	0.581	0.00292395	-0.506	0.0115697	-0.332	0.112925	-0.51	0.0108254	-0.315	0.133765	-0.423	0.039261	-0.407	0.0486156	0.416	0.0434169	-0.396
212289_at	-0.389	0.0605132	0.768	1.17768e-05	0.564	0.00412914	0.365	0.0796201	0.501	0.0126476	0.59	0.00241081	0.853	1.21514e-07	0.672	0.000321411	0.414	0.0443022	-0.565	0.00400889	0.651	0.000573005	0.793	3.76283e-06	0.74	3.64012e-05	-0.731	4.93226e-05	0.597	0.00205195	-0.72	7.24038e-05	-0.405	0.0499252	0.409	0.0473597	0.595	0.0021832	0.917	3.09706e-10	0.811	1.52779e-06	0.631	0.000944173	0.641	0.000735569	-0.726	5.8893e-05	0.625
210542_s_at	-0.283	0.179803	0.654	0.000532074	0.555	0.00485826	0.302	0.150815	0.492	0.0147158	0.434	0.0341863	0.605	0.00172279	0.6	0.00191821	0.318	0.129443	-0.343	0.100841	0.593	0.00223633	0.605	0.00172825	0.616	0.00134355	-0.47	0.0203891	0.477	0.0183569	-0.459	0.0239613	-0.25	0.238674	0.348	0.0956974	0.493	0.0142627	0.538	0.00671652	0.633	0.00090987	0.632	0.00093362	0.606	0.00171022	-0.551	0.00524846	0.491
1558173_a_at	-0.53	0.00773033	0.484	0.0164614	0.759	1.70093e-05	0.457	0.024911	0.508	0.0112993	0.609	0.00156983	0.594	0.00223079	0.508	0.0112312	0.395	0.0559825	-0.708	0.000108065	0.352	0.0913003	0.353	0.0906597	0.459	0.0239955	-0.472	0.0197787	0.434	0.0341656	-0.468	0.0210187	-0.481	0.0174697	0.166	0.439269	0.42	0.0411761	0.562	0.00425862	0.595	0.00215091	0.439	0.0318914	0.59	0.00242529	-0.681	0.000246122	0.292
222478_at	-0.353	0.0903197	0.512	0.0104954	0.601	0.00191282	0.475	0.0189423	0.519	0.00927987	0.428	0.0369775	0.526	0.0082193	0.777	8.05659e-06	0.547	0.00571913	-0.508	0.0112115	0.622	0.00117216	0.579	0.0030282	0.689	0.000197575	-0.361	0.0828212	0.6	0.0019542	-0.348	0.0952081	-0.32	0.126805	0.209	0.32698	0.566	0.0039041	0.566	0.00390593	0.702	0.000131571	0.624	0.00111681	0.535	0.00707258	-0.468	0.0209943	0.327
226962_at	0.341	0.102683	-0.652	0.000554501	-0.154	0.472617	-0.283	0.180228	-0.318	0.129952	-0.021	0.922091	-0.455	0.0253386	-0.312	0.137393	-0.299	0.156486	0.247	0.243884	-0.327	0.118686	-0.402	0.0515328	-0.643	0.000710297	0.365	0.0797565	-0.544	0.00598822	0.355	0.0885682	0.356	0.0878043	-0.341	0.102635	-0.306	0.145483	-0.286	0.175856	-0.461	0.0233178	-0.573	0.00345759	-0.49	0.0150708	0.47	0.0203898	-0.418
204428_s_at	-0.447	0.0286223	0.584	0.00272326	0.538	0.00670496	0.385	0.0630318	0.451	0.0270774	0.564	0.00405821	0.725	6.22457e-05	0.527	0.00817117	0.51	0.0108165	-0.677	0.000283121	0.5	0.01282	0.557	0.0046976	0.576	0.0031959	-0.52	0.00919996	0.441	0.0310918	-0.506	0.0115491	-0.419	0.0414614	0.369	0.0756135	0.35	0.0932386	0.852	1.25521e-07	0.734	4.5188e-05	0.508	0.0112278	0.683	0.000237922	-0.682	0.000244193	0.522
218061_at	0.578	0.00308443	-0.669	0.000352841	-0.591	0.00236462	-0.392	0.0579275	-0.475	0.0190727	-0.531	0.00756674	-0.653	0.000540703	-0.488	0.0154503	-0.15	0.485089	0.313	0.135886	-0.488	0.0154507	-0.602	0.00185653	-0.701	0.000134506	0.682	0.000243401	-0.532	0.00746951	0.674	0.000300728	0.443	0.0300206	-0.16	0.454526	-0.533	0.00730511	-0.644	0.000675908	-0.603	0.00183478	-0.621	0.00119642	-0.608	0.00162471	0.653	0.00053788	-0.456
212918_at	0.36	0.0841238	-0.795	3.46272e-06	-0.271	0.200606	-0.433	0.0343646	-0.513	0.0102946	-0.09	0.676965	-0.63	0.000957731	-0.574	0.00336302	-0.247	0.243776	0.3	0.153683	-0.637	0.000815319	-0.504	0.0120019	-0.639	0.000781539	0.615	0.00138858	-0.803	2.31089e-06	0.618	0.00130327	0.515	0.0100732	-0.356	0.0876069	-0.531	0.00764012	-0.538	0.00668356	-0.457	0.0247241	-0.455	0.0255082	-0.479	0.0179391	0.609	0.00158905	-0.445
209441_at	-0.195	0.360495	0.616	0.00133594	0.444	0.0296364	0.478	0.0181352	0.628	0.00101779	0.233	0.272255	0.573	0.00341754	0.617	0.00131255	0.428	0.0371562	-0.483	0.0169063	0.619	0.00124611	0.448	0.0282464	0.45	0.0273621	-0.429	0.0365453	0.675	0.000294243	-0.428	0.0368266	-0.551	0.00530739	0.31	0.140423	0.32	0.126939	0.423	0.0392842	0.499	0.0131208	0.472	0.0197669	0.39	0.0598256	-0.62	0.00124307	0.203
208817_at	0.633	0.000891788	-0.176	0.410165	-0.458	0.0243983	-0.533	0.00730128	-0.363	0.0815922	-0.438	0.0321332	-0.355	0.0887246	-0.339	0.104607	-0.394	0.0568567	0.436	0.033139	-0.062	0.775099	-0.258	0.224145	-0.299	0.155497	0.455	0.0253763	-0.315	0.133988	0.461	0.0232123	0.547	0.00571321	-0.444	0.0298421	-0.247	0.244706	-0.35	0.0932305	-0.163	0.447516	-0.351	0.0928829	-0.397	0.0546859	0.159	0.458561	-0.417
1554575_a_at	0.368	0.0766854	-0.424	0.0391165	-0.209	0.327298	-0.544	0.00599495	-0.546	0.00575585	-0.344	0.0993301	-0.376	0.0704144	-0.34	0.104231	-0.24	0.25933	0.417	0.0424639	-0.627	0.00103557	-0.317	0.131686	-0.46	0.023718	0.451	0.026998	-0.488	0.0156435	0.434	0.0342513	0.493	0.0144694	-0.319	0.128272	-0.324	0.121885	-0.533	0.00727445	-0.403	0.0506591	-0.114	0.596466	-0.648	0.000625108	0.535	0.00701455	-0.357
236588_at	0.338	0.106265	-0.399	0.053119	-0.179	0.40271	-0.625	0.00109618	-0.624	0.00111122	-0.401	0.0522638	-0.31	0.140068	-0.255	0.229939	-0.289	0.170268	0.275	0.192649	-0.467	0.021531	-0.334	0.110924	-0.346	0.0981091	0.339	0.105547	-0.54	0.00641579	0.315	0.133361	0.482	0.0170782	-0.353	0.0903057	-0.49	0.0150507	-0.251	0.236196	-0.365	0.0795251	-0.054	0.800815	-0.261	0.2173	0.547	0.00567762	-0.221
222861_x_at	0.572	0.00351927	-0.485	0.0162954	-0.523	0.00871959	-0.617	0.00131005	-0.571	0.00355345	-0.538	0.00674382	-0.463	0.0228409	-0.425	0.0386138	-0.105	0.625592	0.46	0.0238736	-0.552	0.00518335	-0.46	0.0238619	-0.652	0.000561407	0.526	0.0082563	-0.394	0.0566698	0.517	0.00961358	0.519	0.0094274	-0.073	0.736113	-0.459	0.0240261	-0.558	0.00457059	-0.607	0.00164585	-0.382	0.0651282	-0.612	0.00149263	0.696	0.000157504	-0.299
222073_at	-0.614	0.00140602	0.482	0.0169574	0.507	0.0114227	0.716	8.34121e-05	0.692	0.000177206	0.346	0.0979923	0.525	0.00848281	0.61	0.00156058	0.407	0.0482771	-0.346	0.0977727	0.528	0.00796899	0.493	0.0144033	0.715	8.68161e-05	-0.523	0.00878947	0.769	1.11254e-05	-0.51	0.0108831	-0.564	0.00406593	0.298	0.157196	0.407	0.0483104	0.486	0.0159872	0.472	0.0197269	0.649	0.000608132	0.73	5.13442e-05	-0.478	0.0181835	0.511
235666_at	-0.344	0.0995071	0.743	3.23639e-05	0.313	0.136686	0.305	0.147507	0.381	0.0665928	0.217	0.308289	0.604	0.0017939	0.514	0.0102132	0.116	0.58893	-0.288	0.171901	0.631	0.00093506	0.593	0.00224821	0.715	8.50286e-05	-0.746	2.83807e-05	0.687	0.000208569	-0.743	3.2492e-05	-0.366	0.0788707	0.305	0.146976	0.552	0.0051696	0.611	0.00153092	0.56	0.00446094	0.572	0.00346679	0.537	0.00676676	-0.641	0.00073703	0.672
218585_s_at	0.625	0.00109248	-0.657	0.00049104	-0.317	0.131329	-0.166	0.43839	-0.21	0.323581	-0.358	0.0857324	-0.619	0.00125147	-0.237	0.265255	-0.104	0.628867	0.261	0.218248	-0.323	0.123992	-0.334	0.111043	-0.405	0.0494545	0.598	0.00202692	-0.381	0.0659944	0.599	0.00196946	0.355	0.0889233	-0.346	0.0976671	-0.378	0.0685976	-0.613	0.0014477	-0.422	0.0402252	-0.394	0.0570416	-0.404	0.0504499	0.588	0.0025015	-0.506
209485_s_at	-0.388	0.0607767	0.524	0.00858457	0.704	0.000125378	0.315	0.133679	0.398	0.0537623	0.483	0.0167151	0.682	0.000240901	0.601	0.00190174	0.347	0.0961908	-0.329	0.116446	0.361	0.0826234	0.728	5.58967e-05	0.569	0.00370302	-0.632	0.000926383	0.578	0.00308257	-0.633	0.000904067	-0.381	0.0661123	0.318	0.130522	0.296	0.160123	0.607	0.00167207	0.415	0.0434977	0.817	1.12757e-06	0.52	0.0092614	-0.285	0.17695	0.655
203360_s_at	0.484	0.0165239	-0.706	0.000116622	-0.38	0.0671135	-0.456	0.0251467	-0.53	0.00766078	-0.383	0.0646657	-0.713	9.25293e-05	-0.546	0.00575678	-0.161	0.450945	0.433	0.0343357	-0.713	9.36865e-05	-0.522	0.00886057	-0.683	0.000234737	0.794	3.68294e-06	-0.771	1.02569e-05	0.78	6.83381e-06	0.511	0.0107511	-0.284	0.178876	-0.482	0.0170593	-0.822	8.42115e-07	-0.587	0.0025795	-0.408	0.0479781	-0.685	0.000221698	0.77	1.08049e-05	-0.57
217919_s_at	0.572	0.00346449	-0.512	0.0105198	-0.282	0.181222	-0.628	0.0010062	-0.515	0.0100783	-0.431	0.0355156	-0.502	0.0124664	-0.321	0.126524	-0.217	0.30757	0.353	0.0905495	-0.567	0.00386968	-0.423	0.0394854	-0.612	0.00148467	0.513	0.0102971	-0.743	3.23385e-05	0.495	0.013896	0.521	0.00900745	-0.315	0.133831	-0.428	0.037004	-0.551	0.00530713	-0.449	0.0279193	-0.2	0.347794	-0.491	0.0148102	0.515	0.00996604	-0.321
218336_at	0.536	0.00694086	-0.721	7.07106e-05	-0.306	0.146023	-0.534	0.00725424	-0.553	0.0050929	-0.27	0.202639	-0.613	0.00143785	-0.5	0.0127606	-0.116	0.590281	0.355	0.0883707	-0.563	0.00414255	-0.533	0.00727799	-0.802	2.44937e-06	0.745	3.01392e-05	-0.809	1.73994e-06	0.735	4.31169e-05	0.549	0.00550097	-0.238	0.263042	-0.369	0.0760723	-0.604	0.00178291	-0.527	0.00820185	-0.518	0.0094523	-0.688	0.000204318	0.73	5.21294e-05	-0.492
217851_s_at	0.23	0.278948	-0.729	5.35722e-05	-0.381	0.0665811	-0.329	0.116348	-0.386	0.0627962	-0.289	0.170919	-0.668	0.000364802	-0.554	0.00496368	-0.36	0.0839094	0.358	0.085905	-0.532	0.00740216	-0.62	0.0012322	-0.434	0.0339533	0.586	0.0026464	-0.741	3.44875e-05	0.587	0.00257984	0.476	0.0187345	-0.491	0.0147796	-0.481	0.0172602	-0.593	0.0022632	-0.413	0.0449481	-0.415	0.0436793	-0.293	0.164293	0.468	0.0210371	-0.547
204699_s_at	0.625	0.00108698	-0.579	0.0030114	-0.237	0.264772	-0.586	0.00259645	-0.555	0.00487159	-0.229	0.282559	-0.6	0.00192724	-0.346	0.0979887	-0.224	0.291772	0.268	0.205408	-0.486	0.0160785	-0.458	0.0245341	-0.674	0.000307289	0.582	0.00285916	-0.647	0.000636228	0.577	0.00316243	0.58	0.00299635	-0.383	0.0646401	-0.261	0.218276	-0.562	0.00427397	-0.378	0.0686306	-0.463	0.022845	-0.567	0.00386189	0.484	0.0165516	-0.416
203378_at	-0.542	0.00621877	0.706	0.000114075	0.568	0.00375746	0.286	0.175501	0.382	0.0657113	0.537	0.00684534	0.843	2.34262e-07	0.525	0.0084095	0.347	0.0966143	-0.543	0.00611685	0.412	0.045326	0.661	0.00043497	0.695	0.000165162	-0.733	4.59059e-05	0.521	0.00898904	-0.734	4.46985e-05	-0.393	0.0573662	0.345	0.0984931	0.53	0.00769934	0.828	5.81977e-07	0.682	0.00024116	0.68	0.000253108	0.619	0.0012638	-0.617	0.00131546	0.615
226692_at	-0.385	0.0629555	0.703	0.00012674	0.476	0.0187014	0.299	0.155827	0.328	0.118137	0.425	0.0386169	0.589	0.00244666	0.685	0.000224112	0.412	0.0453231	-0.547	0.00564645	0.49	0.0151618	0.611	0.00150298	0.778	7.66427e-06	-0.529	0.0078954	0.651	0.000577625	-0.52	0.00921483	-0.177	0.40742	0.249	0.24024	0.609	0.00157342	0.607	0.00164567	0.746	2.85794e-05	0.595	0.0021527	0.495	0.013876	-0.593	0.00224867	0.473
206501_x_at	0.516	0.00984386	-0.571	0.00356718	-0.548	0.00556016	-0.563	0.00420785	-0.497	0.0135753	-0.68	0.000253656	-0.649	0.000603104	-0.347	0.0964957	-0.254	0.231117	0.448	0.0279693	-0.6	0.00193803	-0.699	0.000144319	-0.768	1.18848e-05	0.493	0.0143912	-0.641	0.000745097	0.473	0.019615	0.385	0.0632891	-0.363	0.0809013	-0.488	0.0155857	-0.677	0.000277039	-0.679	0.000263259	-0.513	0.010439	-0.664	0.000405181	0.512	0.0105797	-0.56
209372_x_at	0.213	0.318582	-0.358	0.0857872	-0.445	0.0291641	-0.381	0.0658678	-0.344	0.100279	-0.488	0.0156269	-0.437	0.0328378	-0.536	0.00698442	-0.257	0.225733	0.224	0.292671	-0.58	0.00294956	-0.628	0.00101765	-0.297	0.15931	0.538	0.0066484	-0.466	0.0216692	0.537	0.0068508	0.36	0.0836957	-0.459	0.0240964	-0.37	0.0753519	-0.537	0.006858	-0.268	0.205036	-0.317	0.131607	-0.241	0.256962	0.121	0.574222	-0.55
221221_s_at	-0.375	0.0712175	0.436	0.0330634	0.162	0.450642	0.514	0.0101162	0.499	0.0131221	0.202	0.342818	0.294	0.163118	0.35	0.093875	0.285	0.176998	-0.304	0.149196	0.555	0.00488671	0.165	0.441555	0.19	0.374858	-0.245	0.24874	0.309	0.141766	-0.245	0.248305	-0.471	0.0202898	0.433	0.0347837	0.352	0.0913287	0.299	0.156458	0.367	0.0779583	0.111	0.606095	0.245	0.248505	-0.554	0.00492959	0.236
211282_x_at	-0.298	0.156752	0.442	0.0306312	0.401	0.0524095	0.447	0.0284029	0.324	0.122381	0.582	0.00283769	0.479	0.0178348	0.369	0.0758513	0.388	0.0608925	-0.583	0.00279573	0.577	0.00318964	0.451	0.0268752	0.368	0.0772675	-0.336	0.108111	0.579	0.00303658	-0.322	0.125233	-0.384	0.0636523	0.595	0.00214062	0.488	0.0154414	0.571	0.00357046	0.547	0.00562706	0.181	0.398073	0.463	0.0228385	-0.423	0.0392629	0.55
208469_s_at	-0.428	0.037049	0.353	0.0907226	0.411	0.0460511	0.315	0.133754	0.385	0.0629974	0.488	0.0156127	0.599	0.0019901	0.305	0.147507	0.339	0.104632	-0.365	0.079665	0.509	0.0110199	0.338	0.105718	0.202	0.343803	-0.51	0.0109593	0.261	0.218028	-0.517	0.00970919	-0.289	0.170244	0.45	0.0273622	0.445	0.0292376	0.685	0.000220727	0.384	0.0642651	0.309	0.141907	0.429	0.0365255	-0.327	0.118702	0.615
223229_at	0.62	0.00122246	-0.717	8.09603e-05	-0.47	0.0204471	-0.469	0.0208296	-0.524	0.00864907	-0.463	0.022673	-0.747	2.75508e-05	-0.442	0.0303938	-0.155	0.468328	0.392	0.0579896	-0.585	0.00269321	-0.512	0.010523	-0.612	0.00146949	0.724	6.34062e-05	-0.662	0.000425172	0.716	8.35216e-05	0.584	0.00274064	-0.372	0.0734398	-0.378	0.0683122	-0.796	3.34755e-06	-0.555	0.00488202	-0.472	0.0199903	-0.696	0.000157162	0.775	8.63938e-06	-0.566
218193_s_at	0.482	0.0169678	-0.671	0.000335177	-0.483	0.0167155	-0.627	0.00104677	-0.688	0.00020536	-0.369	0.0757681	-0.698	0.00014893	-0.66	0.000450869	-0.334	0.110816	0.438	0.0323047	-0.695	0.00016627	-0.574	0.0033559	-0.745	3.01435e-05	0.699	0.000144382	-0.907	9.64787e-10	0.688	0.000201547	0.558	0.0046493	-0.313	0.135848	-0.489	0.0152499	-0.682	0.000241322	-0.563	0.0041485	-0.528	0.00802623	-0.667	0.000368791	0.665	0.000393495	-0.483
218140_x_at	0.492	0.0145616	-0.629	0.000982573	-0.449	0.0278462	-0.61	0.00155209	-0.63	0.000977866	-0.566	0.00396536	-0.72	7.35607e-05	-0.501	0.0126401	-0.36	0.084104	0.565	0.00399721	-0.723	6.46581e-05	-0.531	0.00755083	-0.6	0.00193063	0.54	0.00646548	-0.705	0.00011844	0.519	0.00932569	0.545	0.00590332	-0.407	0.0482333	-0.523	0.00879547	-0.816	1.15163e-06	-0.672	0.00031861	-0.345	0.0985743	-0.707	0.000112193	0.726	5.99383e-05	-0.536
205437_at	-0.383	0.0649702	0.837	3.35504e-07	0.611	0.00153085	0.32	0.127189	0.398	0.0539503	0.534	0.0071473	0.807	1.85645e-06	0.65	0.000579949	0.256	0.226884	-0.54	0.00649056	0.535	0.00705774	0.792	4.093e-06	0.727	5.75141e-05	-0.731	5.01532e-05	0.649	0.000605672	-0.722	6.70733e-05	-0.454	0.0257851	0.359	0.084492	0.656	0.000494605	0.69	0.000188943	0.672	0.000325771	0.634	0.000878281	0.562	0.00425216	-0.592	0.00232644	0.637
218257_s_at	0.432	0.0350862	-0.746	2.83593e-05	-0.525	0.0084519	-0.505	0.0118893	-0.6	0.0019319	-0.514	0.0101372	-0.787	5.15868e-06	-0.476	0.0186057	-0.296	0.159948	0.56	0.00443196	-0.684	0.000228849	-0.634	0.000875761	-0.833	4.47886e-07	0.65	0.000584296	-0.711	9.93834e-05	0.634	0.00088624	0.46	0.0236841	-0.273	0.196627	-0.411	0.0461018	-0.743	3.17689e-05	-0.814	1.32157e-06	-0.578	0.00309993	-0.8	2.74871e-06	0.806	2.01307e-06	-0.438
223606_x_at	-0.441	0.0310227	0.562	0.00429371	0.613	0.00145637	0.481	0.0173598	0.52	0.00912627	0.507	0.011495	0.58	0.00293969	0.742	3.30119e-05	0.439	0.0318458	-0.685	0.000222655	0.583	0.00281915	0.465	0.0220731	0.622	0.0011715	-0.522	0.00891381	0.551	0.00524942	-0.521	0.00908028	-0.373	0.0728212	0.064	0.764865	0.561	0.00435001	0.647	0.000639077	0.778	7.71993e-06	0.515	0.0100055	0.503	0.0122478	-0.736	4.2067e-05	0.26
200048_s_at	0.514	0.0101679	-0.657	0.000489908	-0.473	0.0197081	-0.599	0.00196533	-0.717	8.18532e-05	-0.35	0.0934075	-0.718	7.82296e-05	-0.605	0.00173977	-0.385	0.063352	0.421	0.0406772	-0.555	0.00484981	-0.581	0.00288259	-0.683	0.000233429	0.725	6.136e-05	-0.683	0.000233954	0.714	8.96707e-05	0.699	0.000144693	-0.378	0.0682572	-0.438	0.0324507	-0.699	0.000145588	-0.523	0.00875317	-0.547	0.00565361	-0.72	7.1779e-05	0.697	0.000153687	-0.481
203046_s_at	0.612	0.001494	-0.695	0.000162374	-0.351	0.0925928	-0.179	0.401572	-0.217	0.307373	-0.36	0.0839075	-0.672	0.000326659	-0.267	0.20719	-0.143	0.505942	0.335	0.109928	-0.323	0.12319	-0.4	0.0526661	-0.499	0.0129989	0.627	0.00104723	-0.446	0.0290574	0.625	0.001099	0.414	0.0443827	-0.268	0.206325	-0.374	0.071593	-0.651	0.000563807	-0.512	0.0104794	-0.449	0.0277554	-0.418	0.0419931	0.654	0.000533395	-0.445
37943_at	-0.255	0.229868	0.788	4.8533e-06	0.59	0.00240995	0.221	0.299507	0.376	0.0704147	0.518	0.009458	0.811	1.52724e-06	0.612	0.00148524	0.309	0.142312	-0.501	0.0126194	0.644	0.000679183	0.782	6.4548e-06	0.756	1.94464e-05	-0.62	0.001242	0.593	0.00224332	-0.61	0.00155925	-0.223	0.295816	0.271	0.19951	0.681	0.000246601	0.722	6.89109e-05	0.752	2.28925e-05	0.625	0.00109336	0.502	0.0123616	-0.518	0.0095087	0.516
218855_at	0.45	0.0274754	-0.452	0.0265636	-0.377	0.0695419	-0.549	0.00546878	-0.505	0.011783	-0.196	0.357505	-0.45	0.0273028	-0.593	0.0022418	-0.165	0.440782	0.351	0.0931091	-0.613	0.00143558	-0.387	0.0618849	-0.518	0.00948333	0.69	0.0001897	-0.558	0.00456381	0.702	0.000133579	0.615	0.00137278	-0.276	0.192442	-0.318	0.130279	-0.509	0.0110946	-0.326	0.120123	-0.4	0.0529845	-0.445	0.0292871	0.443	0.030331	-0.339
201377_at	0.458	0.0242367	-0.517	0.00973739	-0.245	0.247742	-0.407	0.0482905	-0.348	0.0960536	-0.304	0.148399	-0.286	0.176197	-0.343	0.10111	0.008	0.969343	0.194	0.363172	-0.438	0.0323936	-0.44	0.0314695	-0.562	0.00429717	0.511	0.0106552	-0.455	0.0255419	0.506	0.0116976	0.352	0.0917133	-0.253	0.232536	-0.439	0.0320487	-0.346	0.0979418	-0.347	0.0968319	-0.386	0.0623363	-0.451	0.0268445	0.47	0.0204336	-0.548
217527_s_at	-0.317	0.130808	0.441	0.0310432	0.53	0.00772079	0.6	0.00192237	0.671	0.000331425	0.461	0.0233479	0.63	0.000977051	0.584	0.00273125	0.413	0.0446968	-0.548	0.00558471	0.677	0.000282129	0.528	0.00794721	0.559	0.00455658	-0.543	0.00612273	0.49	0.0150482	-0.534	0.00714816	-0.544	0.00598317	0.321	0.126335	0.322	0.125132	0.615	0.00138476	0.529	0.00780474	0.407	0.0483887	0.588	0.00252907	-0.432	0.0350472	0.262
221831_at	-0.536	0.00694605	0.671	0.000329882	0.458	0.0244011	0.434	0.0340221	0.583	0.00279024	0.403	0.0506749	0.69	0.000191686	0.477	0.0184169	0.331	0.11465	-0.392	0.058399	0.495	0.0140005	0.434	0.0340261	0.584	0.00272783	-0.572	0.00348254	0.728	5.60811e-05	-0.56	0.00442824	-0.415	0.0440142	0.297	0.158416	0.511	0.0107793	0.605	0.00172092	0.557	0.00470322	0.504	0.0120786	0.523	0.0086911	-0.744	3.04344e-05	0.438
220181_x_at	-0.028	0.897754	-0.515	0.0100584	-0.389	0.0602043	-0.199	0.350398	-0.171	0.42316	-0.431	0.035327	-0.465	0.0221109	-0.473	0.019491	-0.371	0.0742996	0.512	0.0105114	-0.578	0.0031004	-0.542	0.00626507	-0.303	0.150096	0.436	0.0332691	-0.531	0.00755631	0.431	0.0354487	0.262	0.215928	-0.386	0.0625792	-0.467	0.0213553	-0.473	0.0196654	-0.543	0.00609577	-0.215	0.313055	-0.138	0.520907	0.356	0.0878395	-0.375
215858_at	0.53	0.00774259	-0.6	0.00195686	-0.538	0.00672489	-0.358	0.0860197	-0.337	0.107769	-0.597	0.00204915	-0.558	0.00461655	-0.419	0.0412943	-0.139	0.516848	0.589	0.00247265	-0.39	0.0596557	-0.39	0.0598517	-0.481	0.0172646	0.543	0.00615049	-0.455	0.0255823	0.547	0.00571396	0.376	0.0698031	-0.282	0.181951	-0.539	0.00662167	-0.601	0.00187961	-0.581	0.00291186	-0.354	0.0899126	-0.499	0.0131506	0.71	0.000103151	-0.452
236783_at	-0.434	0.0340036	0.493	0.0144246	0.499	0.0130222	0.739	3.75938e-05	0.694	0.000170689	0.382	0.0656855	0.454	0.0257357	0.592	0.00233068	0.348	0.0956347	-0.503	0.0122945	0.554	0.00501045	0.541	0.00638163	0.7	0.000142134	-0.432	0.0349446	0.616	0.00135899	-0.406	0.0490659	-0.674	0.000302179	0.276	0.191595	0.29	0.169444	0.425	0.0386613	0.524	0.00863662	0.559	0.00454114	0.789	4.64193e-06	-0.543	0.0061044	0.465
230008_at	-0.502	0.0125042	0.652	0.000553432	0.471	0.0203014	0.431	0.0355033	0.5	0.0128093	0.424	0.0389244	0.653	0.000542798	0.456	0.0250005	0.145	0.497831	-0.473	0.019667	0.606	0.00168703	0.496	0.0136469	0.75	2.48534e-05	-0.678	0.000269379	0.68	0.000259503	-0.674	0.00030273	-0.44	0.0314784	0.211	0.322089	0.332	0.113075	0.734	4.51717e-05	0.637	0.000813749	0.577	0.00313311	0.843	2.27391e-07	-0.754	2.12301e-05	0.521
214866_at	0.478	0.0180518	-0.774	9.12126e-06	-0.571	0.00356865	-0.544	0.00596305	-0.611	0.00152259	-0.38	0.0667119	-0.778	7.74056e-06	-0.619	0.00126963	-0.289	0.170753	0.433	0.0344581	-0.609	0.00158828	-0.689	0.000194084	-0.773	9.44235e-06	0.709	0.000104803	-0.834	4.16496e-07	0.71	0.000102592	0.567	0.00387391	-0.358	0.0858755	-0.408	0.047621	-0.671	0.000328956	-0.589	0.00246374	-0.731	4.88372e-05	-0.672	0.000326596	0.655	0.000513106	-0.581
231411_at	-0.278	0.189056	0.696	0.000161232	0.324	0.122163	0.264	0.213043	0.34	0.103679	0.334	0.11021	0.543	0.00605404	0.523	0.00875015	0.234	0.271731	-0.498	0.0132154	0.637	0.000813392	0.472	0.0198403	0.552	0.00513476	-0.534	0.00723591	0.424	0.0387188	-0.529	0.00791332	-0.28	0.18442	0.373	0.072801	0.607	0.00166278	0.591	0.0023391	0.688	0.000201266	0.407	0.0485328	0.498	0.0132169	-0.702	0.000132309	0.56
210663_s_at	0.571	0.00355321	-0.593	0.0022629	-0.616	0.00135768	-0.464	0.0224395	-0.405	0.0495667	-0.527	0.00813879	-0.616	0.00136442	-0.561	0.00436625	-0.295	0.162276	0.419	0.0413649	-0.414	0.0445133	-0.641	0.000732558	-0.631	0.000947311	0.621	0.00121315	-0.642	0.000710564	0.611	0.00150897	0.529	0.00783306	-0.398	0.0540721	-0.42	0.0410442	-0.644	0.000686554	-0.511	0.0107273	-0.599	0.00199673	-0.664	0.000402645	0.495	0.0139017	-0.667
212655_at	-0.374	0.0718189	0.77	1.07241e-05	0.556	0.00478109	0.474	0.0192718	0.674	0.000307455	0.4	0.0528402	0.84	2.74941e-07	0.671	0.00033553	0.349	0.0946866	-0.475	0.0191052	0.747	2.69467e-05	0.663	0.000414419	0.747	2.72676e-05	-0.753	2.15361e-05	0.8	2.6464e-06	-0.752	2.29346e-05	-0.485	0.0161823	0.263	0.214477	0.475	0.0189692	0.794	3.67994e-06	0.696	0.000159264	0.652	0.000560475	0.661	0.000441246	-0.764	1.38264e-05	0.448
201543_s_at	0.493	0.0142606	-0.689	0.000199593	-0.339	0.104888	-0.567	0.00388205	-0.567	0.00383013	-0.277	0.190631	-0.642	0.000717732	-0.517	0.00970126	-0.215	0.312301	0.411	0.0460479	-0.75	2.46583e-05	-0.429	0.0366399	-0.711	9.86754e-05	0.61	0.00156126	-0.864	5.29783e-08	0.603	0.0018171	0.531	0.00756443	-0.251	0.236266	-0.457	0.0247715	-0.68	0.000255099	-0.617	0.00131811	-0.392	0.0583263	-0.619	0.00125717	0.75	2.49166e-05	-0.344
222500_at	0.551	0.00525155	-0.507	0.0115177	-0.174	0.417336	-0.544	0.00600739	-0.548	0.00559472	-0.246	0.245986	-0.516	0.00981386	-0.4	0.0528793	-0.335	0.110099	0.363	0.0812149	-0.494	0.0140942	-0.307	0.144081	-0.492	0.0146881	0.497	0.0134365	-0.534	0.00722523	0.486	0.0159691	0.619	0.00124988	-0.431	0.0354821	-0.28	0.185746	-0.612	0.00148617	-0.365	0.0797227	-0.224	0.293438	-0.624	0.00112889	0.536	0.00691834	-0.308
209109_s_at	0.466	0.021779	-0.454	0.0257622	-0.263	0.213713	-0.361	0.0827038	-0.365	0.0796562	-0.486	0.0161261	-0.436	0.0333064	-0.249	0.241299	-0.252	0.235064	0.273	0.197236	-0.501	0.0127302	-0.367	0.0773228	-0.375	0.070673	0.401	0.0518317	-0.43	0.0359792	0.395	0.0562654	0.222	0.297877	-0.367	0.0776299	-0.509	0.0111232	-0.606	0.00171002	-0.349	0.0945329	-0.082	0.704276	-0.309	0.142025	0.39	0.0598163	-0.362
222155_s_at	0.58	0.00297959	-0.577	0.00318818	-0.518	0.00951376	-0.527	0.00815824	-0.593	0.00223508	-0.561	0.00432076	-0.753	2.17609e-05	-0.515	0.00996409	-0.301	0.152771	0.356	0.0873803	-0.505	0.0118049	-0.671	0.000328569	-0.585	0.00266174	0.718	7.907e-05	-0.507	0.0115202	0.713	9.07241e-05	0.545	0.0058741	-0.489	0.0152124	-0.392	0.0582344	-0.769	1.12335e-05	-0.459	0.0241392	-0.542	0.00626827	-0.643	0.000698139	0.472	0.0199586	-0.62
234491_s_at	-0.503	0.0121967	0.626	0.00105819	0.534	0.00717126	0.517	0.00964022	0.663	0.000411005	0.499	0.0130448	0.768	1.19463e-05	0.612	0.00149292	0.467	0.0213535	-0.542	0.00625684	0.694	0.000171464	0.539	0.00658215	0.716	8.4089e-05	-0.515	0.0099358	0.593	0.00228057	-0.513	0.0103662	-0.324	0.122766	0.283	0.179457	0.541	0.00633459	0.835	3.99709e-07	0.769	1.13293e-05	0.625	0.00109297	0.739	3.77857e-05	-0.699	0.000144646	0.468
221264_s_at	-0.59	0.00239954	0.357	0.0864057	0.595	0.0021656	0.508	0.0112128	0.495	0.014019	0.659	0.00045979	0.648	0.000617996	0.383	0.064446	0.499	0.0131151	-0.45	0.0272421	0.258	0.224215	0.491	0.0147323	0.339	0.105204	-0.459	0.0241766	0.413	0.0448417	-0.458	0.0242491	-0.482	0.0169473	0.621	0.00119123	0.358	0.0856632	0.672	0.000318221	0.347	0.0965643	0.448	0.0281846	0.525	0.00836463	-0.307	0.145058	0.6
208716_s_at	0.689	0.000198387	-0.365	0.0794043	-0.294	0.163253	-0.579	0.00305944	-0.489	0.0153763	-0.367	0.0780393	-0.499	0.0129751	-0.232	0.275803	-0.347	0.0967188	0.262	0.216322	-0.3	0.154004	-0.35	0.0935809	-0.377	0.0694524	0.387	0.061916	-0.395	0.0557877	0.376	0.0699487	0.655	0.000515981	-0.582	0.00284478	-0.136	0.527791	-0.548	0.00557826	-0.2	0.349759	-0.37	0.0750882	-0.621	0.00120463	0.276	0.191311	-0.535
209586_s_at	0.366	0.0787998	-0.334	0.110754	-0.263	0.214335	-0.425	0.038483	-0.431	0.0353542	-0.394	0.0568486	-0.336	0.108328	-0.337	0.10707	-0.426	0.0377991	0.351	0.0921361	-0.354	0.0893868	-0.462	0.0231563	-0.5	0.012859	0.31	0.140893	-0.153	0.475615	0.293	0.164011	0.306	0.145597	-0.359	0.0849121	-0.39	0.0592795	-0.418	0.0418653	-0.464	0.022309	-0.406	0.0488752	-0.497	0.0134371	0.312	0.13778	-0.439
202722_s_at	0.582	0.00283172	-0.642	0.000718382	-0.09	0.675231	-0.407	0.0481407	-0.342	0.101551	-0.239	0.261349	-0.596	0.00213682	-0.24	0.259359	-0.221	0.298472	0.398	0.0541352	-0.404	0.0503486	-0.285	0.177817	-0.49	0.0150724	0.526	0.00830418	-0.635	0.000847871	0.517	0.00966987	0.453	0.0263453	-0.44	0.0314598	-0.365	0.0798463	-0.622	0.00116382	-0.427	0.0372404	-0.219	0.303255	-0.514	0.0102141	0.615	0.00139165	-0.538
203550_s_at	0.326	0.120151	-0.656	0.000498962	-0.383	0.0645681	-0.384	0.0636371	-0.427	0.0373558	-0.452	0.0265982	-0.613	0.00143875	-0.336	0.108405	-0.195	0.361084	0.543	0.00613489	-0.574	0.00338288	-0.566	0.00392123	-0.601	0.00190969	0.521	0.00904124	-0.407	0.0485339	0.504	0.0119657	0.44	0.0312314	-0.332	0.112413	-0.444	0.029844	-0.588	0.00249353	-0.639	0.000784058	-0.368	0.0770144	-0.603	0.00182126	0.636	0.000828985	-0.512
218107_at	0.615	0.00139011	-0.575	0.00330742	-0.418	0.0421201	-0.568	0.00376786	-0.648	0.000609927	-0.176	0.410606	-0.532	0.00747029	-0.625	0.00108999	-0.316	0.132125	0.402	0.0515649	-0.402	0.0515322	-0.368	0.076513	-0.67	0.000343064	0.653	0.000537657	-0.692	0.000181607	0.651	0.000570558	0.662	0.000423353	-0.244	0.250785	-0.247	0.244323	-0.492	0.0146865	-0.371	0.0742035	-0.607	0.00165834	-0.779	7.25867e-06	0.631	0.000942809	-0.396
203283_s_at	0.437	0.0326879	-0.525	0.0083701	0.072	0.738682	-0.319	0.128949	-0.272	0.198601	-0.005	0.979937	-0.33	0.115074	-0.1	0.642414	-0.14	0.514856	0.178	0.40534	-0.272	0.197968	-0.077	0.720178	-0.236	0.265886	0.283	0.180266	-0.469	0.0206308	0.283	0.180552	0.418	0.0422704	-0.47	0.0204451	-0.397	0.0549247	-0.212	0.321132	-0.079	0.714776	-0.009	0.966132	-0.188	0.378688	0.32	0.127492	-0.295
207353_s_at	0.347	0.0962819	-0.45	0.0275019	-0.798	2.96803e-06	-0.513	0.0104062	-0.546	0.00575116	-0.748	2.63195e-05	-0.571	0.00357881	-0.599	0.001976	-0.355	0.0883655	0.535	0.00711284	-0.523	0.00879031	-0.682	0.000243339	-0.53	0.00770743	0.606	0.00169043	-0.396	0.0556204	0.596	0.00212522	0.435	0.0337274	-0.186	0.384442	-0.587	0.00257151	-0.596	0.00211085	-0.658	0.000471808	-0.505	0.0118348	-0.467	0.0213993	0.549	0.00547238	-0.448
1568605_at	-0.306	0.145637	0.531	0.00765009	0.497	0.0135886	0.449	0.0278277	0.488	0.0156724	0.275	0.19422	0.51	0.0108216	0.712	9.67826e-05	0.364	0.0803872	-0.541	0.00627939	0.532	0.00748645	0.412	0.0452341	0.454	0.0258193	-0.649	0.000595103	0.723	6.68708e-05	-0.646	0.000657605	-0.598	0.00204601	0.265	0.210969	0.285	0.176507	0.582	0.00285238	0.445	0.0293327	0.425	0.0386406	0.492	0.0145873	-0.658	0.000480496	0.405
227546_x_at	0.242	0.25406	-0.588	0.00249621	-0.138	0.519901	-0.316	0.132891	-0.294	0.16336	-0.165	0.442228	-0.428	0.0368094	-0.384	0.063709	-0.038	0.859433	0.345	0.0987569	-0.646	0.000650604	-0.341	0.1028	-0.411	0.0460801	0.627	0.00103756	-0.55	0.00532176	0.628	0.0010243	0.462	0.0231186	-0.374	0.0715723	-0.433	0.0347281	-0.558	0.00459397	-0.363	0.0812724	-0.096	0.655028	-0.372	0.0736009	0.568	0.00377235	-0.437
222628_s_at	-0.405	0.0495906	0.494	0.0141683	0.829	5.61499e-07	0.446	0.0287997	0.615	0.00139521	0.653	0.000535149	0.698	0.000148314	0.614	0.00141229	0.391	0.0589389	-0.381	0.0662989	0.438	0.0325043	0.705	0.000119694	0.439	0.0320623	-0.608	0.00161538	0.383	0.0648677	-0.606	0.00171341	-0.501	0.0126359	0.316	0.132575	0.384	0.0639258	0.632	0.000931352	0.445	0.0295188	0.638	0.000792847	0.563	0.00417402	-0.409	0.0472775	0.512
202568_s_at	-0.09	0.677048	0.732	4.72459e-05	0.471	0.0202682	0.115	0.592517	0.364	0.0805696	0.452	0.0265214	0.758	1.76654e-05	0.62	0.00121808	0.45	0.0274463	-0.538	0.00667373	0.607	0.00164651	0.669	0.000349249	0.528	0.00806316	-0.511	0.010629	0.489	0.0154322	-0.508	0.0113465	-0.143	0.504757	0.346	0.097796	0.557	0.0047207	0.719	7.62525e-05	0.678	0.000275366	0.523	0.00868054	0.478	0.0182198	-0.493	0.0142653	0.499
210782_x_at	0.286	0.174833	-0.652	0.000556064	-0.665	0.000391543	-0.405	0.04986	-0.513	0.0103906	-0.503	0.0122285	-0.647	0.000627593	-0.808	1.81613e-06	-0.387	0.061566	0.525	0.00837019	-0.596	0.00211262	-0.758	1.81272e-05	-0.685	0.000220199	0.699	0.000144688	-0.55	0.00537774	0.695	0.000165804	0.415	0.0438555	-0.313	0.136417	-0.643	0.000703331	-0.669	0.000353706	-0.688	0.000204388	-0.675	0.000298069	-0.583	0.00280949	0.6	0.00194899	-0.613
225370_at	0.235	0.269638	-0.104	0.629146	-0.538	0.00669323	-0.305	0.147272	-0.311	0.139202	-0.428	0.0367205	-0.333	0.112141	-0.38	0.0669949	-0.314	0.135079	0.217	0.30873	-0.301	0.152784	-0.413	0.0447992	-0.107	0.619997	0.32	0.127128	-0.042	0.844553	0.32	0.12795	0.323	0.123199	-0.498	0.013176	-0.156	0.466506	-0.368	0.0765646	-0.171	0.423101	-0.493	0.0143178	-0.385	0.0635616	0	0.998751	-0.666
212389_at	0.51	0.0109134	-0.438	0.0322625	-0.575	0.00328277	-0.485	0.016231	-0.466	0.0218678	-0.694	0.000170223	-0.609	0.0015826	-0.293	0.164017	-0.258	0.22275	0.362	0.0819867	-0.468	0.0210934	-0.593	0.00224721	-0.471	0.0200921	0.487	0.0158247	-0.265	0.210436	0.468	0.0211228	0.378	0.0685745	-0.299	0.156027	-0.537	0.0068206	-0.564	0.00412935	-0.602	0.00184235	-0.444	0.0298468	-0.436	0.0329725	0.442	0.0306174	-0.561
1555650_at	0.125	0.559909	-0.455	0.0256296	-0.502	0.0124696	-0.265	0.211209	-0.313	0.135869	-0.416	0.0433006	-0.531	0.00762192	-0.644	0.0006785	-0.472	0.019765	0.54	0.00646759	-0.378	0.0689493	-0.52	0.00918011	-0.261	0.217498	0.492	0.0145512	-0.522	0.00887026	0.482	0.0170242	0.412	0.0452054	-0.502	0.0125249	-0.248	0.243089	-0.531	0.00764726	-0.407	0.0486482	-0.422	0.0399036	-0.32	0.127199	0.399	0.0536749	-0.554
207244_x_at	0.33	0.114758	-0.36	0.0838635	-0.436	0.033393	-0.479	0.0178235	-0.508	0.0112687	-0.621	0.00121417	-0.438	0.0321973	-0.531	0.00761898	-0.534	0.0072211	0.678	0.000268712	-0.468	0.0209548	-0.42	0.0410318	-0.494	0.0140366	0.26	0.219555	-0.356	0.0880675	0.229	0.282603	0.25	0.238307	-0.296	0.159837	-0.522	0.00886313	-0.501	0.0126953	-0.689	0.000198746	-0.303	0.150038	-0.508	0.0112383	0.524	0.00862297	-0.339
1569532_a_at	0.239	0.260559	-0.358	0.0854454	-0.519	0.00928436	-0.456	0.0250538	-0.485	0.0162273	-0.492	0.0145202	-0.446	0.0287344	-0.519	0.00935418	-0.487	0.015779	0.564	0.00407894	-0.527	0.00817825	-0.448	0.0279977	-0.603	0.00180629	0.417	0.0425698	-0.64	0.000751581	0.396	0.0554222	0.207	0.332301	-0.152	0.477172	-0.429	0.0365575	-0.378	0.0682733	-0.65	0.000578714	-0.419	0.0416778	-0.471	0.0201384	0.433	0.0347874	-0.247
227827_at	-0.426	0.038066	0.698	0.000151328	0.503	0.0121745	0.393	0.0571551	0.483	0.016688	0.43	0.0359897	0.649	0.000605147	0.457	0.0249251	0.124	0.564133	-0.36	0.0839682	0.676	0.00028633	0.556	0.00476049	0.645	0.00066631	-0.623	0.00114392	0.606	0.00170864	-0.626	0.0010555	-0.356	0.0874732	0.318	0.130227	0.509	0.0111661	0.701	0.000137905	0.608	0.00162733	0.592	0.0023307	0.669	0.000350504	-0.697	0.000155889	0.659
209773_s_at	0.474	0.0192608	-0.81	1.6265e-06	-0.49	0.0151297	-0.301	0.152928	-0.374	0.0716873	-0.374	0.0721084	-0.736	4.17945e-05	-0.497	0.0134166	-0.118	0.581759	0.348	0.096091	-0.647	0.000637142	-0.572	0.00351223	-0.681	0.000248018	0.69	0.000189521	-0.73	5.18995e-05	0.691	0.000185755	0.371	0.074654	-0.275	0.192872	-0.536	0.00693482	-0.73	5.072e-05	-0.638	0.000794631	-0.6	0.00195968	-0.535	0.00705969	0.728	5.45505e-05	-0.589
205529_s_at	-0.4	0.0530272	0.746	2.82831e-05	0.395	0.0557836	0.238	0.263149	0.356	0.0881822	0.314	0.134652	0.634	0.000873449	0.494	0.0141104	0.119	0.579708	-0.418	0.0423137	0.605	0.00172884	0.431	0.0352882	0.538	0.00665152	-0.63	0.000977574	0.581	0.00288023	-0.628	0.00101321	-0.368	0.076578	0.277	0.190226	0.487	0.0156906	0.701	0.000137545	0.596	0.00211552	0.465	0.0221213	0.556	0.00481623	-0.803	2.37302e-06	0.571
218656_s_at	-0.314	0.134521	0.652	0.00055323	0.261	0.218638	0.34	0.104494	0.379	0.0676249	0.274	0.194928	0.5	0.0128172	0.477	0.018319	0.235	0.269353	-0.469	0.020934	0.625	0.0010849	0.406	0.0491917	0.546	0.00577481	-0.468	0.0210636	0.481	0.017277	-0.459	0.0240699	-0.342	0.10184	0.339	0.105366	0.551	0.00528532	0.562	0.00429405	0.669	0.000349268	0.397	0.054957	0.502	0.0124385	-0.74	3.56173e-05	0.531
203213_at	0.474	0.0191419	-0.804	2.17999e-06	-0.358	0.0854649	-0.318	0.12975	-0.395	0.0560512	-0.265	0.21081	-0.682	0.000242696	-0.476	0.0188282	-0.141	0.510236	0.322	0.124602	-0.546	0.00583064	-0.468	0.0210672	-0.59	0.0024327	0.684	0.000225886	-0.789	4.57106e-06	0.685	0.00022116	0.455	0.0256037	-0.322	0.124942	-0.463	0.0227729	-0.646	0.000654453	-0.502	0.0123999	-0.473	0.0195115	-0.458	0.024337	0.743	3.15609e-05	-0.497
210559_s_at	0.487	0.0157306	-0.722	6.79757e-05	-0.422	0.0400709	-0.407	0.0485856	-0.437	0.032556	-0.283	0.180912	-0.634	0.000870536	-0.517	0.00967283	-0.108	0.614944	0.346	0.0978977	-0.604	0.00177858	-0.458	0.0245389	-0.582	0.0028558	0.74	3.56611e-05	-0.807	1.89971e-06	0.739	3.73913e-05	0.557	0.00468062	-0.281	0.182823	-0.366	0.0782282	-0.664	0.000400561	-0.463	0.0227526	-0.472	0.0198665	-0.52	0.0092422	0.734	4.46873e-05	-0.514
209574_s_at	-0.357	0.0872264	0.592	0.00228436	0.706	0.000116053	0.391	0.0586673	0.449	0.027649	0.674	0.000305081	0.631	0.000936944	0.599	0.00197285	0.232	0.27633	-0.55	0.00539608	0.606	0.00169162	0.712	9.38091e-05	0.697	0.000154532	-0.662	0.000426026	0.511	0.0107949	-0.648	0.000624932	-0.391	0.0587858	0.256	0.22682	0.612	0.00147705	0.721	7.09487e-05	0.756	1.94136e-05	0.594	0.00221818	0.723	6.55307e-05	-0.669	0.000351105	0.639
201577_at	0.461	0.0232895	-0.766	1.30548e-05	-0.456	0.0251809	-0.462	0.023028	-0.612	0.00146523	-0.406	0.0492562	-0.789	4.54957e-06	-0.591	0.00233411	-0.207	0.331372	0.419	0.0414513	-0.686	0.000211939	-0.632	0.000931046	-0.791	4.22367e-06	0.848	1.72132e-07	-0.817	1.12589e-06	0.836	3.72673e-07	0.47	0.020341	-0.2	0.347629	-0.495	0.014008	-0.791	4.27286e-06	-0.653	0.00054507	-0.571	0.00353632	-0.673	0.000309445	0.799	2.86002e-06	-0.53
234192_s_at	-0.288	0.172062	0.655	0.000512218	0.679	0.000265738	0.285	0.176952	0.366	0.0783224	0.523	0.00873331	0.714	9.05028e-05	0.577	0.00312936	0.232	0.275474	-0.485	0.0162371	0.504	0.0119688	0.779	7.18097e-06	0.722	6.80745e-05	-0.702	0.000131705	0.585	0.00268867	-0.702	0.00013242	-0.365	0.0797389	0.243	0.252509	0.427	0.0375899	0.694	0.000168935	0.634	0.000885489	0.749	2.57116e-05	0.659	0.000461848	-0.502	0.0123542	0.645
225308_s_at	-0.47	0.0203487	0.476	0.0187667	0.539	0.00653148	0.344	0.0997861	0.392	0.058422	0.434	0.0341159	0.482	0.0169738	0.474	0.0193717	0.25	0.239471	-0.415	0.043535	0.465	0.022073	0.397	0.054754	0.482	0.0171591	-0.496	0.0136174	0.342	0.101982	-0.494	0.0141822	-0.329	0.115933	0.15	0.482735	0.433	0.034645	0.542	0.00626843	0.611	0.00153312	0.573	0.00343777	0.479	0.0177818	-0.647	0.000635831	0.481
204800_s_at	-0.216	0.310264	0.704	0.000122462	0.616	0.00134362	0.343	0.100837	0.557	0.00473671	0.277	0.189325	0.678	0.000271201	0.735	4.37488e-05	0.442	0.0304452	-0.487	0.0158912	0.563	0.00414887	0.675	0.000296177	0.763	1.47514e-05	-0.604	0.00177255	0.602	0.00186792	-0.604	0.00178818	-0.42	0.0411397	0.138	0.520658	0.32	0.127031	0.545	0.00586125	0.703	0.000127454	0.822	8.19873e-07	0.651	0.000574301	-0.63	0.000971714	0.314
206170_at	-0.278	0.189224	0.699	0.000142825	0.489	0.0152117	0.154	0.472817	0.168	0.431825	0.456	0.0251849	0.563	0.00418137	0.462	0.0229262	0.141	0.510205	-0.289	0.1715	0.476	0.0188186	0.695	0.000165336	0.56	0.00445232	-0.533	0.00736673	0.57	0.00366288	-0.52	0.00912255	-0.25	0.238209	0.319	0.129166	0.494	0.0142066	0.5	0.0129071	0.521	0.00909915	0.575	0.00328521	0.315	0.1342	-0.403	0.051	0.622
213455_at	0.551	0.00526819	-0.664	0.000402622	-0.566	0.00392943	-0.49	0.0149875	-0.567	0.00386471	-0.472	0.0198512	-0.726	5.88736e-05	-0.574	0.00337559	-0.201	0.345564	0.514	0.0101259	-0.646	0.000645994	-0.56	0.00442356	-0.778	7.62961e-06	0.658	0.000467962	-0.565	0.00399105	0.644	0.000689787	0.48	0.0176834	-0.109	0.613613	-0.483	0.0169015	-0.731	5.024e-05	-0.677	0.000276124	-0.577	0.00318633	-0.808	1.76773e-06	0.654	0.000523567	-0.467
1554553_s_at	0.43	0.0362014	-0.483	0.016802	-0.589	0.00244438	-0.545	0.00589215	-0.654	0.000520888	-0.489	0.0152435	-0.67	0.000345188	-0.621	0.00119077	-0.367	0.078016	0.456	0.0249897	-0.544	0.00596256	-0.607	0.00166852	-0.52	0.00926973	0.76	1.6644e-05	-0.476	0.0188315	0.759	1.7102e-05	0.613	0.00145212	-0.386	0.0623248	-0.29	0.169545	-0.732	4.8458e-05	-0.453	0.0263786	-0.539	0.00656249	-0.691	0.000182306	0.531	0.00763789	-0.553
219382_at	0.227	0.286154	-0.318	0.130172	-0.255	0.229311	-0.266	0.209638	-0.29	0.168639	-0.338	0.106106	-0.262	0.215754	-0.473	0.019478	-0.38	0.0671465	0.248	0.242901	-0.391	0.0590495	-0.4	0.0529398	-0.263	0.214031	0.391	0.0586236	-0.378	0.0683379	0.389	0.060336	0.138	0.519749	-0.215	0.31347	-0.424	0.0389688	-0.227	0.286749	-0.258	0.223512	-0.138	0.521352	0.004	0.984324	0.105	0.624776	-0.134
203117_s_at	-0.369	0.0758164	0.205	0.335382	0.432	0.0351326	0.542	0.00625091	0.595	0.00217682	0.366	0.0782546	0.385	0.0629675	0.553	0.00502656	0.588	0.00249964	-0.451	0.0269598	0.327	0.118334	0.379	0.0676416	0.378	0.0682143	-0.501	0.012712	0.409	0.0472802	-0.492	0.0146731	-0.501	0.0127027	0.383	0.0649213	0.117	0.585531	0.451	0.0270953	0.315	0.133998	0.419	0.0415315	0.612	0.00147942	-0.319	0.12919	0.384
212146_at	-0.276	0.192021	0.527	0.00813207	0.319	0.128359	0.562	0.00427054	0.654	0.000522035	0.439	0.0316576	0.577	0.00314246	0.52	0.00913018	0.554	0.00496429	-0.493	0.014428	0.728	5.46443e-05	0.473	0.019481	0.522	0.00892745	-0.324	0.122137	0.673	0.000316367	-0.3	0.155002	-0.338	0.105674	0.381	0.0664718	0.421	0.0407295	0.617	0.00132344	0.631	0.00094248	0.303	0.150138	0.499	0.0131599	-0.571	0.00359588	0.318
219428_s_at	0.527	0.00813762	-0.58	0.00296438	-0.503	0.0122061	-0.462	0.0231126	-0.543	0.00610859	-0.533	0.00729595	-0.68	0.000255943	-0.523	0.00869516	-0.426	0.0379528	0.516	0.00987704	-0.581	0.00293204	-0.509	0.0110048	-0.72	7.26418e-05	0.647	0.000641224	-0.726	5.97196e-05	0.642	0.000718848	0.257	0.225781	-0.151	0.480724	-0.428	0.0367612	-0.753	2.14789e-05	-0.755	1.982e-05	-0.541	0.00635376	-0.606	0.00169987	0.737	4.04141e-05	-0.372
219095_at	-0.274	0.19542	0.368	0.0772557	0.303	0.150316	0.38	0.0673686	0.296	0.15983	0.445	0.029375	0.371	0.0739186	0.476	0.01871	0.388	0.0613012	-0.38	0.0666956	0.611	0.00150816	0.408	0.0480711	0.273	0.197344	-0.344	0.0998915	0.406	0.0488748	-0.336	0.108163	-0.295	0.160996	0.452	0.02676	0.474	0.0193955	0.606	0.00169952	0.42	0.0408108	0.085	0.69445	0.278	0.187989	-0.3	0.155005	0.402
211202_s_at	0.462	0.0230325	-0.254	0.230725	-0.281	0.183682	-0.452	0.0266348	-0.457	0.0247252	-0.212	0.320554	-0.268	0.204724	-0.342	0.101818	-0.36	0.0840875	0.103	0.632071	-0.303	0.149839	-0.37	0.0747719	-0.402	0.0514543	0.286	0.175373	-0.211	0.321623	0.288	0.171908	0.412	0.0452911	-0.498	0.0132743	-0.019	0.930337	-0.323	0.123707	-0.157	0.465214	-0.556	0.00477245	-0.513	0.0102788	0.124	0.563589	-0.413
233938_at	0.32	0.127338	-0.625	0.00109808	-0.71	0.000102367	-0.299	0.155969	-0.341	0.102777	-0.582	0.00283434	-0.615	0.00139321	-0.659	0.00046252	-0.331	0.114541	0.634	0.000886419	-0.551	0.00526625	-0.558	0.00456281	-0.554	0.0049549	0.541	0.00630721	-0.571	0.00355266	0.542	0.00622398	0.313	0.136053	-0.094	0.66269	-0.628	0.00101743	-0.614	0.00143053	-0.702	0.000133217	-0.474	0.0191488	-0.314	0.13571	0.607	0.00164152	-0.266
206463_s_at	0.479	0.0179842	-0.611	0.00152494	-0.755	1.97474e-05	-0.522	0.00890329	-0.582	0.00282648	-0.656	0.000506421	-0.725	6.0803e-05	-0.678	0.000275329	-0.374	0.0716545	0.675	0.00029288	-0.559	0.00454322	-0.636	0.000834376	-0.756	1.90499e-05	0.568	0.00381633	-0.575	0.00326074	0.563	0.00416916	0.445	0.0292754	-0.186	0.384264	-0.44	0.0315651	-0.738	3.8009e-05	-0.782	6.25593e-06	-0.661	0.000437833	-0.713	9.36855e-05	0.697	0.00015617	-0.344
220165_at	0.086	0.690664	-0.58	0.00294579	-0.474	0.0192211	-0.238	0.262167	-0.385	0.063505	-0.397	0.054437	-0.581	0.00293826	-0.604	0.00176802	-0.487	0.0157817	0.662	0.000423592	-0.508	0.011227	-0.524	0.00850945	-0.523	0.00870098	0.498	0.0131704	-0.447	0.0284623	0.487	0.0157309	0.244	0.250687	-0.279	0.186462	-0.565	0.00399414	-0.475	0.0189493	-0.72	7.34356e-05	-0.503	0.0121701	-0.415	0.0438691	0.57	0.00364901	-0.427
210830_s_at	0.381	0.066141	-0.578	0.00310314	-0.493	0.0143313	-0.376	0.0705701	-0.45	0.0275337	-0.426	0.0377201	-0.683	0.000237078	-0.475	0.01902	-0.281	0.184166	0.213	0.317964	-0.547	0.00569136	-0.763	1.44792e-05	-0.597	0.00205542	0.596	0.00213834	-0.475	0.0191272	0.589	0.00243942	0.413	0.0449587	-0.404	0.0504419	-0.374	0.0715074	-0.669	0.000354669	-0.416	0.0432315	-0.621	0.00119642	-0.486	0.0161096	0.266	0.208252	-0.613
236752_at	-0.533	0.00734575	0.338	0.106307	0.636	0.000834559	0.618	0.00128137	0.519	0.00941127	0.595	0.00216136	0.529	0.00787095	0.436	0.0331769	0.333	0.111915	-0.466	0.0217737	0.414	0.0444598	0.555	0.00485332	0.492	0.0147197	-0.521	0.00896898	0.395	0.0562259	-0.511	0.0107907	-0.639	0.000778832	0.372	0.073443	0.234	0.270959	0.569	0.00372972	0.416	0.0432752	0.452	0.0267187	0.647	0.000634899	-0.333	0.111972	0.478
202862_at	0.472	0.0199576	-0.435	0.0334213	-0.185	0.387181	-0.272	0.19855	-0.134	0.533057	-0.577	0.00317512	-0.382	0.0655159	-0.109	0.613696	-0.325	0.120766	0.416	0.0432262	-0.247	0.245567	-0.376	0.0700886	-0.376	0.0700901	0.196	0.357798	-0.249	0.240122	0.175	0.412838	0.185	0.387466	-0.434	0.0341419	-0.621	0.00121063	-0.434	0.0340805	-0.533	0.0073471	-0.049	0.82151	-0.221	0.299019	0.357	0.0868983	-0.337
207332_s_at	0.524	0.00862872	-0.292	0.166487	-0.311	0.139548	-0.533	0.00734772	-0.527	0.00817421	-0.424	0.0389525	-0.303	0.150478	-0.159	0.458409	-0.215	0.312766	0.182	0.394331	-0.353	0.0906575	-0.27	0.202624	-0.27	0.202293	0.262	0.216514	-0.381	0.0662266	0.252	0.23555	0.39	0.059557	-0.309	0.142008	-0.285	0.176582	-0.258	0.223084	-0.16	0.456091	-0.139	0.517035	-0.284	0.179313	0.285	0.177006	-0.228
227987_at	-0.42	0.0409411	0.538	0.00668185	0.492	0.0145284	0.522	0.0088422	0.571	0.00355923	0.362	0.0821433	0.613	0.00144399	0.604	0.00177065	0.306	0.146421	-0.534	0.00714173	0.516	0.00987892	0.548	0.00561331	0.685	0.000224425	-0.763	1.42295e-05	0.683	0.000236577	-0.75	2.40536e-05	-0.626	0.0010757	0.188	0.379138	0.337	0.107295	0.641	0.000740185	0.559	0.00453969	0.53	0.00771773	0.634	0.000879356	-0.688	0.000203047	0.43
219278_at	-0.494	0.0142291	0.459	0.0242202	0.427	0.0372517	0.507	0.0114019	0.489	0.0152394	0.311	0.139445	0.422	0.039977	0.56	0.00438877	0.458	0.0243131	-0.603	0.00182156	0.548	0.00558716	0.229	0.281496	0.508	0.011226	-0.27	0.201267	0.407	0.0481253	-0.254	0.230598	-0.495	0.0140316	0.207	0.331808	0.357	0.0867298	0.526	0.00826727	0.647	0.000630904	0.395	0.0561463	0.674	0.00030087	-0.659	0.000460417	0.259
212522_at	-0.493	0.0143888	0.455	0.0256203	0.629	0.000989679	0.699	0.000146642	0.766	1.26915e-05	0.564	0.00408761	0.668	0.000362384	0.524	0.00851349	0.437	0.0327667	-0.468	0.0209632	0.524	0.00858547	0.604	0.00176375	0.613	0.00145165	-0.619	0.00126061	0.565	0.00401917	-0.613	0.00145326	-0.657	0.000483397	0.373	0.0725979	0.244	0.250777	0.638	0.000799734	0.524	0.00860424	0.566	0.00396634	0.76	1.67065e-05	-0.538	0.00672534	0.383
213836_s_at	0.741	3.46982e-05	-0.374	0.0719072	-0.171	0.424276	-0.458	0.024496	-0.367	0.0779055	-0.199	0.350361	-0.486	0.0161422	-0.163	0.447827	-0.369	0.0757586	0.338	0.106023	-0.182	0.395452	-0.064	0.76686	-0.24	0.259351	0.329	0.116706	-0.381	0.0664147	0.34	0.103766	0.565	0.00404113	-0.482	0.0171423	-0.054	0.80056	-0.496	0.0137272	-0.182	0.393771	-0.286	0.175289	-0.425	0.0386429	0.369	0.0760181	-0.303
238519_at	-0.35	0.0940835	0.59	0.00241322	0.437	0.0325692	0.459	0.0240587	0.651	0.000570582	0.302	0.151371	0.685	0.000222358	0.561	0.00435186	0.361	0.0833822	-0.416	0.0433326	0.699	0.000146475	0.481	0.0174052	0.576	0.00325317	-0.572	0.00347216	0.573	0.00345956	-0.563	0.00417806	-0.503	0.0122381	0.257	0.225884	0.323	0.12359	0.653	0.000547713	0.569	0.0036913	0.47	0.0203589	0.627	0.00105223	-0.629	0.00100232	0.282
208932_at	0.397	0.054615	-0.58	0.00297309	-0.43	0.0358441	-0.371	0.074597	-0.4	0.0525377	-0.327	0.118513	-0.592	0.0023297	-0.553	0.00508288	-0.077	0.71946	0.348	0.0951753	-0.576	0.00323654	-0.52	0.00916046	-0.516	0.00987699	0.824	7.62647e-07	-0.593	0.00227271	0.821	8.76604e-07	0.521	0.00910901	-0.349	0.0943401	-0.442	0.0304638	-0.626	0.00105952	-0.412	0.0451809	-0.509	0.0110724	-0.53	0.00767702	0.553	0.00506529	-0.732
224608_s_at	0.564	0.00409755	-0.427	0.037276	-0.252	0.234121	-0.438	0.0322459	-0.423	0.0394082	-0.499	0.0131471	-0.508	0.0111953	-0.249	0.240956	-0.142	0.507841	0.341	0.103461	-0.444	0.0296796	-0.368	0.0766899	-0.406	0.0487763	0.596	0.00211908	-0.407	0.048531	0.589	0.00248597	0.422	0.0399041	-0.341	0.103393	-0.385	0.0629386	-0.653	0.000542726	-0.34	0.104203	-0.124	0.563183	-0.434	0.0341819	0.48	0.0175706	-0.408
240172_at	0.47	0.020441	-0.426	0.0379836	-0.382	0.0652744	-0.555	0.00489167	-0.555	0.00485935	-0.455	0.0254252	-0.532	0.00751534	-0.289	0.170118	-0.355	0.0886824	0.254	0.231134	-0.52	0.00919212	-0.601	0.00190227	-0.653	0.000540275	0.494	0.0140847	-0.498	0.0131736	0.484	0.0166374	0.35	0.0933067	-0.4	0.052616	-0.324	0.121874	-0.631	0.000937983	-0.441	0.0310228	-0.523	0.00878051	-0.655	0.000516323	0.338	0.106439	-0.619
207595_s_at	0.487	0.0157713	-0.479	0.0177913	-0.5	0.0128382	-0.34	0.103914	-0.455	0.0254193	-0.309	0.142163	-0.556	0.00478193	-0.55	0.00535468	-0.309	0.141902	0.271	0.199385	-0.233	0.272837	-0.508	0.011213	-0.459	0.0240867	0.742	3.32861e-05	-0.488	0.0155115	0.749	2.53088e-05	0.428	0.036712	-0.263	0.214947	-0.352	0.0919647	-0.415	0.0434678	-0.21	0.324968	-0.621	0.00119256	-0.377	0.0690163	0.285	0.177143	-0.536
201749_at	-0.561	0.0043133	0.503	0.0123005	0.168	0.431536	0.499	0.0130054	0.423	0.0394922	0.176	0.41168	0.407	0.0481277	0.387	0.0614451	0.301	0.1524	-0.408	0.0477279	0.358	0.0854249	0.209	0.327842	0.44	0.0313912	-0.453	0.0262318	0.592	0.00229446	-0.441	0.0307876	-0.632	0.00093221	0.355	0.0883629	0.279	0.186549	0.532	0.00745704	0.396	0.0552876	0.276	0.191821	0.569	0.00373656	-0.693	0.000172016	0.42
218560_s_at	0.539	0.00661553	-0.402	0.0513208	-0.379	0.0679282	-0.577	0.00316957	-0.564	0.00411834	-0.519	0.00932399	-0.41	0.0468338	-0.283	0.179876	-0.144	0.502262	0.388	0.0613118	-0.52	0.00923756	-0.372	0.0732295	-0.523	0.00872403	0.414	0.0445885	-0.283	0.179809	0.395	0.0561362	0.497	0.0135546	-0.327	0.119425	-0.375	0.0710734	-0.535	0.00701479	-0.495	0.0139974	-0.295	0.161133	-0.759	1.68791e-05	0.588	0.00251708	-0.458
225880_at	0.25	0.23905	-0.479	0.0178556	-0.392	0.0583925	-0.291	0.167897	-0.294	0.163509	-0.327	0.118783	-0.363	0.0815485	-0.342	0.101841	-0.33	0.11551	0.283	0.180019	-0.378	0.068384	-0.514	0.0101295	-0.508	0.0112824	0.226	0.289083	-0.305	0.147867	0.216	0.310104	0.222	0.297174	-0.37	0.0753448	-0.409	0.0470692	-0.188	0.380068	-0.462	0.0230613	-0.556	0.00482056	-0.33	0.115723	0.208	0.330124	-0.4
226987_at	-0.33	0.115532	0.645	0.00066104	0.341	0.103043	0.412	0.0457301	0.472	0.0199036	0.228	0.282907	0.533	0.00736001	0.524	0.00852539	0.455	0.025346	-0.278	0.188427	0.495	0.0139618	0.521	0.00904037	0.617	0.00132413	-0.3	0.153894	0.761	1.58334e-05	-0.284	0.17926	-0.331	0.113948	0.351	0.0923051	0.479	0.0179304	0.346	0.0972982	0.56	0.00445763	0.586	0.00263901	0.355	0.0888716	-0.48	0.0174837	0.349
223124_s_at	-0.216	0.311356	0.542	0.0062155	0.433	0.0343353	0.383	0.064745	0.477	0.0185176	0.423	0.0396041	0.445	0.029159	0.59	0.0024156	0.505	0.0118196	-0.461	0.0233835	0.658	0.000477605	0.473	0.0195923	0.539	0.00653447	-0.206	0.335186	0.515	0.010004	-0.192	0.367828	-0.134	0.532839	0.302	0.150965	0.661	0.00043529	0.435	0.0336363	0.662	0.000428169	0.385	0.0630874	0.35	0.0937343	-0.46	0.0236261	0.258
226891_at	0.386	0.0627443	-0.28	0.185758	-0.381	0.0662871	-0.47	0.0203299	-0.389	0.0604939	-0.477	0.0184068	-0.422	0.0398054	-0.179	0.40171	-0.404	0.0504067	0.435	0.0335337	-0.405	0.0494929	-0.35	0.0939047	-0.344	0.100287	0.139	0.516899	-0.261	0.217567	0.139	0.516583	0.308	0.143037	-0.289	0.17143	-0.277	0.18963	-0.407	0.0482485	-0.428	0.036903	-0.299	0.156302	-0.19	0.374856	0.228	0.284651	-0.145
221966_at	0.391	0.058769	-0.439	0.0319081	-0.495	0.0139975	-0.28	0.184464	-0.335	0.109213	-0.665	0.000396302	-0.646	0.000647487	-0.372	0.0737056	-0.288	0.171901	0.579	0.00302031	-0.422	0.0401694	-0.484	0.0165686	-0.4	0.0528043	0.533	0.00734932	-0.229	0.281731	0.531	0.00757724	0.183	0.391769	-0.341	0.102938	-0.524	0.00859834	-0.696	0.00015923	-0.573	0.00343072	-0.331	0.114061	-0.447	0.0285525	0.428	0.0370552	-0.553
225112_at	-0.48	0.0177401	0.341	0.103261	0.745	3.0147e-05	0.522	0.00882846	0.495	0.0138573	0.634	0.000870681	0.444	0.0298138	0.633	0.000903461	0.352	0.0916151	-0.472	0.0199516	0.44	0.0314668	0.483	0.0169058	0.381	0.0659486	-0.505	0.0117635	0.348	0.0957057	-0.5	0.01275	-0.534	0.00721874	0.3	0.154792	0.497	0.0134212	0.542	0.00620626	0.506	0.0116334	0.5	0.0129198	0.475	0.0188696	-0.505	0.0117444	0.472
214394_x_at	-0.348	0.0953186	0.489	0.0152297	0.615	0.00137415	0.393	0.0571688	0.398	0.0541744	0.522	0.00881218	0.494	0.0142468	0.511	0.0107221	0.255	0.229262	-0.533	0.00730211	0.619	0.0012638	0.37	0.0749692	0.399	0.0535837	-0.462	0.02316	0.571	0.0035723	-0.462	0.0229781	-0.389	0.0606087	0.251	0.236395	0.366	0.0786435	0.603	0.00182669	0.484	0.016577	0.263	0.213912	0.521	0.00909141	-0.524	0.00856448	0.3
228223_at	0.538	0.00670058	-0.401	0.0520289	-0.411	0.0458498	-0.447	0.0284367	-0.419	0.0415308	-0.424	0.039075	-0.401	0.0524408	-0.26	0.220596	-0.127	0.555267	0.374	0.0720775	-0.592	0.00232043	-0.224	0.291809	-0.503	0.0121498	0.379	0.0678219	-0.387	0.0618159	0.368	0.0765728	0.307	0.14517	0.04	0.853303	-0.517	0.00970464	-0.459	0.0239781	-0.563	0.00413876	-0.235	0.26954	-0.397	0.0549863	0.565	0.00398511	-0.143
217193_x_at	0.36	0.0837384	-0.605	0.00174928	-0.601	0.00187828	-0.621	0.00121056	-0.668	0.00036163	-0.383	0.0649207	-0.654	0.000530238	-0.679	0.000260965	-0.499	0.0131221	0.552	0.00513616	-0.538	0.00667	-0.536	0.0069461	-0.413	0.0447486	0.506	0.0115593	-0.629	0.000998502	0.511	0.0107757	0.716	8.44988e-05	-0.474	0.0194247	-0.325	0.120866	-0.556	0.00475972	-0.498	0.0132563	-0.563	0.00417064	-0.436	0.0330916	0.638	0.000786379	-0.43
228669_x_at	0.264	0.213048	-0.476	0.0186687	-0.405	0.0495797	-0.449	0.027735	-0.443	0.0301876	-0.47	0.0203709	-0.41	0.0463901	-0.389	0.0600329	-0.213	0.318524	0.655	0.000511094	-0.559	0.00451983	-0.33	0.115309	-0.488	0.0154678	0.391	0.0588688	-0.486	0.0160614	0.384	0.0640094	0.43	0.0361162	-0.241	0.257514	-0.368	0.0767679	-0.531	0.00764574	-0.608	0.00163286	-0.207	0.332019	-0.502	0.0123517	0.747	2.70551e-05	-0.212
212844_at	0.265	0.211331	-0.349	0.0944331	-0.557	0.00467209	-0.583	0.00281663	-0.53	0.00779342	-0.627	0.00103108	-0.458	0.0243733	-0.593	0.00227071	-0.417	0.0428373	0.69	0.000191487	-0.516	0.00990945	-0.583	0.00280463	-0.599	0.00199687	0.545	0.00594064	-0.497	0.0134245	0.527	0.00810654	0.42	0.0411095	-0.246	0.246381	-0.431	0.0357213	-0.557	0.00466108	-0.649	0.000604175	-0.425	0.0382431	-0.588	0.00251182	0.51	0.0108599	-0.47
202503_s_at	0.536	0.00690274	-0.729	5.39297e-05	-0.337	0.107463	-0.187	0.382368	-0.244	0.249605	-0.348	0.0951782	-0.604	0.00176121	-0.344	0.0994109	-0.039	0.854979	0.22	0.301707	-0.473	0.0196586	-0.426	0.0379329	-0.499	0.0131108	0.612	0.00147574	-0.534	0.00716215	0.609	0.00159074	0.312	0.138271	-0.348	0.0958649	-0.515	0.00999363	-0.626	0.00105732	-0.461	0.0234456	-0.413	0.0447989	-0.436	0.0332982	0.625	0.0010834	-0.593
202954_at	0.372	0.0738396	-0.819	1.00372e-06	-0.591	0.00235831	-0.328	0.117698	-0.428	0.0370866	-0.45	0.0273562	-0.757	1.84505e-05	-0.542	0.00625353	-0.15	0.482756	0.424	0.0389167	-0.668	0.000364235	-0.677	0.000277738	-0.733	4.56692e-05	0.737	4.00715e-05	-0.741	3.40592e-05	0.735	4.33862e-05	0.371	0.0743381	-0.215	0.312565	-0.544	0.00594569	-0.709	0.000104432	-0.714	8.91403e-05	-0.649	0.000595512	-0.539	0.00662445	0.763	1.45718e-05	-0.575
227804_at	0.384	0.0639196	-0.712	9.58699e-05	-0.646	0.000656569	-0.272	0.199334	-0.252	0.234296	-0.67	0.000344486	-0.679	0.000265478	-0.427	0.037378	-0.069	0.748543	0.528	0.00804339	-0.503	0.0122537	-0.716	8.20413e-05	-0.593	0.00224043	0.682	0.000245151	-0.533	0.00736794	0.671	0.00033155	0.41	0.0466526	-0.234	0.272135	-0.488	0.0154619	-0.685	0.000219848	-0.642	0.00072472	-0.518	0.00957538	-0.458	0.0245806	0.627	0.00103009	-0.632
204825_at	0.594	0.00220845	-0.728	5.5935e-05	-0.431	0.0352924	-0.348	0.0957802	-0.391	0.0590794	-0.391	0.0585079	-0.66	0.000445031	-0.381	0.0666139	-0.077	0.721015	0.327	0.118443	-0.556	0.00474017	-0.426	0.0378737	-0.611	0.001514	0.665	0.000391939	-0.711	9.91441e-05	0.661	0.000437066	0.396	0.0555426	-0.221	0.300127	-0.46	0.0237314	-0.688	0.000202789	-0.555	0.00488973	-0.477	0.0184478	-0.56	0.00439162	0.761	1.57963e-05	-0.538
212914_at	-0.351	0.0930661	0.795	3.54784e-06	0.619	0.00126816	0.281	0.183932	0.406	0.0489638	0.415	0.0434985	0.762	1.49557e-05	0.681	0.000250039	0.225	0.289987	-0.471	0.0200684	0.565	0.00403544	0.687	0.000209424	0.666	0.000378328	-0.833	4.35253e-07	0.725	6.0532e-05	-0.832	4.63135e-07	-0.445	0.0295209	0.236	0.265904	0.499	0.0130913	0.692	0.000177803	0.628	0.001019	0.7	0.000139546	0.512	0.010555	-0.699	0.000144441	0.615
219821_s_at	-0.384	0.0636529	0.719	7.49247e-05	0.604	0.00178206	0.295	0.162142	0.287	0.174558	0.548	0.00551613	0.637	0.000813089	0.578	0.00308493	0.135	0.530077	-0.554	0.00498477	0.563	0.0042106	0.604	0.00177617	0.591	0.00235474	-0.689	0.000199355	0.678	0.000275581	-0.681	0.000250902	-0.44	0.0312635	0.29	0.16903	0.438	0.0322082	0.737	3.95326e-05	0.653	0.000540724	0.49	0.0151707	0.578	0.00307447	-0.754	2.11519e-05	0.615
205687_at	0.559	0.00454124	-0.604	0.00176037	-0.059	0.782642	-0.341	0.102796	-0.318	0.130188	-0.147	0.493724	-0.556	0.00478148	-0.332	0.113211	-0.118	0.583315	0.226	0.28748	-0.516	0.00981927	-0.296	0.159685	-0.543	0.006082	0.589	0.00247761	-0.577	0.00313922	0.581	0.00288789	0.347	0.0965327	-0.334	0.110431	-0.52	0.00920826	-0.576	0.00324442	-0.468	0.0210854	-0.319	0.12894	-0.369	0.0761154	0.575	0.00326424	-0.506
239292_at	-0.616	0.00134191	0.554	0.00495702	0.493	0.0143279	0.602	0.00185195	0.55	0.00532271	0.267	0.207722	0.525	0.00843684	0.612	0.00146631	0.3	0.154918	-0.397	0.0545769	0.364	0.0800458	0.384	0.0641045	0.414	0.044201	-0.626	0.00105777	0.623	0.00114641	-0.621	0.00120169	-0.854	1.09599e-07	0.37	0.0747739	0.373	0.0725947	0.434	0.0339913	0.302	0.151756	0.484	0.0165209	0.465	0.0220046	-0.573	0.00342276	0.471
203919_at	-0.275	0.192966	0.661	0.000439075	0.477	0.0183201	0.348	0.0959714	0.487	0.0157028	0.196	0.359891	0.61	0.00154023	0.792	4.03944e-06	0.527	0.00819549	-0.504	0.0119809	0.498	0.0132628	0.509	0.0111659	0.562	0.00428129	-0.552	0.00519588	0.605	0.00173618	-0.552	0.00517835	-0.436	0.0333584	0.301	0.153098	0.459	0.0240361	0.501	0.0127415	0.607	0.00166775	0.697	0.000154822	0.441	0.0309613	-0.605	0.00173217	0.429
202856_s_at	0.51	0.0108827	-0.504	0.0119781	-0.275	0.19317	-0.291	0.167004	-0.353	0.0907123	-0.258	0.223813	-0.38	0.0670885	-0.345	0.0989003	-0.206	0.333459	0.016	0.940816	-0.351	0.0928569	-0.355	0.0891702	-0.261	0.21795	0.305	0.147201	-0.275	0.193583	0.314	0.135752	0.321	0.126739	-0.527	0.00813361	-0.454	0.025758	-0.318	0.129381	-0.179	0.402833	-0.433	0.0345477	-0.259	0.222255	0.246	0.245815	-0.497
209302_at	0.419	0.0417375	-0.785	5.4336e-06	-0.46	0.0237323	-0.407	0.0481015	-0.484	0.0164948	-0.421	0.0407521	-0.627	0.00105068	-0.472	0.0198519	-0.065	0.763457	0.391	0.0588195	-0.709	0.000105069	-0.536	0.00699977	-0.714	8.83059e-05	0.586	0.00264834	-0.743	3.24046e-05	0.579	0.0030443	0.366	0.078381	-0.117	0.587574	-0.632	0.000913377	-0.591	0.00236825	-0.649	0.000607812	-0.418	0.0421512	-0.495	0.0139308	0.758	1.74845e-05	-0.344
230058_at	-0.202	0.342741	0.201	0.345863	0.506	0.0117326	0.538	0.0066636	0.532	0.00746647	0.556	0.0048117	0.429	0.0362587	0.454	0.0258349	0.567	0.00384617	-0.368	0.0767788	0.352	0.0912952	0.481	0.0172324	0.074	0.730144	-0.323	0.123127	0.379	0.0676083	-0.312	0.137669	-0.478	0.018149	0.652	0.000552391	0.23	0.27945	0.411	0.0462101	0.202	0.343718	0.263	0.21355	0.253	0.232056	-0.142	0.509004	0.522
205263_at	0.35	0.0938058	-0.629	0.00100116	-0.286	0.17473	-0.378	0.0682417	-0.451	0.0270798	-0.183	0.392942	-0.504	0.012088	-0.482	0.0169646	-0.298	0.157382	0.194	0.364307	-0.449	0.0277074	-0.429	0.036321	-0.414	0.0445125	0.394	0.0567752	-0.682	0.000244027	0.391	0.0585835	0.439	0.0320543	-0.456	0.025215	-0.26	0.220142	-0.34	0.10431	-0.259	0.221326	-0.379	0.0680655	-0.318	0.130242	0.366	0.0786442	-0.285
200058_s_at	-0.366	0.0784986	0.572	0.00348727	0.641	0.000737427	0.553	0.00509852	0.629	0.000986098	0.491	0.0148098	0.667	0.000368653	0.649	0.000600997	0.26	0.219787	-0.545	0.00593025	0.712	9.66202e-05	0.617	0.00132752	0.735	4.26683e-05	-0.674	0.000306178	0.68	0.000260169	-0.663	0.000417878	-0.566	0.00393643	0.177	0.408462	0.324	0.122742	0.708	0.000108281	0.629	0.00100467	0.578	0.00309119	0.811	1.532e-06	-0.618	0.00129947	0.399
217910_x_at	0.552	0.00520474	-0.576	0.00322366	-0.49	0.0151253	-0.624	0.00113102	-0.594	0.00220627	-0.566	0.00392667	-0.635	0.000854433	-0.388	0.0606832	-0.189	0.376655	0.51	0.0109302	-0.632	0.000921979	-0.453	0.026263	-0.509	0.0111363	0.531	0.00755611	-0.545	0.00589272	0.524	0.00857216	0.64	0.000750039	-0.318	0.130497	-0.462	0.0231061	-0.666	0.000384156	-0.57	0.00363976	-0.275	0.193385	-0.579	0.00302061	0.694	0.00016759	-0.343
202891_at	0.602	0.00186662	-0.334	0.110604	-0.279	0.187547	-0.371	0.0739459	-0.233	0.273724	-0.554	0.00497109	-0.303	0.150687	-0.158	0.459475	0.002	0.993361	0.329	0.116741	-0.291	0.167315	-0.259	0.221616	-0.324	0.122555	0.349	0.0947052	-0.132	0.538618	0.334	0.110746	0.37	0.0747947	-0.287	0.173684	-0.5	0.0128889	-0.402	0.0513519	-0.346	0.0981452	-0.063	0.770556	-0.358	0.0858482	0.38	0.0673724	-0.356
1557232_at	-0.43	0.0359469	0.58	0.00296386	0.45	0.0275216	0.411	0.0462254	0.612	0.00146765	0.294	0.16357	0.711	9.84393e-05	0.616	0.00135701	0.516	0.0098063	-0.229	0.282557	0.456	0.0250526	0.547	0.00565549	0.471	0.0201818	-0.616	0.00133649	0.609	0.0015876	-0.618	0.00128461	-0.5	0.0129042	0.572	0.00353016	0.333	0.111719	0.647	0.000636035	0.334	0.110862	0.6	0.00194245	0.536	0.00693026	-0.405	0.049608	0.492
202299_s_at	0.512	0.0105552	-0.57	0.00361066	-0.128	0.550317	-0.415	0.0436317	-0.334	0.110989	-0.319	0.12844	-0.448	0.0279601	-0.202	0.343101	-0.154	0.471761	0.226	0.287735	-0.479	0.017801	-0.309	0.142342	-0.393	0.057647	0.353	0.0904492	-0.53	0.00771929	0.344	0.0999351	0.444	0.0299144	-0.451	0.0267883	-0.412	0.0452203	-0.551	0.00524919	-0.389	0.060527	-0.128	0.552576	-0.327	0.118451	0.564	0.00410023	-0.356
211433_x_at	0.593	0.00224069	-0.566	0.00391575	-0.618	0.00129308	-0.368	0.0766942	-0.329	0.116394	-0.595	0.00214997	-0.637	0.000822388	-0.432	0.0348167	-0.1	0.641306	0.397	0.0549212	-0.408	0.0480397	-0.625	0.00110155	-0.714	8.91819e-05	0.668	0.000356185	-0.478	0.0181747	0.663	0.000411639	0.351	0.0924792	-0.181	0.397528	-0.459	0.0239345	-0.627	0.00105462	-0.605	0.00175321	-0.634	0.000877028	-0.625	0.0010951	0.49	0.0150863	-0.578
209280_at	0.408	0.0476373	-0.588	0.0025369	-0.722	6.85311e-05	-0.409	0.047138	-0.465	0.0221052	-0.645	0.000672584	-0.655	0.000517436	-0.569	0.00368549	-0.227	0.286625	0.453	0.0260887	-0.561	0.00431897	-0.755	1.96969e-05	-0.807	1.88738e-06	0.621	0.001213	-0.536	0.00692557	0.608	0.00161441	0.277	0.190646	-0.151	0.481947	-0.542	0.0061839	-0.649	0.000607308	-0.74	3.56535e-05	-0.707	0.000112578	-0.664	0.000408417	0.544	0.00600957	-0.547
236093_at	0.326	0.12062	-0.632	0.000916023	-0.622	0.00118535	-0.528	0.00795827	-0.663	0.000418476	-0.65	0.000579843	-0.68	0.00025401	-0.522	0.00892536	-0.371	0.0738883	0.496	0.0137339	-0.719	7.62469e-05	-0.721	7.12784e-05	-0.75	2.4625e-05	0.58	0.00294722	-0.642	0.000727295	0.556	0.00481197	0.343	0.100304	-0.145	0.498291	-0.682	0.000238791	-0.598	0.0020069	-0.795	3.48279e-06	-0.471	0.02007	-0.554	0.00497912	0.661	0.000442115	-0.344
225154_at	0.513	0.0104424	-0.342	0.101735	-0.174	0.415605	-0.39	0.0596465	-0.251	0.236202	-0.401	0.0524195	-0.344	0.0997405	-0.166	0.437789	-0.296	0.159568	0.171	0.425443	-0.308	0.142731	-0.384	0.064207	-0.321	0.126342	0.449	0.0279304	-0.434	0.0341709	0.433	0.0345401	0.329	0.116612	-0.513	0.0104178	-0.277	0.189744	-0.454	0.0256933	-0.298	0.157023	-0.199	0.351064	-0.187	0.382684	0.334	0.110489	-0.529
231928_at	0.349	0.0941679	-0.513	0.0103807	-0.427	0.0375084	-0.105	0.626242	-0.185	0.387621	-0.371	0.0746769	-0.455	0.0254757	-0.349	0.0946172	-0.208	0.328849	0.605	0.00174402	-0.308	0.143775	-0.337	0.107001	-0.663	0.000409722	0.463	0.0226357	-0.29	0.168494	0.463	0.0227693	0.088	0.68341	0.053	0.807248	-0.446	0.0290343	-0.479	0.0177919	-0.662	0.000424995	-0.471	0.0202174	-0.501	0.0127367	0.577	0.00317544	-0.23
37254_at	-0.22	0.302161	0.483	0.0167957	0.678	0.000269598	0.37	0.0749025	0.481	0.0173989	0.647	0.00063015	0.606	0.00168417	0.72	7.27099e-05	0.368	0.0764804	-0.547	0.00563367	0.545	0.00592972	0.682	0.00023855	0.455	0.0255835	-0.64	0.000748872	0.389	0.060001	-0.627	0.00103449	-0.453	0.0261899	0.348	0.0956702	0.358	0.0855311	0.658	0.000469541	0.567	0.00388723	0.438	0.0322407	0.591	0.00236766	-0.467	0.0215574	0.446
231896_s_at	0.488	0.0156367	-0.628	0.00102593	-0.356	0.0878811	-0.494	0.0142411	-0.477	0.0184934	-0.386	0.0621608	-0.604	0.00179363	-0.516	0.00992101	-0.218	0.30545	0.343	0.100622	-0.545	0.00587517	-0.623	0.00113587	-0.624	0.0011164	0.737	3.94075e-05	-0.629	0.000994744	0.725	6.21461e-05	0.557	0.00469358	-0.353	0.091082	-0.481	0.0172249	-0.701	0.000136774	-0.451	0.0271502	-0.421	0.0406925	-0.528	0.0079567	0.554	0.00494835	-0.639
237401_at	0.235	0.268366	-0.267	0.207045	-0.557	0.00471573	-0.448	0.0281147	-0.366	0.0789159	-0.565	0.00402981	-0.325	0.121085	-0.378	0.0683685	-0.323	0.12422	0.641	0.000731277	-0.596	0.00210234	-0.317	0.130749	-0.358	0.0854719	0.233	0.273703	-0.289	0.170876	0.221	0.299843	0.287	0.174649	-0.11	0.610186	-0.558	0.00461288	-0.415	0.0435459	-0.577	0.00317469	-0.159	0.459461	-0.342	0.102053	0.378	0.068339	-0.222
202390_s_at	-0.477	0.0185638	0.436	0.0331502	0.166	0.438747	0.589	0.00246463	0.447	0.0284891	0.153	0.475013	0.343	0.101293	0.321	0.126039	0.428	0.0371378	-0.264	0.212217	0.318	0.129695	0.281	0.183587	0.294	0.162994	-0.34	0.103766	0.646	0.000646005	-0.334	0.110823	-0.601	0.00188467	0.459	0.024223	0.162	0.448067	0.27	0.202773	0.195	0.361403	0.274	0.195356	0.204	0.33802	-0.358	0.0858709	0.357
213164_at	0.367	0.0779064	-0.431	0.0356739	-0.317	0.131497	-0.431	0.0356216	-0.504	0.0119895	-0.284	0.179376	-0.455	0.0256637	-0.373	0.0727613	-0.151	0.480646	0.123	0.567777	-0.581	0.00291753	-0.392	0.0579378	-0.452	0.0266318	0.553	0.00509215	-0.528	0.00806561	0.551	0.00526301	0.256	0.226953	-0.261	0.218618	-0.504	0.0120998	-0.307	0.144931	-0.305	0.147713	-0.351	0.0922948	-0.292	0.166267	0.266	0.209212	-0.381
228396_at	-0.298	0.156659	0.752	2.28128e-05	0.44	0.0313573	0.321	0.125841	0.451	0.0267998	0.387	0.0615751	0.603	0.001797	0.546	0.00574987	0.135	0.530811	-0.45	0.0274562	0.747	2.7679e-05	0.52	0.00925121	0.602	0.0018419	-0.614	0.00142685	0.538	0.00667636	-0.606	0.00168133	-0.344	0.0998668	0.237	0.264002	0.503	0.0122145	0.672	0.000321659	0.698	0.000147699	0.448	0.0281654	0.615	0.00138355	-0.82	9.43569e-07	0.523
207828_s_at	0.407	0.0486939	-0.799	2.85076e-06	-0.489	0.0152182	-0.328	0.117646	-0.419	0.0417366	-0.317	0.131194	-0.693	0.000176278	-0.594	0.00220024	-0.155	0.470246	0.434	0.0343189	-0.618	0.00127741	-0.566	0.0039118	-0.715	8.69005e-05	0.734	4.42007e-05	-0.726	5.9144e-05	0.735	4.31373e-05	0.381	0.0659871	-0.229	0.281446	-0.469	0.0208601	-0.682	0.000242052	-0.646	0.000642368	-0.666	0.000378469	-0.609	0.00159664	0.769	1.1061e-05	-0.633
1565162_s_at	0.474	0.019425	-0.549	0.00547613	-0.151	0.480175	-0.323	0.124057	-0.259	0.221945	-0.432	0.0349178	-0.434	0.0342886	-0.263	0.215061	-0.187	0.380695	0.151	0.480167	-0.439	0.032073	-0.495	0.0138657	-0.394	0.0567676	0.438	0.032081	-0.417	0.0425042	0.42	0.0409176	0.289	0.170317	-0.541	0.00630876	-0.625	0.00108183	-0.519	0.00934268	-0.372	0.0735929	-0.201	0.347453	-0.248	0.242328	0.372	0.0736237	-0.646
221942_s_at	-0.377	0.0692995	0.698	0.0001487	0.46	0.0236827	0.559	0.00455037	0.672	0.000320527	0.471	0.0201044	0.706	0.000114096	0.494	0.0140968	0.331	0.113764	-0.459	0.0242008	0.815	1.21873e-06	0.589	0.00244562	0.706	0.000117247	-0.508	0.011324	0.707	0.000111023	-0.496	0.013704	-0.399	0.0534637	0.355	0.0886545	0.486	0.0160916	0.698	0.000148421	0.737	4.03417e-05	0.47	0.0203719	0.686	0.000216337	-0.732	4.74251e-05	0.424
221539_at	0.575	0.00325652	-0.454	0.0256812	-0.39	0.0597412	-0.502	0.0123806	-0.524	0.00856437	-0.365	0.0795512	-0.435	0.0334478	-0.272	0.1987	-0.091	0.673942	0.159	0.458333	-0.448	0.0279448	-0.379	0.0678805	-0.517	0.00961831	0.54	0.00641127	-0.411	0.0460961	0.536	0.00695107	0.446	0.0290289	-0.144	0.501018	-0.584	0.00273152	-0.346	0.0975221	-0.388	0.0609843	-0.35	0.0932641	-0.426	0.0380263	0.472	0.0198544	-0.328
238447_at	-0.574	0.0033405	0.564	0.0040616	0.227	0.287015	0.514	0.0102539	0.392	0.0579882	0.392	0.0581921	0.562	0.00423586	0.314	0.135645	0.383	0.0647491	-0.531	0.00752999	0.477	0.0183976	0.386	0.0628225	0.57	0.00361128	-0.334	0.110959	0.489	0.0153194	-0.319	0.128086	-0.501	0.0126177	0.455	0.0253936	0.392	0.0578368	0.694	0.000167736	0.647	0.000625308	0.321	0.125748	0.634	0.000888096	-0.641	0.00073929	0.47
225093_at	-0.42	0.0409167	0.641	0.000735737	0.543	0.00610221	0.498	0.0132725	0.543	0.00614946	0.595	0.00214932	0.688	0.000202841	0.539	0.00653054	0.227	0.286579	-0.483	0.0168088	0.715	8.73789e-05	0.706	0.000117451	0.716	8.29857e-05	-0.698	0.000147056	0.617	0.00132529	-0.678	0.000274616	-0.481	0.0173672	0.317	0.131745	0.524	0.00860324	0.823	7.70767e-07	0.721	7.04351e-05	0.552	0.00518959	0.78	6.88965e-06	-0.719	7.4219e-05	0.726
212036_s_at	-0.369	0.075929	0.783	6.22726e-06	0.586	0.00260191	0.43	0.0358817	0.523	0.0087279	0.599	0.00196826	0.857	9.2572e-08	0.521	0.00903778	0.497	0.0134158	-0.734	4.47458e-05	0.579	0.00302	0.615	0.00139194	0.6	0.0019487	-0.562	0.00424841	0.582	0.00284612	-0.561	0.00437158	-0.463	0.0226444	0.423	0.0395489	0.619	0.00126054	0.772	1.00993e-05	0.814	1.30095e-06	0.468	0.0210387	0.545	0.00586382	-0.761	1.57153e-05	0.42
225263_at	-0.351	0.092786	0.699	0.000144517	0.468	0.0210613	0.598	0.00202435	0.641	0.000730762	0.457	0.0247245	0.653	0.000538607	0.635	0.000863173	0.288	0.171768	-0.411	0.0460913	0.839	3.09743e-07	0.691	0.000184428	0.719	7.44937e-05	-0.627	0.00103822	0.798	3.04432e-06	-0.617	0.00131272	-0.436	0.0330302	0.327	0.118243	0.621	0.00120656	0.716	8.31345e-05	0.652	0.000554337	0.447	0.0287174	0.508	0.011289	-0.665	0.000390661	0.508
225465_at	-0.37	0.0749205	0.691	0.000185495	0.711	9.91443e-05	0.274	0.195053	0.42	0.0412681	0.504	0.0120678	0.657	0.000481189	0.636	0.000836876	0.201	0.345343	-0.56	0.00441423	0.495	0.0139109	0.583	0.00276562	0.643	0.000697162	-0.814	1.30867e-06	0.626	0.00106086	-0.819	9.9286e-07	-0.381	0.066505	0.03	0.889053	0.365	0.0793884	0.675	0.000294124	0.625	0.00108875	0.601	0.00189679	0.616	0.00134747	-0.759	1.69814e-05	0.42
227108_at	-0.406	0.0487576	0.612	0.00146916	0.679	0.000260987	0.4	0.0528886	0.387	0.0613725	0.596	0.00212023	0.683	0.000235051	0.656	0.000494083	0.251	0.237192	-0.548	0.00561768	0.532	0.00751145	0.683	0.000233155	0.525	0.00837374	-0.7	0.000141776	0.507	0.0113975	-0.684	0.000227648	-0.529	0.00790208	0.348	0.0952451	0.505	0.0118678	0.719	7.45571e-05	0.614	0.00140821	0.602	0.00187157	0.572	0.00348386	-0.584	0.0027579	0.795
218295_s_at	0.611	0.00152556	-0.315	0.133436	-0.528	0.0079561	-0.676	0.000288547	-0.544	0.00594247	-0.379	0.0675695	-0.297	0.159271	-0.61	0.00153852	-0.318	0.129959	0.351	0.0928596	-0.419	0.0417158	-0.349	0.0942422	-0.473	0.019623	0.517	0.00965155	-0.612	0.00149761	0.508	0.0113212	0.628	0.00101523	-0.222	0.298124	-0.294	0.163013	-0.312	0.137863	-0.31	0.140688	-0.389	0.0599324	-0.432	0.0351529	0.399	0.0537374	-0.27
200638_s_at	0.353	0.0910313	-0.334	0.110821	-0.421	0.0405883	-0.333	0.112199	-0.418	0.0418397	-0.281	0.182752	-0.487	0.0158344	-0.494	0.0141603	-0.318	0.130017	0.132	0.537374	-0.375	0.0707994	-0.515	0.0100458	-0.299	0.155522	0.59	0.00241674	-0.341	0.103354	0.597	0.00206952	0.433	0.0345046	-0.37	0.0754144	-0.215	0.313366	-0.444	0.0297182	-0.12	0.574904	-0.475	0.0191252	-0.338	0.10602	0.05	0.816102	-0.457
201797_s_at	0.554	0.00497691	-0.566	0.00393448	-0.507	0.0114014	-0.191	0.370965	-0.321	0.126475	-0.492	0.0144893	-0.625	0.00108988	-0.449	0.0275757	-0.249	0.240622	0.392	0.0582355	-0.272	0.198546	-0.495	0.0140098	-0.539	0.00661175	0.551	0.00530021	-0.13	0.545366	0.557	0.00467137	0.262	0.216853	-0.261	0.21766	-0.462	0.0229149	-0.632	0.000918449	-0.535	0.0070208	-0.582	0.00284092	-0.594	0.00222164	0.464	0.0224213	-0.46
218595_s_at	0.422	0.0401781	-0.712	9.66008e-05	-0.275	0.193268	-0.401	0.0520272	-0.408	0.0476901	-0.226	0.288311	-0.613	0.00143913	-0.322	0.125034	-0.169	0.429149	0.36	0.0839264	-0.482	0.0170985	-0.543	0.00612682	-0.765	1.31078e-05	0.567	0.00386257	-0.71	0.000102304	0.552	0.00515668	0.439	0.0320552	-0.209	0.325987	-0.376	0.0701996	-0.493	0.0142663	-0.582	0.00282295	-0.591	0.00237201	-0.564	0.00410736	0.625	0.00109383	-0.522
203612_at	0.527	0.00809194	-0.71	0.000100471	-0.186	0.384554	-0.345	0.0991015	-0.451	0.0269345	-0.253	0.233446	-0.62	0.00122334	-0.523	0.00869996	-0.395	0.0558893	0.303	0.149816	-0.35	0.093349	-0.522	0.0088112	-0.72	7.33537e-05	0.49	0.0151536	-0.638	0.000803377	0.482	0.0170656	0.319	0.128178	-0.427	0.0371929	-0.472	0.0199042	-0.54	0.00650648	-0.516	0.00984867	-0.528	0.00803296	-0.528	0.0080411	0.522	0.00890041	-0.366
58696_at	0.517	0.00968187	-0.678	0.000270808	-0.352	0.0916248	-0.413	0.0449342	-0.433	0.0346976	-0.444	0.0296766	-0.704	0.000123366	-0.378	0.0684266	-0.131	0.543219	0.338	0.106163	-0.616	0.00134339	-0.552	0.00511782	-0.596	0.00212654	0.659	0.000458203	-0.678	0.000270981	0.654	0.000526699	0.442	0.0304974	-0.42	0.0407565	-0.471	0.0201391	-0.802	2.44035e-06	-0.513	0.0103555	-0.394	0.0569458	-0.564	0.00409409	0.634	0.000874399	-0.624
242911_at	-0.306	0.146208	0.536	0.00689617	0.463	0.0227749	0.483	0.0168723	0.495	0.0138374	0.521	0.00898715	0.565	0.00401766	0.563	0.00417183	0.441	0.0308544	-0.385	0.0632751	0.585	0.00269844	0.607	0.00164156	0.464	0.0223155	-0.453	0.0262181	0.716	8.39683e-05	-0.441	0.0312121	-0.347	0.0963246	0.509	0.0110394	0.628	0.00102941	0.602	0.00183673	0.445	0.0293016	0.304	0.148753	0.329	0.116485	-0.381	0.0665528	0.521
211096_at	0.482	0.0169816	-0.464	0.0224583	-0.539	0.00652062	-0.388	0.0608299	-0.266	0.209639	-0.595	0.00216765	-0.485	0.0162097	-0.46	0.0235588	-0.35	0.0934528	0.588	0.00250403	-0.332	0.113511	-0.429	0.0363791	-0.391	0.0587019	0.481	0.0174142	-0.367	0.0776823	0.481	0.0174168	0.438	0.0322029	-0.29	0.168749	-0.576	0.00323094	-0.493	0.0142845	-0.581	0.00288368	-0.31	0.140024	-0.213	0.317965	0.504	0.0120245	-0.297
224163_s_at	-0.076	0.725275	0.391	0.0592073	0.658	0.000476059	0.213	0.318109	0.28	0.185074	0.371	0.0741386	0.503	0.0122061	0.63	0.000961617	0.549	0.00551304	-0.453	0.0261292	0.22	0.301537	0.601	0.00189183	0.253	0.23297	-0.412	0.0456105	0.354	0.0896894	-0.415	0.0436618	-0.437	0.0328801	0.375	0.0711966	0.213	0.318286	0.367	0.0773134	0.326	0.119997	0.613	0.00144483	0.266	0.209483	-0.142	0.508502	0.422
218442_at	0.473	0.0196389	-0.47	0.0204348	-0.1	0.640857	-0.606	0.0016941	-0.597	0.00208244	-0.171	0.424777	-0.393	0.0573873	-0.271	0.200351	-0.107	0.618836	0.259	0.222262	-0.519	0.00942114	-0.206	0.334615	-0.408	0.048096	0.476	0.0187241	-0.637	0.000807322	0.464	0.0222587	0.579	0.00306126	-0.308	0.142892	-0.269	0.204539	-0.412	0.0451998	-0.271	0.200847	-0.145	0.499318	-0.437	0.0325775	0.643	0.000701176	-0.333
235659_at	-0.241	0.25609	0.607	0.00166515	0.509	0.0109917	0.368	0.0767442	0.521	0.00901303	0.256	0.226498	0.53	0.00769375	0.633	0.000889869	0.295	0.161894	-0.33	0.115126	0.519	0.009378	0.5	0.0128039	0.36	0.0841227	-0.691	0.000187472	0.6	0.00193338	-0.698	0.000151472	-0.542	0.00618488	0.334	0.111049	0.319	0.128754	0.427	0.0373537	0.273	0.196713	0.433	0.0347637	0.319	0.12816	-0.484	0.0165422	0.38
242200_at	0.472	0.0199225	-0.427	0.0373898	-0.551	0.00529666	-0.533	0.00736803	-0.503	0.0121622	-0.511	0.010636	-0.512	0.0104862	-0.425	0.0385982	-0.194	0.363414	0.547	0.00569688	-0.634	0.000881775	-0.336	0.108594	-0.472	0.0199534	0.463	0.0228387	-0.364	0.0801471	0.447	0.028346	0.48	0.0176083	-0.257	0.225214	-0.487	0.0157126	-0.6	0.00195452	-0.585	0.00265774	-0.341	0.10299	-0.69	0.000187966	0.599	0.00197149	-0.524
230938_x_at	0.447	0.0284506	-0.508	0.0112923	-0.646	0.000652117	-0.386	0.0621853	-0.409	0.0473317	-0.521	0.00899784	-0.52	0.00924259	-0.586	0.00259786	-0.099	0.645632	0.503	0.0122715	-0.611	0.00152436	-0.457	0.0248107	-0.531	0.00755025	0.658	0.000475288	-0.421	0.0404068	0.658	0.000471098	0.384	0.0638156	-0.02	0.924735	-0.504	0.0121329	-0.688	0.000199747	-0.608	0.00162919	-0.48	0.0176375	-0.553	0.00510457	0.685	0.00022125	-0.5
202705_at	0.476	0.0186812	-0.791	4.11519e-06	-0.478	0.0181321	-0.377	0.0689819	-0.452	0.0265353	-0.387	0.0616169	-0.739	3.74655e-05	-0.467	0.0213939	-0.116	0.589345	0.359	0.0851325	-0.623	0.00114005	-0.607	0.00165583	-0.723	6.47123e-05	0.72	7.30464e-05	-0.74	3.63295e-05	0.717	8.01296e-05	0.445	0.0292459	-0.293	0.163958	-0.416	0.0434582	-0.748	2.69156e-05	-0.637	0.000809777	-0.637	0.000821019	-0.626	0.00107218	0.788	4.92137e-06	-0.616
244655_at	-0.448	0.0282472	0.441	0.0308697	0.436	0.0330797	0.568	0.003822	0.584	0.00272944	0.36	0.0840284	0.627	0.00105244	0.605	0.00175006	0.353	0.0902129	-0.312	0.137962	0.586	0.00263803	0.559	0.0045414	0.451	0.0271066	-0.723	6.46779e-05	0.626	0.00107617	-0.714	8.99608e-05	-0.636	0.000839469	0.507	0.0114819	0.202	0.344598	0.714	9.0463e-05	0.356	0.087413	0.545	0.00585352	0.586	0.00263012	-0.442	0.0304432	0.713
212177_at	-0.456	0.0251339	0.338	0.10592	0.533	0.00732298	0.592	0.00231273	0.561	0.00435782	0.724	6.33832e-05	0.644	0.000678163	0.351	0.0923267	0.584	0.00273223	-0.556	0.00478634	0.404	0.0503079	0.521	0.00898184	0.357	0.0870707	-0.413	0.0451192	0.443	0.0302527	-0.395	0.0563379	-0.508	0.0113003	0.498	0.0133402	0.412	0.0454752	0.644	0.000680603	0.516	0.00990454	0.261	0.218546	0.438	0.0321612	-0.373	0.0723297	0.38
219432_at	-0.329	0.116893	0.624	0.00112326	0.504	0.0119864	0.626	0.00107643	0.681	0.000251553	0.413	0.0446903	0.599	0.00197621	0.675	0.000300197	0.47	0.0206207	-0.49	0.0150031	0.649	0.000605796	0.608	0.00163975	0.616	0.00134653	-0.599	0.00198859	0.816	1.14282e-06	-0.59	0.00243199	-0.54	0.00640915	0.214	0.316009	0.497	0.0135355	0.555	0.00486901	0.595	0.00215557	0.424	0.0387791	0.376	0.0701953	-0.661	0.000435095	0.262
226684_at	-0.458	0.0245046	0.73	5.21677e-05	0.591	0.00237879	0.542	0.00622746	0.71	0.00010166	0.401	0.052356	0.806	1.96689e-06	0.689	0.00019516	0.354	0.0894185	-0.519	0.00938485	0.654	0.000533616	0.602	0.00187448	0.72	7.20554e-05	-0.774	9.25582e-06	0.782	6.50628e-06	-0.769	1.12122e-05	-0.62	0.00123646	0.266	0.20922	0.424	0.0391481	0.751	2.37776e-05	0.652	0.000563306	0.649	0.000607669	0.739	3.72007e-05	-0.805	2.06126e-06	0.451
232406_at	-0.464	0.0223075	0.384	0.0640949	0.327	0.119143	0.614	0.00142661	0.538	0.00672693	0.514	0.010114	0.541	0.00627944	0.37	0.0750646	0.43	0.036072	-0.459	0.0240459	0.56	0.00442319	0.458	0.0245372	0.417	0.0423793	-0.46	0.0238427	0.482	0.0171049	-0.447	0.0283459	-0.524	0.00854026	0.667	0.000376151	0.317	0.130877	0.699	0.000142754	0.485	0.0161752	0.319	0.128742	0.677	0.000278754	-0.466	0.0217474	0.679
219125_s_at	0.483	0.0168373	-0.686	0.000212606	-0.465	0.0221355	-0.43	0.0360525	-0.419	0.0417062	-0.455	0.0255564	-0.671	0.000331272	-0.43	0.0361633	-0.047	0.828026	0.444	0.0299344	-0.599	0.00196736	-0.549	0.00545981	-0.607	0.00167025	0.794	3.55058e-06	-0.689	0.000196741	0.787	4.99402e-06	0.55	0.00538331	-0.259	0.221858	-0.477	0.0183524	-0.721	6.95705e-05	-0.556	0.00474633	-0.422	0.0402082	-0.574	0.0033574	0.743	3.21671e-05	-0.635
219398_at	0.33	0.115471	-0.607	0.00167208	-0.692	0.000180283	-0.51	0.0108162	-0.608	0.00163948	-0.702	0.000133404	-0.715	8.5701e-05	-0.555	0.00487841	-0.352	0.091335	0.494	0.014169	-0.791	4.12821e-06	-0.764	1.3786e-05	-0.744	3.12927e-05	0.547	0.0056625	-0.601	0.00187828	0.535	0.00700785	0.327	0.118372	-0.218	0.305033	-0.557	0.00471393	-0.782	6.29246e-06	-0.812	1.43268e-06	-0.552	0.00521234	-0.6	0.00195329	0.629	0.000986997	-0.38
209431_s_at	-0.315	0.133525	0.723	6.64012e-05	0.502	0.0123926	0.362	0.0823619	0.525	0.00850191	0.37	0.0749855	0.789	4.67928e-06	0.691	0.000187651	0.363	0.0809922	-0.473	0.0196326	0.679	0.000267367	0.659	0.00045923	0.669	0.000354215	-0.695	0.000163053	0.694	0.000169159	-0.689	0.000194513	-0.446	0.0288796	0.289	0.171364	0.408	0.0475202	0.81	1.63306e-06	0.63	0.000961674	0.556	0.0047479	0.616	0.00134467	-0.627	0.00104777	0.444
203950_s_at	-0.128	0.550724	0.775	8.89665e-06	0.481	0.0172308	0.335	0.109628	0.463	0.0225389	0.393	0.0577175	0.634	0.000877584	0.714	8.914e-05	0.313	0.135768	-0.557	0.00470521	0.8	2.73133e-06	0.641	0.000734908	0.715	8.75573e-05	-0.578	0.00311892	0.808	1.84117e-06	-0.567	0.00383829	-0.265	0.209964	0.151	0.480977	0.622	0.0011851	0.648	0.000610465	0.777	7.99081e-06	0.447	0.0284852	0.482	0.0171142	-0.733	4.69855e-05	0.355
212455_at	-0.358	0.0857433	0.731	4.89501e-05	0.679	0.000266823	0.379	0.0676348	0.54	0.00643027	0.576	0.00319532	0.823	7.69812e-07	0.68	0.000253281	0.337	0.107776	-0.615	0.00139419	0.621	0.00120885	0.702	0.000133352	0.731	4.94344e-05	-0.804	2.21197e-06	0.681	0.000248126	-0.8	2.74583e-06	-0.389	0.0605957	0.162	0.449495	0.605	0.00174704	0.787	5.08431e-06	0.797	3.19002e-06	0.636	0.000844348	0.597	0.00205946	-0.781	6.55401e-06	0.494
211432_s_at	0.279	0.187414	-0.699	0.000143428	-0.508	0.0113574	-0.128	0.550037	-0.2	0.348154	-0.558	0.00460376	-0.653	0.000547691	-0.371	0.0744258	-0.087	0.68436	0.44	0.0314797	-0.529	0.00792413	-0.671	0.000333488	-0.621	0.00121564	0.579	0.00303525	-0.366	0.0782221	0.562	0.00426634	0.204	0.33819	-0.271	0.19965	-0.621	0.00120291	-0.653	0.000540731	-0.629	0.000992957	-0.437	0.0327063	-0.498	0.0132469	0.481	0.0174699	-0.621
224716_at	0.453	0.0263808	-0.534	0.00720575	-0.447	0.0284271	-0.227	0.286033	-0.107	0.618708	-0.625	0.0010935	-0.472	0.0199513	-0.209	0.327504	0.002	0.993042	0.484	0.016506	-0.449	0.0276947	-0.435	0.0336409	-0.469	0.0208918	0.351	0.0930292	-0.299	0.155403	0.337	0.107272	0.249	0.240772	-0.201	0.345245	-0.549	0.00547515	-0.552	0.00514343	-0.597	0.00209271	-0.251	0.237261	-0.431	0.0357157	0.479	0.017795	-0.471
210434_x_at	0.551	0.00522588	-0.64	0.000755386	-0.451	0.0269567	-0.602	0.00186447	-0.721	6.97344e-05	-0.4	0.0530518	-0.737	4.01649e-05	-0.543	0.00615492	-0.326	0.119881	0.457	0.0245887	-0.601	0.00190577	-0.53	0.00770346	-0.708	0.000107363	0.722	6.75571e-05	-0.662	0.000421156	0.71	0.0001011	0.637	0.00081133	-0.306	0.145258	-0.456	0.0250929	-0.753	2.21594e-05	-0.578	0.00308433	-0.492	0.014623	-0.759	1.72805e-05	0.747	2.74341e-05	-0.443
222981_s_at	0.517	0.00971857	-0.521	0.00906956	-0.227	0.285986	-0.359	0.0853623	-0.211	0.322211	-0.295	0.161357	-0.52	0.00914249	-0.357	0.0868397	-0.24	0.257963	0.529	0.00791837	-0.327	0.118712	-0.33	0.115105	-0.515	0.00996915	0.575	0.00328534	-0.581	0.00288816	0.556	0.00475991	0.565	0.00400714	-0.365	0.0797317	-0.247	0.243613	-0.596	0.00213885	-0.519	0.0093391	-0.333	0.112377	-0.56	0.00438998	0.61	0.00156352	-0.522
227814_at	0.32	0.1269	-0.575	0.0032762	-0.193	0.365622	-0.424	0.0390512	-0.405	0.0498642	-0.205	0.337452	-0.359	0.0846124	-0.301	0.153263	-0.096	0.654723	0.368	0.0770501	-0.691	0.000187524	-0.24	0.258142	-0.572	0.00346496	0.358	0.0856575	-0.723	6.68065e-05	0.355	0.0882663	0.275	0.193827	-0.117	0.587669	-0.335	0.109762	-0.457	0.0246806	-0.515	0.00997621	-0.19	0.374052	-0.499	0.0131311	0.669	0.000347875	-0.2
204064_at	-0.204	0.338524	0.237	0.264615	0.538	0.00673173	0.297	0.159305	0.306	0.146212	0.64	0.000762339	0.488	0.0154722	0.335	0.109506	0.566	0.00390558	-0.437	0.0325929	0.275	0.192869	0.571	0.00355843	0.268	0.206238	-0.25	0.23884	0.134	0.533253	-0.249	0.24122	-0.209	0.326272	0.394	0.0569334	0.357	0.0867642	0.436	0.0332346	0.408	0.0475008	0.319	0.128688	0.196	0.358115	0.007	0.972748	0.226
202210_x_at	0.262	0.216285	-0.282	0.18108	-0.639	0.000778079	-0.557	0.0047263	-0.618	0.00128465	-0.625	0.00108701	-0.438	0.0324854	-0.612	0.00146584	-0.471	0.0200684	0.63	0.000971771	-0.487	0.0158655	-0.484	0.0165821	-0.41	0.0466506	0.475	0.0191091	-0.276	0.191609	0.46	0.023577	0.444	0.0298155	-0.196	0.35973	-0.496	0.0136358	-0.44	0.0314718	-0.614	0.00141955	-0.336	0.108213	-0.411	0.0460481	0.528	0.008069	-0.23
58308_at	-0.313	0.136098	0.355	0.0888703	0.173	0.419294	0.34	0.10364	0.206	0.333717	0.14	0.513236	0.332	0.113537	0.353	0.0902765	0.335	0.109032	-0.296	0.160742	0.323	0.123706	0.354	0.0895277	0.314	0.134685	-0.314	0.13455	0.429	0.0363862	-0.299	0.156446	-0.491	0.0147654	0.463	0.0227822	0.145	0.498258	0.371	0.0741214	0.193	0.367088	0.368	0.0766294	0.434	0.0339809	-0.112	0.60386	0.606
227641_at	-0.254	0.230926	0.656	0.000500179	0.732	4.78787e-05	0.382	0.0655907	0.539	0.0065444	0.439	0.0320752	0.736	4.18388e-05	0.721	6.99901e-05	0.355	0.0885247	-0.443	0.0299979	0.584	0.00275766	0.79	4.50243e-06	0.765	1.32056e-05	-0.654	0.000528411	0.676	0.000286958	-0.649	0.000597251	-0.403	0.0509034	0.158	0.460924	0.356	0.0875064	0.647	0.000628744	0.665	0.000390474	0.85	1.50639e-07	0.627	0.00104725	-0.544	0.00603556	0.482
206155_at	0.424	0.0391574	-0.502	0.0124853	-0.288	0.171957	-0.303	0.150482	-0.202	0.343998	-0.482	0.0170037	-0.425	0.0385382	-0.397	0.0548632	-0.269	0.203784	0.48	0.0177325	-0.329	0.116217	-0.467	0.0213312	-0.521	0.00906926	0.389	0.0603277	-0.315	0.133343	0.371	0.0744123	0.269	0.202897	-0.359	0.0845412	-0.65	0.000584773	-0.441	0.0311322	-0.554	0.00500742	-0.315	0.133302	-0.369	0.0758415	0.373	0.0729721	-0.508
227188_at	-0.618	0.00127888	0.359	0.0847897	0.571	0.00356213	0.48	0.017714	0.428	0.0368548	0.367	0.0778508	0.459	0.0241325	0.438	0.0323173	0.477	0.0184615	-0.273	0.196786	0.233	0.274009	0.42	0.0410886	0.479	0.0178524	-0.269	0.203021	0.43	0.0359571	-0.257	0.224867	-0.504	0.0120863	0.409	0.0473141	0.182	0.393827	0.34	0.104056	0.381	0.0659439	0.73	5.07417e-05	0.53	0.00778492	-0.26	0.219693	0.44
228030_at	-0.352	0.0911852	0.44	0.0313225	0.572	0.00350568	0.395	0.0559437	0.374	0.0718092	0.767	1.22553e-05	0.721	7.12483e-05	0.284	0.178339	0.549	0.00541443	-0.552	0.00518083	0.389	0.0601442	0.639	0.000768847	0.354	0.089323	-0.351	0.0921374	0.317	0.1306	-0.346	0.0972746	-0.338	0.105861	0.567	0.00383511	0.445	0.0292388	0.662	0.000427169	0.618	0.00127629	0.383	0.0649589	0.283	0.179905	-0.319	0.128522	0.423
225175_s_at	-0.459	0.0241205	0.759	1.73085e-05	0.402	0.0516796	0.39	0.059278	0.462	0.0230461	0.311	0.139095	0.658	0.000469903	0.57	0.00362437	0.214	0.315476	-0.555	0.00490912	0.563	0.0041543	0.503	0.0122173	0.811	1.55699e-06	-0.652	0.000558516	0.726	5.90976e-05	-0.638	0.000795351	-0.463	0.0226257	0.18	0.401061	0.415	0.0439046	0.746	2.81106e-05	0.718	7.80404e-05	0.562	0.00422748	0.811	1.50026e-06	-0.885	9.43858e-09	0.515
226380_at	-0.382	0.0654637	0.793	3.87477e-06	0.52	0.00923442	0.284	0.178741	0.486	0.016113	0.417	0.0428226	0.821	8.82148e-07	0.539	0.00656508	0.391	0.0586422	-0.468	0.0210256	0.595	0.00217532	0.625	0.00108839	0.705	0.000118697	-0.629	0.000986911	0.617	0.00132412	-0.627	0.00105359	-0.311	0.139348	0.287	0.174179	0.511	0.010801	0.751	2.39567e-05	0.803	2.3473e-06	0.68	0.000258801	0.553	0.00508497	-0.796	3.22838e-06	0.453
209146_at	0.391	0.0587926	-0.744	3.0291e-05	-0.405	0.0496081	-0.466	0.0216792	-0.443	0.0300779	-0.483	0.0167588	-0.688	0.000201911	-0.468	0.0210839	-0.299	0.155086	0.375	0.0706024	-0.624	0.00112986	-0.673	0.000313625	-0.705	0.00011971	0.519	0.00928177	-0.869	3.53147e-08	0.506	0.0116757	0.356	0.087351	-0.421	0.0406258	-0.614	0.00143071	-0.645	0.000675054	-0.642	0.000712559	-0.455	0.025519	-0.431	0.0357089	0.576	0.00321327	-0.519
212179_at	-0.435	0.0336667	0.532	0.0074318	0.399	0.0536368	0.588	0.00250563	0.588	0.00251958	0.636	0.000828236	0.667	0.000375283	0.406	0.0490632	0.355	0.0885714	-0.507	0.0114283	0.64	0.000748883	0.602	0.00185239	0.52	0.00913718	-0.563	0.00415704	0.538	0.00669382	-0.546	0.0058008	-0.482	0.0169458	0.415	0.0437613	0.545	0.0059289	0.741	3.49869e-05	0.612	0.00147028	0.265	0.209887	0.508	0.0113155	-0.579	0.00304712	0.509
209082_s_at	-0.487	0.0157818	0.394	0.0569112	0.133	0.534109	0.579	0.00301006	0.392	0.0584592	0.229	0.281008	0.283	0.180361	0.302	0.151688	0.182	0.395197	-0.424	0.0388348	0.529	0.00781151	0.146	0.495184	0.445	0.0293057	-0.322	0.124575	0.644	0.000690904	-0.315	0.134253	-0.512	0.0105877	0.372	0.0738614	0.362	0.0822925	0.499	0.0130725	0.385	0.0633119	0.065	0.762994	0.543	0.00610987	-0.583	0.00276628	0.354
216550_x_at	-0.487	0.0158889	0.597	0.00206751	0.487	0.0158693	0.529	0.00781942	0.563	0.00414549	0.631	0.000949253	0.69	0.000188432	0.486	0.0160195	0.357	0.0866296	-0.65	0.000579813	0.618	0.00127657	0.529	0.00785061	0.673	0.000311317	-0.548	0.00560993	0.59	0.00239825	-0.531	0.0076019	-0.425	0.0384673	0.267	0.206444	0.532	0.00742744	0.754	2.10988e-05	0.721	6.95316e-05	0.284	0.179204	0.608	0.00163393	-0.691	0.000186622	0.27
226242_at	0.56	0.00444367	-0.428	0.0368503	-0.136	0.525806	-0.657	0.000489343	-0.544	0.00594868	-0.203	0.340842	-0.401	0.0522283	-0.164	0.445206	-0.16	0.45576	0.325	0.121278	-0.518	0.00945503	-0.192	0.368168	-0.496	0.0137429	0.381	0.06636	-0.548	0.00553556	0.37	0.0752262	0.631	0.000937858	-0.349	0.0949795	-0.131	0.542466	-0.479	0.0178506	-0.371	0.0739725	-0.199	0.351301	-0.654	0.000523712	0.601	0.00191566	-0.313
218795_at	-0.242	0.253863	0.487	0.0157754	0.399	0.0532867	0.385	0.0628652	0.396	0.0551431	0.288	0.173103	0.624	0.00112586	0.522	0.00881897	0.501	0.0125426	-0.32	0.127498	0.446	0.0287548	0.602	0.00185917	0.426	0.037812	-0.42	0.040897	0.637	0.000812071	-0.408	0.047677	-0.484	0.0166182	0.426	0.038016	0.17	0.426195	0.524	0.00856834	0.404	0.0504785	0.573	0.00344488	0.359	0.0847826	-0.238	0.26303	0.459
204252_at	0.348	0.0951591	-0.73	5.08755e-05	-0.297	0.158246	-0.144	0.500779	-0.152	0.477473	-0.252	0.235519	-0.494	0.0142546	-0.27	0.202258	0.035	0.870919	0.307	0.144976	-0.427	0.0374213	-0.36	0.083586	-0.433	0.0345823	0.534	0.00716863	-0.559	0.00452778	0.546	0.00580533	0.299	0.156029	-0.184	0.38889	-0.338	0.105936	-0.414	0.0442569	-0.368	0.0769024	-0.223	0.294468	-0.237	0.264921	0.538	0.00669362	-0.235
226601_at	0.353	0.0909398	-0.567	0.00389004	-0.336	0.108962	-0.377	0.069694	-0.284	0.179189	-0.212	0.318872	-0.443	0.0302075	-0.409	0.0472358	-0.138	0.518908	0.206	0.333321	-0.488	0.0154821	-0.412	0.0452917	-0.316	0.132557	0.489	0.015249	-0.704	0.000123602	0.493	0.0144496	0.506	0.0115743	-0.507	0.0114098	-0.311	0.138705	-0.428	0.0368441	-0.203	0.341665	-0.387	0.0615798	-0.305	0.147232	0.351	0.0924302	-0.653
235810_at	-0.304	0.149307	0.459	0.0241078	0.659	0.00046521	0.318	0.12992	0.418	0.0421279	0.585	0.00269224	0.633	0.000890584	0.611	0.00152838	0.495	0.0139213	-0.538	0.00665809	0.332	0.112676	0.617	0.0013067	0.485	0.0162637	-0.512	0.0105981	0.352	0.0918323	-0.506	0.0115798	-0.392	0.0581588	0.302	0.15188	0.297	0.158335	0.553	0.00505168	0.528	0.00800477	0.515	0.0100189	0.552	0.00511896	-0.3	0.153649	0.27
212615_at	-0.574	0.00336693	0.529	0.00790984	0.59	0.00241168	0.392	0.0582471	0.499	0.012954	0.413	0.0449688	0.557	0.00465906	0.647	0.000637474	0.25	0.239154	-0.525	0.00849157	0.388	0.0610292	0.42	0.040923	0.61	0.00154511	-0.714	8.82325e-05	0.383	0.0643541	-0.72	7.27514e-05	-0.472	0.019949	0.048	0.823698	0.391	0.05859	0.656	0.000494217	0.56	0.00444464	0.572	0.00351854	0.7	0.000141892	-0.717	8.07515e-05	0.377
200910_at	0.568	0.00378051	-0.692	0.00017959	-0.354	0.0899373	-0.352	0.0919016	-0.434	0.0341669	-0.332	0.11255	-0.695	0.000163544	-0.492	0.0145195	-0.099	0.643938	0.329	0.116102	-0.541	0.006367	-0.51	0.0109245	-0.651	0.00057176	0.771	1.03737e-05	-0.55	0.00532114	0.765	1.3532e-05	0.498	0.0132733	-0.319	0.128097	-0.398	0.0543498	-0.723	6.51544e-05	-0.533	0.00734407	-0.569	0.00370777	-0.689	0.000196525	0.672	0.000323023	-0.624
202483_s_at	0.611	0.00151855	-0.448	0.0281525	-0.167	0.436783	-0.539	0.00661386	-0.511	0.0107304	-0.267	0.207131	-0.504	0.0119597	-0.241	0.256303	-0.182	0.394056	0.319	0.128892	-0.364	0.0804695	-0.28	0.185911	-0.453	0.0262999	0.606	0.00168285	-0.462	0.0231656	0.591	0.00235257	0.639	0.000770663	-0.339	0.104749	-0.279	0.186736	-0.474	0.0191784	-0.312	0.137519	-0.204	0.338463	-0.501	0.0126222	0.536	0.00696984	-0.356
213079_at	-0.158	0.461774	0.675	0.000294767	0.61	0.00153497	0.254	0.231614	0.448	0.0281886	0.385	0.063088	0.634	0.000875581	0.672	0.000318454	0.328	0.117749	-0.563	0.00419223	0.593	0.0022648	0.552	0.00518481	0.626	0.00106958	-0.59	0.00240984	0.674	0.000307575	-0.584	0.00273345	-0.264	0.211714	0.08	0.709071	0.427	0.0372662	0.474	0.0191818	0.664	0.000406548	0.556	0.00480013	0.46	0.0237624	-0.614	0.00140192	0.241
224731_at	-0.457	0.0246885	0.411	0.0462376	0.467	0.0214688	0.321	0.125883	0.322	0.124544	0.571	0.00354403	0.449	0.0279351	0.28	0.184567	0.116	0.589207	-0.522	0.00882205	0.431	0.035669	0.363	0.0809773	0.572	0.00347467	-0.447	0.0285091	0.243	0.251668	-0.441	0.0310541	-0.149	0.488399	-0.004	0.9842	0.465	0.0222064	0.539	0.00662897	0.686	0.000215174	0.368	0.0765423	0.533	0.00735314	-0.613	0.00145398	0.339
218137_s_at	0.518	0.00952835	-0.404	0.0500795	-0.195	0.361546	-0.489	0.0153297	-0.389	0.0600662	-0.161	0.451547	-0.377	0.069733	-0.408	0.0476617	-0.389	0.0606341	0.558	0.00456305	-0.319	0.128347	-0.077	0.719212	-0.33	0.115534	0.398	0.0540377	-0.486	0.0160202	0.402	0.05159	0.525	0.00850058	-0.214	0.315798	-0.044	0.836495	-0.375	0.0712508	-0.356	0.0879797	-0.195	0.361902	-0.364	0.0803221	0.521	0.0090794	-0.08
222631_at	0.567	0.00386423	-0.451	0.0267869	-0.218	0.305294	-0.614	0.00142807	-0.619	0.00126765	-0.312	0.137244	-0.477	0.0185502	-0.228	0.284106	-0.329	0.116544	0.271	0.200495	-0.522	0.00888465	-0.239	0.260988	-0.373	0.0722643	0.242	0.254823	-0.488	0.01561	0.233	0.273906	0.536	0.00697117	-0.503	0.0122482	-0.353	0.091103	-0.496	0.0137476	-0.357	0.0866561	-0.208	0.328697	-0.591	0.00234903	0.507	0.0114516	-0.345
202799_at	0.493	0.0142767	-0.507	0.0114849	-0.377	0.0696194	-0.34	0.103762	-0.381	0.065907	-0.544	0.00594473	-0.581	0.00287936	-0.254	0.23077	-0.287	0.174081	0.252	0.235102	-0.456	0.0251105	-0.503	0.0122542	-0.476	0.0186613	0.469	0.0208252	-0.392	0.0581805	0.466	0.0217734	0.206	0.334723	-0.331	0.113839	-0.685	0.000224866	-0.587	0.00254057	-0.567	0.00383487	-0.359	0.0846554	-0.221	0.29946	0.486	0.0159916	-0.412
208198_x_at	0.285	0.176804	-0.686	0.00021536	-0.617	0.00131635	-0.475	0.0190385	-0.549	0.00550994	-0.64	0.000765134	-0.686	0.000216045	-0.684	0.000226729	-0.41	0.0464844	0.684	0.00022666	-0.751	2.35644e-05	-0.645	0.000659346	-0.673	0.000312401	0.535	0.00708915	-0.587	0.00254825	0.516	0.00986826	0.368	0.0766249	-0.276	0.191569	-0.706	0.000114635	-0.676	0.000291399	-0.897	2.89623e-09	-0.42	0.0410307	-0.556	0.00482227	0.757	1.89112e-05	-0.365
222032_s_at	-0.435	0.0336151	0.708	0.000106849	0.633	0.000894369	0.394	0.0566285	0.516	0.00976644	0.487	0.0158671	0.772	9.86638e-06	0.648	0.00061739	0.241	0.257143	-0.434	0.0339315	0.603	0.00179843	0.635	0.000862458	0.591	0.00236501	-0.681	0.000251276	0.702	0.000130533	-0.673	0.00030941	-0.486	0.0161272	0.371	0.0745496	0.485	0.0163972	0.701	0.000135851	0.549	0.00548429	0.62	0.00121942	0.604	0.001786	-0.604	0.0017663	0.617
203899_s_at	0.213	0.31816	-0.495	0.0139332	-0.409	0.0470299	-0.438	0.0324877	-0.492	0.0146631	-0.454	0.0258926	-0.507	0.011392	-0.529	0.00791115	-0.321	0.125825	0.46	0.0236924	-0.78	6.91617e-06	-0.608	0.00161549	-0.664	0.000406218	0.466	0.0216845	-0.486	0.0159463	0.449	0.0277843	0.283	0.179555	-0.106	0.622938	-0.561	0.00438125	-0.636	0.000834364	-0.749	2.56707e-05	-0.394	0.0565869	-0.43	0.0357821	0.572	0.00349902	-0.296
218353_at	-0.383	0.0644287	0.734	4.52686e-05	0.564	0.00407177	0.471	0.0201118	0.579	0.003003	0.378	0.0687992	0.73	5.1998e-05	0.658	0.000469157	0.271	0.200294	-0.547	0.00563767	0.627	0.00105395	0.645	0.000659896	0.807	1.9055e-06	-0.735	4.24874e-05	0.733	4.60767e-05	-0.722	6.76705e-05	-0.536	0.00694307	0.219	0.304323	0.388	0.0606671	0.711	9.9544e-05	0.738	3.84762e-05	0.735	4.22627e-05	0.81	1.60476e-06	-0.826	6.52928e-07	0.607
238428_at	-0.293	0.164227	0.543	0.00613665	0.524	0.00853168	0.553	0.00507244	0.583	0.00280992	0.318	0.130375	0.646	0.000655642	0.628	0.00102827	0.644	0.000682957	-0.586	0.00263056	0.51	0.0109018	0.52	0.00923769	0.451	0.0268181	-0.4	0.0526532	0.617	0.00131602	-0.402	0.0514627	-0.571	0.0035683	0.36	0.0836684	0.325	0.121715	0.508	0.011191	0.562	0.00424202	0.535	0.00704485	0.319	0.129008	-0.494	0.014184	0.263
227405_s_at	-0.395	0.0558675	0.651	0.000576225	0.631	0.000945851	0.461	0.0233065	0.576	0.00320535	0.616	0.00133958	0.608	0.00162027	0.627	0.00105454	0.354	0.0900176	-0.472	0.0200002	0.615	0.00139718	0.708	0.000110097	0.788	4.81098e-06	-0.515	0.00993575	0.643	0.000707605	-0.498	0.0131867	-0.233	0.272967	0.135	0.529804	0.77	1.10245e-05	0.562	0.00423148	0.76	1.64854e-05	0.562	0.00424609	0.521	0.00904296	-0.623	0.00114242	0.395
229881_at	-0.318	0.130424	0.709	0.000103711	0.499	0.0129991	0.355	0.0886072	0.539	0.00654733	0.445	0.0293098	0.774	9.20223e-06	0.573	0.00343549	0.311	0.139612	-0.462	0.0231681	0.649	0.000594175	0.625	0.00110329	0.668	0.000356889	-0.724	6.32347e-05	0.769	1.13502e-05	-0.713	9.18506e-05	-0.397	0.0547384	0.311	0.138823	0.467	0.0215549	0.791	4.19757e-06	0.681	0.000252509	0.569	0.00367876	0.651	0.00056544	-0.773	9.71842e-06	0.557
236836_at	-0.448	0.0282931	0.082	0.701711	0.392	0.0580291	0.371	0.0744142	0.239	0.259766	0.553	0.00510716	0.262	0.216333	0.246	0.246722	0.387	0.061633	-0.426	0.0380828	0.158	0.461683	0.245	0.248304	0.039	0.856227	-0.277	0.190812	-0.007	0.975482	-0.267	0.206632	-0.471	0.0202659	0.513	0.0104204	0.213	0.317189	0.392	0.0580899	0.142	0.508622	0.072	0.738497	0.347	0.0962014	-0.045	0.833902	0.394
217936_at	-0.499	0.0131601	0.718	7.88651e-05	0.487	0.0157466	0.402	0.0513255	0.542	0.00624352	0.418	0.0418943	0.739	3.7143e-05	0.634	0.00088136	0.431	0.0355642	-0.703	0.000128681	0.544	0.00598093	0.473	0.0194329	0.726	5.87514e-05	-0.548	0.00556715	0.535	0.0070904	-0.538	0.0066483	-0.417	0.0424495	0.175	0.413799	0.538	0.00668432	0.752	2.24133e-05	0.799	2.78601e-06	0.538	0.00670338	0.753	2.21089e-05	-0.82	9.4688e-07	0.364
208990_s_at	-0.366	0.0787418	0.685	0.000221575	0.699	0.000144346	0.246	0.246853	0.43	0.0361961	0.595	0.0021768	0.809	1.73649e-06	0.6	0.00194184	0.312	0.138195	-0.535	0.00701469	0.473	0.0194928	0.726	5.88365e-05	0.664	0.000401057	-0.802	2.47904e-06	0.471	0.020102	-0.8	2.74969e-06	-0.339	0.105467	0.203	0.340232	0.524	0.00857814	0.768	1.19073e-05	0.728	5.53481e-05	0.707	0.00011233	0.582	0.00283812	-0.671	0.000332991	0.572
212205_at	-0.485	0.0163295	0.649	0.000604058	0.546	0.00581393	0.422	0.0400397	0.522	0.00880952	0.455	0.0254638	0.686	0.000217254	0.631	0.000955678	0.176	0.411942	-0.49	0.0151523	0.576	0.003254	0.552	0.00516501	0.672	0.000322537	-0.828	5.81136e-07	0.655	0.000508946	-0.821	9.03777e-07	-0.488	0.0155981	0.211	0.322298	0.443	0.0302235	0.747	2.69473e-05	0.621	0.00119193	0.609	0.00157786	0.677	0.000279063	-0.796	3.3348e-06	0.618
218059_at	0.487	0.0158734	-0.454	0.0257717	-0.644	0.000678836	-0.507	0.0114726	-0.529	0.00782956	-0.486	0.0161445	-0.578	0.00307521	-0.622	0.00116552	-0.357	0.0870205	0.283	0.180268	-0.366	0.0785891	-0.711	9.70695e-05	-0.567	0.00388341	0.686	0.000213925	-0.465	0.0218922	0.682	0.000241537	0.615	0.00139316	-0.393	0.0572609	-0.389	0.0603868	-0.559	0.00455147	-0.398	0.0543498	-0.701	0.000134335	-0.599	0.00199651	0.341	0.103299	-0.616
229776_at	-0.486	0.0159915	0.485	0.0162804	0.675	0.000297177	0.506	0.0116161	0.535	0.00702028	0.589	0.00247588	0.566	0.00391382	0.333	0.111775	0.436	0.0331517	-0.293	0.16422	0.434	0.0339416	0.574	0.00335635	0.53	0.00777317	-0.277	0.189891	0.574	0.00335591	-0.27	0.202644	-0.314	0.1355	0.353	0.0908344	0.427	0.03762	0.463	0.0226996	0.496	0.0137563	0.614	0.00141903	0.499	0.0131469	-0.361	0.0831761	0.47
213734_at	0.352	0.0913448	-0.579	0.00305698	-0.374	0.0722002	-0.371	0.0744529	-0.217	0.309165	-0.327	0.119285	-0.514	0.0102363	-0.459	0.0239472	-0.169	0.430145	0.44	0.0313658	-0.56	0.00444436	-0.464	0.0223018	-0.481	0.0172292	0.576	0.00324667	-0.624	0.00112275	0.573	0.00340563	0.486	0.0160962	-0.335	0.109147	-0.49	0.0150668	-0.592	0.00232808	-0.442	0.0306286	-0.334	0.11049	-0.371	0.0746426	0.409	0.0471384	-0.569
219649_at	0.62	0.00123627	-0.471	0.0201873	-0.343	0.10111	-0.559	0.00452379	-0.617	0.00130543	-0.386	0.0627136	-0.608	0.00163635	-0.318	0.130577	-0.307	0.144733	0.349	0.0943045	-0.497	0.0135486	-0.311	0.139731	-0.403	0.050574	0.516	0.00980449	-0.45	0.0273689	0.515	0.0100583	0.577	0.00316888	-0.386	0.0620994	-0.22	0.301765	-0.711	9.78389e-05	-0.376	0.0701403	-0.315	0.133779	-0.568	0.00380226	0.614	0.00140311	-0.364
217828_at	-0.393	0.0574387	0.64	0.000748341	0.681	0.000251754	0.371	0.0746161	0.411	0.0457422	0.698	0.000148486	0.814	1.27809e-06	0.547	0.0056854	0.38	0.067087	-0.552	0.0052017	0.554	0.00499466	0.739	3.75388e-05	0.621	0.00120039	-0.665	0.000394504	0.649	0.000607281	-0.657	0.000485779	-0.325	0.120687	0.287	0.173651	0.618	0.0012943	0.797	3.15886e-06	0.71	0.00010239	0.551	0.00522157	0.399	0.053384	-0.538	0.00670832	0.542
219420_s_at	0.373	0.0727049	-0.377	0.0691108	-0.213	0.318572	-0.61	0.00156081	-0.549	0.00543014	-0.286	0.175882	-0.405	0.0497963	-0.284	0.178556	-0.453	0.0263667	0.449	0.0279079	-0.415	0.0435597	-0.354	0.0895787	-0.432	0.0350435	0.324	0.122438	-0.439	0.0320181	0.313	0.136981	0.621	0.00119539	-0.482	0.0169916	-0.045	0.833205	-0.438	0.0323694	-0.417	0.042897	-0.362	0.0817786	-0.608	0.00162372	0.479	0.0178842	-0.363
1554006_a_at	-0.023	0.914631	0.507	0.0113981	0.53	0.00775031	0.277	0.189876	0.394	0.0566916	0.303	0.150222	0.466	0.0217101	0.624	0.00111739	0.396	0.0554305	-0.4	0.0529246	0.499	0.0129568	0.615	0.00137937	0.483	0.0167541	-0.454	0.0258648	0.634	0.000882484	-0.448	0.0282294	-0.259	0.22102	0.304	0.148692	0.339	0.104966	0.305	0.146758	0.436	0.0333916	0.59	0.00239723	0.323	0.124011	-0.301	0.152627	0.449
212548_s_at	-0.414	0.0441828	0.441	0.031174	0.529	0.00786488	0.439	0.0319663	0.368	0.0768404	0.37	0.0751848	0.54	0.00642228	0.52	0.00918353	0.517	0.00969183	-0.435	0.0336465	0.224	0.292591	0.62	0.00122294	0.473	0.0194797	-0.504	0.012129	0.478	0.0180185	-0.501	0.0127242	-0.615	0.00139179	0.418	0.0422543	0.166	0.439431	0.505	0.0118164	0.374	0.0718333	0.671	0.000328007	0.467	0.0213854	-0.276	0.19108	0.556
224111_x_at	0.328	0.11807	-0.499	0.0130764	-0.761	1.58708e-05	-0.354	0.0901341	-0.5	0.0127447	-0.611	0.00152602	-0.636	0.000830348	-0.648	0.00062258	-0.379	0.0675122	0.572	0.00350627	-0.47	0.0205692	-0.59	0.00242166	-0.617	0.00131807	0.553	0.005111	-0.421	0.0403201	0.553	0.00509134	0.27	0.201602	-0.12	0.577113	-0.463	0.0226635	-0.571	0.00353964	-0.727	5.65318e-05	-0.663	0.000419301	-0.537	0.00681115	0.582	0.00286337	-0.293
236722_at	0.078	0.71701	-0.415	0.0437462	-0.668	0.000359022	-0.18	0.4011	-0.295	0.162371	-0.453	0.0263773	-0.538	0.00664912	-0.66	0.000447235	-0.362	0.082369	0.642	0.000718507	-0.462	0.023145	-0.467	0.0213448	-0.35	0.093947	0.478	0.0182513	-0.3	0.154271	0.479	0.0177988	0.246	0.246455	-0.094	0.662086	-0.27	0.202501	-0.478	0.0180432	-0.556	0.00476833	-0.478	0.0181792	-0.328	0.118034	0.376	0.069882	-0.243
232517_s_at	0.452	0.0264731	-0.329	0.116754	-0.456	0.0251903	-0.537	0.00687077	-0.617	0.00131667	-0.497	0.0135527	-0.536	0.00697059	-0.476	0.0187441	-0.664	0.000397661	0.358	0.0862086	-0.402	0.0514713	-0.429	0.0363084	-0.395	0.056358	0.242	0.255497	-0.421	0.0405338	0.235	0.268058	0.266	0.20816	-0.593	0.00226239	-0.352	0.0915811	-0.469	0.0207456	-0.407	0.0485826	-0.421	0.0402648	-0.46	0.0236585	0.219	0.303112	-0.337
207265_s_at	0.445	0.0294807	-0.659	0.000460477	-0.583	0.00278591	-0.512	0.0106072	-0.538	0.00664039	-0.552	0.0051812	-0.711	9.95162e-05	-0.574	0.00334643	-0.222	0.297069	0.543	0.00609587	-0.635	0.000864599	-0.69	0.000191254	-0.801	2.55286e-06	0.72	7.18819e-05	-0.769	1.12373e-05	0.703	0.000127767	0.464	0.0223442	-0.164	0.444053	-0.448	0.0280979	-0.77	1.06091e-05	-0.705	0.000119961	-0.567	0.00384178	-0.711	9.81984e-05	0.723	6.5378e-05	-0.558
225817_at	-0.227	0.286027	0.34	0.104498	0.508	0.0113393	0.52	0.00913909	0.62	0.00123877	0.302	0.150951	0.436	0.0330421	0.465	0.0219528	0.471	0.0200794	-0.281	0.182749	0.337	0.107688	0.466	0.0218282	0.293	0.165304	-0.447	0.0284601	0.512	0.0104804	-0.444	0.0295839	-0.587	0.00256552	0.365	0.0792116	0.218	0.305427	0.168	0.431517	0.223	0.294407	0.497	0.0135006	0.304	0.148719	-0.241	0.25758	0.274
227769_at	0.146	0.496926	-0.262	0.215663	-0.423	0.0396025	-0.42	0.0410881	-0.512	0.010563	-0.42	0.0409907	-0.258	0.223686	-0.438	0.0321898	-0.419	0.0417865	0.453	0.0262562	-0.509	0.0110324	-0.307	0.144696	-0.345	0.0992447	0.461	0.0234203	-0.402	0.0516658	0.449	0.0275604	0.268	0.204899	-0.059	0.783188	-0.521	0.00906156	-0.301	0.15302	-0.445	0.0292309	-0.101	0.638341	-0.254	0.231235	0.451	0.0271583	-0.081
205522_at	-0.197	0.357265	0.427	0.0372719	0.489	0.0152999	0.381	0.0666163	0.543	0.00616342	0.428	0.0368946	0.526	0.00827224	0.528	0.00799863	0.335	0.109812	-0.476	0.018639	0.464	0.0223037	0.568	0.00381971	0.533	0.00732551	-0.61	0.00154173	0.3	0.155024	-0.601	0.0018942	-0.343	0.100634	0.237	0.264205	0.442	0.0306165	0.426	0.0381109	0.532	0.00743255	0.515	0.00997119	0.565	0.00403995	-0.43	0.0361177	0.472
202619_s_at	0.303	0.150766	-0.778	7.58693e-06	-0.365	0.0792733	-0.225	0.290761	-0.329	0.116232	-0.219	0.302858	-0.648	0.000620811	-0.476	0.0186545	-0.144	0.502499	0.242	0.254933	-0.553	0.00510847	-0.619	0.00125984	-0.593	0.00225497	0.587	0.00256862	-0.598	0.00204139	0.59	0.00239025	0.318	0.129623	-0.309	0.141775	-0.432	0.0350079	-0.513	0.0103782	-0.469	0.0208983	-0.651	0.000571843	-0.347	0.0965654	0.473	0.019585	-0.581
228574_at	-0.345	0.0987721	0.618	0.0013039	0.531	0.00754142	0.282	0.182009	0.425	0.0384366	0.306	0.145304	0.661	0.000440036	0.702	0.000132086	0.385	0.062924	-0.385	0.063191	0.366	0.0787835	0.7	0.000139091	0.718	7.67908e-05	-0.744	3.12046e-05	0.537	0.00680744	-0.733	4.58194e-05	-0.394	0.0565787	0.257	0.225418	0.355	0.0882407	0.565	0.00398381	0.563	0.00419748	0.827	6.23096e-07	0.607	0.00167513	-0.484	0.0166261	0.618
211340_s_at	-0.49	0.0151491	0.579	0.00302173	0.415	0.0438288	0.53	0.00779033	0.589	0.00245361	0.34	0.104209	0.506	0.0116372	0.606	0.00168268	0.338	0.106009	-0.493	0.0143603	0.595	0.00216448	0.385	0.0635245	0.667	0.000371117	-0.491	0.0149282	0.608	0.00160645	-0.481	0.0173299	-0.417	0.0428892	0.261	0.218845	0.454	0.0259404	0.627	0.00103313	0.668	0.000359823	0.538	0.00666808	0.778	7.50473e-06	-0.803	2.35918e-06	0.506
209825_s_at	0.515	0.00999134	-0.679	0.000262704	-0.343	0.101256	-0.523	0.00876986	-0.583	0.00281255	-0.266	0.208274	-0.632	0.000932386	-0.519	0.00933559	-0.19	0.373661	0.37	0.0753044	-0.481	0.0174691	-0.519	0.0094321	-0.709	0.000106672	0.756	1.91817e-05	-0.741	3.49944e-05	0.747	2.7021e-05	0.631	0.000941429	-0.362	0.0823295	-0.312	0.138172	-0.581	0.00288554	-0.455	0.0256089	-0.529	0.00779812	-0.727	5.75389e-05	0.689	0.000196486	-0.524
200998_s_at	0.344	0.100175	-0.726	5.92668e-05	-0.498	0.0132606	-0.32	0.12685	-0.42	0.0411337	-0.319	0.128631	-0.792	3.95799e-06	-0.623	0.00115178	-0.346	0.0972181	0.427	0.0372122	-0.536	0.00698977	-0.734	4.40362e-05	-0.746	2.83578e-05	0.685	0.000218606	-0.571	0.00355443	0.683	0.000235781	0.444	0.0298478	-0.294	0.163598	-0.33	0.114761	-0.704	0.000121716	-0.682	0.000243457	-0.816	1.18037e-06	-0.597	0.00205167	0.546	0.00576437	-0.56
212208_at	-0.49	0.0151151	0.543	0.00611435	0.639	0.000776834	0.556	0.00481508	0.604	0.00179437	0.657	0.000481425	0.704	0.000124144	0.577	0.00316818	0.318	0.130053	-0.401	0.0523956	0.656	0.000496326	0.684	0.000227667	0.637	0.000822447	-0.711	9.73647e-05	0.726	6.01508e-05	-0.695	0.000163191	-0.47	0.0204194	0.295	0.162055	0.521	0.00910648	0.8	2.68165e-06	0.593	0.00226577	0.486	0.0161609	0.586	0.00261523	-0.587	0.00255365	0.545
218027_at	0.606	0.00169588	-0.567	0.00384579	-0.338	0.106215	-0.55	0.00535437	-0.554	0.00495077	-0.512	0.0106105	-0.647	0.000639046	-0.334	0.111089	-0.33	0.115213	0.344	0.0996841	-0.509	0.0110673	-0.451	0.0269281	-0.422	0.039868	0.515	0.00996102	-0.525	0.00841863	0.507	0.011476	0.575	0.00329668	-0.53	0.00778591	-0.5	0.0128	-0.725	6.17933e-05	-0.458	0.0245028	-0.249	0.240963	-0.53	0.00772046	0.595	0.00214376	-0.489
203769_s_at	-0.542	0.00627252	0.681	0.000252355	0.392	0.0579838	0.485	0.0163722	0.649	0.000605973	0.239	0.261651	0.649	0.000608046	0.547	0.00571623	0.348	0.0957682	-0.364	0.0802169	0.497	0.0135128	0.464	0.0225343	0.849	1.61309e-07	-0.565	0.00403463	0.726	5.98522e-05	-0.556	0.00481066	-0.365	0.079688	0.193	0.36676	0.446	0.02889	0.517	0.00969283	0.616	0.00133621	0.658	0.000475351	0.708	0.00010737	-0.689	0.000197127	0.314
212949_at	0.459	0.0240745	-0.663	0.00041749	-0.519	0.00943429	-0.329	0.116776	-0.371	0.0745516	-0.325	0.120996	-0.693	0.000174041	-0.492	0.0145316	-0.239	0.260976	0.453	0.0263355	-0.423	0.0392594	-0.472	0.0197273	-0.48	0.0175045	0.699	0.000142631	-0.605	0.00174706	0.71	0.000102771	0.573	0.00344588	-0.433	0.0347162	-0.339	0.105231	-0.636	0.000834506	-0.481	0.0173758	-0.611	0.00151545	-0.522	0.00896023	0.65	0.000587913	-0.609
220692_at	-0.451	0.0269827	0.591	0.00235384	0.334	0.110472	0.485	0.0162048	0.46	0.0235627	0.406	0.0487724	0.549	0.00548159	0.276	0.190911	0.187	0.381881	-0.286	0.175901	0.625	0.00108177	0.453	0.0262695	0.466	0.0216893	-0.509	0.0111435	0.602	0.00186495	-0.495	0.013897	-0.478	0.018238	0.29	0.169707	0.372	0.0737754	0.627	0.00103557	0.536	0.00699548	0.354	0.0893993	0.414	0.0445321	-0.689	0.000198227	0.511
243439_at	-0.343	0.101233	0.596	0.00212612	0.622	0.0011661	0.17	0.426794	0.289	0.17136	0.547	0.00569417	0.642	0.000719338	0.548	0.00561818	0.176	0.410145	-0.435	0.033474	0.346	0.0980005	0.609	0.00159415	0.428	0.0367538	-0.715	8.55529e-05	0.422	0.0399174	-0.712	9.66061e-05	-0.285	0.177789	0.215	0.313868	0.582	0.00286791	0.53	0.0077075	0.449	0.0279121	0.505	0.011745	0.3	0.153807	-0.438	0.0322564	0.601
222551_s_at	0.571	0.00356003	-0.532	0.00750901	-0.316	0.132955	-0.622	0.0011681	-0.672	0.000324051	-0.422	0.0400574	-0.561	0.00431798	-0.448	0.0279859	-0.214	0.315082	0.374	0.0720633	-0.617	0.00132425	-0.437	0.0325238	-0.676	0.000286104	0.639	0.000771558	-0.651	0.000569885	0.619	0.00125343	0.5	0.0128624	-0.25	0.238521	-0.394	0.0566779	-0.632	0.00091897	-0.497	0.0135661	-0.296	0.159769	-0.721	7.0233e-05	0.643	0.000699284	-0.372
204511_at	-0.293	0.164257	0.658	0.000469827	0.529	0.00793087	0.317	0.131155	0.408	0.0478086	0.373	0.0729318	0.578	0.00310659	0.641	0.000746599	0.208	0.328936	-0.396	0.055683	0.418	0.0418405	0.644	0.000680073	0.577	0.00315829	-0.751	2.32929e-05	0.652	0.00056044	-0.739	3.65692e-05	-0.465	0.0220516	0.247	0.244504	0.505	0.01186	0.404	0.0501099	0.401	0.0520164	0.526	0.00832586	0.349	0.0946022	-0.456	0.0252101	0.495
1553955_at	-0.27	0.201656	0.501	0.0126614	0.609	0.00157424	0.436	0.0331921	0.556	0.00479292	0.466	0.0218579	0.558	0.00457721	0.494	0.0141332	0.361	0.083397	-0.267	0.208008	0.466	0.0218398	0.711	9.72953e-05	0.591	0.00233269	-0.414	0.044402	0.412	0.0452139	-0.403	0.0509055	-0.386	0.062683	0.354	0.0901478	0.278	0.189114	0.364	0.0801933	0.45	0.0272696	0.639	0.000770178	0.557	0.00469114	-0.239	0.261673	0.363
226056_at	-0.451	0.0271579	0.625	0.00109781	0.595	0.00214792	0.413	0.044705	0.452	0.0266983	0.563	0.00415084	0.748	2.64856e-05	0.491	0.0148567	0.364	0.0804013	-0.476	0.0187384	0.512	0.0105765	0.706	0.000116206	0.731	4.95992e-05	-0.579	0.00305625	0.681	0.000248299	-0.552	0.0051161	-0.359	0.084647	0.238	0.262623	0.428	0.0368087	0.708	0.000109821	0.744	3.05625e-05	0.743	3.15947e-05	0.626	0.00106901	-0.615	0.00139856	0.692
204729_s_at	0.293	0.164637	-0.658	0.000479307	-0.562	0.00425293	-0.286	0.174712	-0.316	0.132153	-0.506	0.0116332	-0.68	0.000253341	-0.447	0.0286694	-0.306	0.14628	0.387	0.0615278	-0.433	0.0346131	-0.806	1.98549e-06	-0.692	0.000178819	0.507	0.0114037	-0.494	0.0140829	0.501	0.012635	0.303	0.149564	-0.453	0.0262611	-0.456	0.0250426	-0.554	0.00495916	-0.58	0.00300013	-0.693	0.000172859	-0.555	0.00485974	0.301	0.152994	-0.647
221497_x_at	0.406	0.0490705	-0.386	0.0624515	-0.053	0.805873	-0.216	0.310573	-0.2	0.349891	-0.105	0.626815	-0.132	0.538406	-0.075	0.729352	0.049	0.818656	0.016	0.939608	-0.352	0.0915959	-0.178	0.404535	-0.41	0.046787	0.265	0.211353	-0.256	0.226974	0.252	0.235269	0.211	0.322975	-0.2	0.349656	-0.27	0.201205	-0.136	0.527181	-0.22	0.300789	-0.22	0.301967	-0.358	0.0858013	0.314	0.135445	-0.296
1555845_at	-0.47	0.0204895	0.423	0.039237	0.368	0.0765751	0.605	0.00172074	0.472	0.0197501	0.489	0.015432	0.469	0.0209089	0.355	0.0886052	0.337	0.106931	-0.575	0.0032785	0.491	0.0149159	0.329	0.117018	0.398	0.0539655	-0.336	0.108023	0.446	0.0290163	-0.327	0.118554	-0.587	0.00255516	0.25	0.238413	0.439	0.0320465	0.475	0.019134	0.461	0.0232634	0.104	0.628882	0.351	0.0922639	-0.424	0.0389396	0.109
235897_at	0.13	0.544595	-0.433	0.0346321	-0.577	0.00313411	-0.221	0.299136	-0.383	0.0646035	-0.484	0.0165756	-0.463	0.0226768	-0.606	0.00170439	-0.228	0.284262	0.589	0.00244864	-0.587	0.00255421	-0.384	0.0641047	-0.406	0.0491558	0.666	0.000386519	-0.349	0.0941838	0.668	0.000357876	0.276	0.191912	-0.01	0.963861	-0.461	0.0233285	-0.576	0.00325146	-0.552	0.00516263	-0.224	0.292575	-0.446	0.0289467	0.575	0.00327507	-0.148
209680_s_at	0.326	0.120365	-0.657	0.000492296	-0.612	0.00148563	-0.365	0.0795533	-0.325	0.121366	-0.483	0.016705	-0.554	0.0049811	-0.605	0.00172401	-0.178	0.405752	0.571	0.00357052	-0.59	0.00241155	-0.57	0.00361888	-0.648	0.000609784	0.584	0.00273194	-0.675	0.000300315	0.569	0.00372413	0.446	0.0287984	-0.272	0.198123	-0.488	0.0156463	-0.604	0.00177558	-0.709	0.000105648	-0.546	0.00582854	-0.626	0.00107473	0.727	5.77924e-05	-0.602
215454_x_at	0.494	0.0141541	-0.564	0.00411709	-0.278	0.188794	-0.384	0.0637846	-0.344	0.0996185	-0.476	0.0185823	-0.453	0.0262019	-0.379	0.0678208	-0.17	0.427694	0.378	0.0685648	-0.434	0.0339545	-0.425	0.0382315	-0.583	0.00277718	0.577	0.00318996	-0.557	0.00467228	0.568	0.00378727	0.242	0.255203	-0.269	0.203073	-0.625	0.00110156	-0.526	0.0082802	-0.563	0.00420724	-0.183	0.391317	-0.304	0.14926	0.645	0.00066779	-0.33
206317_s_at	0.428	0.0371475	-0.521	0.0090392	-0.547	0.00569693	-0.546	0.00580712	-0.664	0.000399575	-0.596	0.00210389	-0.707	0.000110681	-0.45	0.0273109	-0.317	0.131025	0.377	0.0691535	-0.617	0.00132666	-0.576	0.00323453	-0.527	0.00813275	0.617	0.00130583	-0.559	0.00455265	0.617	0.00131515	0.315	0.133602	-0.282	0.181482	-0.482	0.0170373	-0.657	0.000491414	-0.541	0.00638232	-0.424	0.038863	-0.406	0.0492771	0.527	0.00819853	-0.399
218060_s_at	0.67	0.00033847	-0.635	0.000867004	-0.511	0.0107265	-0.473	0.0195452	-0.538	0.00665459	-0.373	0.0722503	-0.723	6.52366e-05	-0.544	0.00594783	-0.319	0.128996	0.485	0.0162406	-0.414	0.0441661	-0.421	0.0404916	-0.655	0.000517504	0.768	1.18459e-05	-0.672	0.00032159	0.775	8.86245e-06	0.566	0.00392321	-0.279	0.185948	-0.454	0.0258072	-0.701	0.000137565	-0.544	0.00599195	-0.546	0.00578158	-0.638	0.000786907	0.723	6.59536e-05	-0.402
200047_s_at	-0.434	0.0340952	0.295	0.161169	0.551	0.00522045	0.303	0.149609	0.357	0.0867644	0.572	0.00352903	0.447	0.0286569	0.429	0.0366337	0.269	0.203716	-0.527	0.00808962	0.265	0.21103	0.421	0.0402439	0.511	0.0107133	-0.498	0.0133662	0.107	0.620103	-0.495	0.0139039	-0.223	0.294225	-0.004	0.98429	0.404	0.0504163	0.525	0.00845872	0.561	0.00432672	0.447	0.0283918	0.491	0.0149026	-0.433	0.0346367	0.273
1564069_at	0.18	0.400383	-0.541	0.00636868	-0.59	0.00238368	-0.268	0.205807	-0.341	0.102948	-0.529	0.00791719	-0.58	0.00299799	-0.551	0.00530702	-0.429	0.0365884	0.724	6.40462e-05	-0.448	0.0282084	-0.547	0.00567976	-0.619	0.00126507	0.467	0.0214788	-0.583	0.00281012	0.447	0.0284805	0.173	0.418749	-0.118	0.581407	-0.369	0.0762593	-0.541	0.00636706	-0.732	4.8511e-05	-0.516	0.00991666	-0.577	0.00313965	0.564	0.00410697	-0.443
1557710_at	0.299	0.15604	-0.362	0.0823125	-0.43	0.0362043	-0.36	0.0838374	-0.43	0.0357409	-0.423	0.0396767	-0.375	0.070675	-0.376	0.0705085	-0.186	0.383776	0.467	0.0214043	-0.565	0.00399751	-0.259	0.222438	-0.465	0.0221534	0.358	0.0861375	-0.348	0.0959932	0.353	0.0906286	0.107	0.619973	0.002	0.992426	-0.497	0.013386	-0.394	0.0567361	-0.584	0.00272596	-0.298	0.157691	-0.356	0.0877009	0.544	0.00602229	-0.208
203937_s_at	-0.239	0.260633	0.498	0.0132458	0.247	0.24366	0.419	0.0417985	0.31	0.140945	0.194	0.363376	0.347	0.0964567	0.432	0.0350186	0.115	0.591871	-0.513	0.0103647	0.546	0.00581553	0.292	0.165927	0.42	0.0411433	-0.473	0.019539	0.555	0.00490057	-0.466	0.0217932	-0.643	0.000698356	0.292	0.166739	0.235	0.268492	0.457	0.0246875	0.354	0.0892201	0.132	0.538172	0.513	0.0102944	-0.519	0.00942663	0.278
232162_at	0.595	0.00214382	-0.269	0.203071	-0.571	0.00356687	-0.489	0.0152574	-0.416	0.0429752	-0.53	0.0077443	-0.394	0.0569434	-0.305	0.14772	-0.141	0.509909	0.504	0.0121093	-0.294	0.162622	-0.252	0.235568	-0.521	0.00910769	0.467	0.0215013	-0.326	0.120122	0.452	0.0265014	0.402	0.0513047	-0.04	0.851553	-0.357	0.0872278	-0.405	0.0498683	-0.517	0.0096456	-0.398	0.054271	-0.58	0.00299597	0.551	0.00521616	-0.328
221982_x_at	0.169	0.429322	-0.481	0.0174564	-0.647	0.00063114	-0.395	0.0560198	-0.539	0.00657436	-0.549	0.00543515	-0.641	0.000732162	-0.576	0.00323809	-0.409	0.0469856	0.563	0.00415605	-0.583	0.00276849	-0.624	0.00112141	-0.513	0.0103377	0.485	0.016377	-0.485	0.0164029	0.484	0.0166315	0.335	0.109116	-0.334	0.111079	-0.328	0.117335	-0.66	0.000447362	-0.63	0.00095993	-0.651	0.000570823	-0.608	0.00163567	0.532	0.0074245	-0.542
216960_s_at	-0.153	0.474058	0.439	0.0318011	0.505	0.0117501	0.15	0.482842	0.237	0.264139	0.49	0.0150959	0.533	0.00734483	0.561	0.0043167	0.305	0.147191	-0.404	0.0501213	0.392	0.0579426	0.548	0.00555898	0.242	0.253835	-0.579	0.00301252	0.294	0.163709	-0.573	0.00346026	-0.355	0.0884564	0.504	0.0119685	0.332	0.112737	0.542	0.00625498	0.364	0.0801818	0.317	0.131823	0.423	0.0396197	-0.264	0.2124	0.535
207567_at	0.454	0.0259481	-0.208	0.330585	-0.536	0.00693151	-0.603	0.00182839	-0.58	0.0029412	-0.63	0.000965359	-0.435	0.0334869	-0.433	0.0343721	-0.365	0.0797042	0.62	0.00122683	-0.433	0.0345001	-0.3	0.154225	-0.385	0.0628865	0.434	0.0342748	-0.24	0.258875	0.419	0.041684	0.448	0.0281105	-0.172	0.422016	-0.352	0.0918036	-0.523	0.00870846	-0.57	0.00364374	-0.26	0.220281	-0.523	0.00866457	0.551	0.0052733	-0.247
223484_at	0.373	0.0726515	-0.651	0.000577146	-0.409	0.0474369	-0.427	0.0372109	-0.643	0.000695347	-0.194	0.364065	-0.688	0.000202068	-0.56	0.00445119	-0.3	0.15378	0.274	0.19563	-0.589	0.00246415	-0.504	0.0119981	-0.545	0.00584809	0.662	0.000420065	-0.575	0.00326372	0.665	0.000391771	0.553	0.00507035	-0.429	0.0364456	-0.387	0.0614097	-0.591	0.00234471	-0.444	0.0295662	-0.606	0.00170544	-0.646	0.00065513	0.613	0.00143761	-0.525
231947_at	-0.39	0.0595634	0.689	0.000195098	0.571	0.0035826	0.407	0.048597	0.541	0.00633844	0.448	0.0282523	0.735	4.26982e-05	0.664	0.000406743	0.244	0.250782	-0.456	0.0251437	0.674	0.00030446	0.663	0.000412262	0.668	0.000358446	-0.76	1.66712e-05	0.604	0.00178145	-0.754	2.11494e-05	-0.446	0.0289404	0.256	0.226567	0.435	0.0338151	0.821	8.71653e-07	0.678	0.000275716	0.683	0.000234001	0.675	0.000292462	-0.763	1.47531e-05	0.686
202870_s_at	0.436	0.0333075	-0.789	4.57726e-06	-0.525	0.00840301	-0.375	0.0713428	-0.45	0.0272058	-0.407	0.0486749	-0.728	5.6124e-05	-0.506	0.0116918	-0.082	0.703135	0.408	0.0477973	-0.677	0.000278587	-0.588	0.00250126	-0.701	0.000135868	0.755	1.99092e-05	-0.748	2.68069e-05	0.752	2.30033e-05	0.437	0.0325514	-0.229	0.281747	-0.455	0.0255542	-0.738	3.91908e-05	-0.653	0.000547134	-0.58	0.00294247	-0.608	0.00164076	0.812	1.44149e-06	-0.597
226534_at	-0.424	0.0387127	0.6	0.00193128	0.544	0.00605137	0.368	0.0764713	0.372	0.0732135	0.363	0.0809044	0.45	0.0272591	0.582	0.00284044	0.223	0.295161	-0.463	0.0227314	0.571	0.00354803	0.454	0.0259888	0.678	0.000268004	-0.402	0.0516488	0.522	0.00887767	-0.392	0.0579762	-0.32	0.126991	0.044	0.838035	0.484	0.0166772	0.465	0.0221712	0.708	0.000108277	0.617	0.00131973	0.56	0.00443493	-0.652	0.000558286	0.367
226985_at	-0.303	0.149395	0.682	0.000238942	0.63	0.000962929	0.344	0.100242	0.447	0.0287243	0.485	0.0162532	0.707	0.000110954	0.674	0.00030656	0.257	0.225548	-0.512	0.0105666	0.637	0.000820585	0.699	0.000143554	0.653	0.00054194	-0.782	6.51411e-06	0.63	0.000972539	-0.778	7.6056e-06	-0.408	0.0478723	0.287	0.173303	0.437	0.0327238	0.808	1.75837e-06	0.676	0.000286774	0.665	0.00039355	0.658	0.00046929	-0.721	6.94351e-05	0.727
242667_at	-0.382	0.0655693	0.518	0.00943847	0.565	0.00404282	0.542	0.00625671	0.559	0.00453812	0.415	0.0438189	0.616	0.0013437	0.656	0.000504742	0.323	0.123919	-0.485	0.016344	0.421	0.0405844	0.667	0.000376084	0.609	0.00158491	-0.719	7.4948e-05	0.57	0.00365615	-0.708	0.000108405	-0.635	0.000848655	0.301	0.152893	0.291	0.167894	0.515	0.00999048	0.434	0.0342633	0.642	0.000727447	0.597	0.00206872	-0.419	0.0414165	0.578
206167_s_at	-0.572	0.00348296	0.559	0.00451327	0.485	0.016221	0.537	0.00680092	0.51	0.0109249	0.303	0.149471	0.616	0.00136575	0.572	0.0034824	0.34	0.103648	-0.332	0.113074	0.423	0.0393698	0.551	0.00524401	0.599	0.00196348	-0.553	0.00510874	0.559	0.00449832	-0.551	0.00523068	-0.596	0.00210883	0.463	0.0227906	0.392	0.058275	0.588	0.00250237	0.451	0.0270245	0.775	8.60362e-06	0.657	0.000482845	-0.462	0.0231708	0.76
230479_at	-0.432	0.0351592	0.767	1.23569e-05	0.612	0.00146526	0.235	0.269561	0.388	0.0606436	0.381	0.0662925	0.799	2.80659e-06	0.651	0.000570561	0.285	0.176297	-0.511	0.0106537	0.483	0.0167563	0.621	0.00119308	0.721	7.05576e-05	-0.773	9.49318e-06	0.625	0.00110201	-0.776	8.33806e-06	-0.434	0.0338835	0.196	0.357475	0.488	0.0154704	0.727	5.77644e-05	0.699	0.000145266	0.761	1.55426e-05	0.623	0.00114041	-0.714	8.87582e-05	0.505
228304_at	-0.356	0.0881214	0.574	0.00336097	0.548	0.0056104	0.433	0.0345006	0.669	0.000349184	0.311	0.13853	0.604	0.00176181	0.866	4.43987e-08	0.491	0.0148656	-0.428	0.0369664	0.564	0.00406204	0.485	0.0162223	0.485	0.0162162	-0.659	0.000458588	0.568	0.00381434	-0.659	0.000463723	-0.541	0.0062845	0.231	0.277547	0.45	0.0273755	0.571	0.00359065	0.494	0.0141063	0.551	0.00530118	0.543	0.00610419	-0.605	0.00175012	0.265
224945_at	-0.393	0.0577991	0.806	1.99387e-06	0.477	0.0183573	0.398	0.0541953	0.578	0.00308063	0.326	0.11976	0.82	9.21705e-07	0.629	0.00100377	0.35	0.0940683	-0.409	0.0470252	0.602	0.00184577	0.689	0.000194236	0.772	1.01246e-05	-0.722	6.90094e-05	0.786	5.34479e-06	-0.72	7.34833e-05	-0.489	0.015284	0.303	0.150406	0.424	0.0390221	0.732	4.78153e-05	0.633	0.000905844	0.668	0.000363288	0.62	0.00121947	-0.69	0.000193422	0.418
218622_at	0.512	0.0105778	-0.664	0.000408508	-0.338	0.106038	-0.569	0.00372178	-0.596	0.00213776	-0.382	0.0651124	-0.671	0.000328216	-0.424	0.0389043	-0.211	0.321391	0.415	0.0435876	-0.678	0.000270023	-0.482	0.0170187	-0.734	4.38315e-05	0.66	0.000454389	-0.825	6.95972e-07	0.647	0.000631801	0.49	0.0151635	-0.284	0.17831	-0.407	0.0481529	-0.737	4.02784e-05	-0.584	0.0027437	-0.36	0.0843032	-0.672	0.000326173	0.737	3.98738e-05	-0.408
209873_s_at	0.281	0.184089	-0.585	0.00269208	-0.595	0.0021574	-0.282	0.182485	-0.467	0.0215476	-0.455	0.025545	-0.679	0.000263392	-0.566	0.00392671	-0.272	0.199291	0.368	0.0771361	-0.536	0.00693577	-0.686	0.000213819	-0.72	7.41016e-05	0.572	0.00351356	-0.474	0.0192966	0.559	0.00453245	0.243	0.251842	-0.257	0.225051	-0.362	0.0820556	-0.646	0.000648135	-0.659	0.000464425	-0.766	1.28582e-05	-0.767	1.21662e-05	0.511	0.0106994	-0.609
227096_at	0.364	0.0804129	-0.424	0.0390056	-0.616	0.00133829	-0.437	0.0329545	-0.597	0.00208296	-0.483	0.0168615	-0.645	0.000666723	-0.524	0.00854682	-0.351	0.0927976	0.099	0.644143	-0.426	0.0380127	-0.733	4.59096e-05	-0.501	0.0127133	0.592	0.00231379	-0.447	0.0285764	0.59	0.00242484	0.336	0.1089	-0.379	0.0680942	-0.365	0.0791215	-0.543	0.00611143	-0.349	0.0941709	-0.739	3.67233e-05	-0.417	0.0426103	0.237	0.265517	-0.615
218115_at	0.465	0.0220761	-0.628	0.0010136	-0.571	0.00356294	-0.279	0.186979	-0.352	0.0915268	-0.612	0.00147309	-0.713	9.13639e-05	-0.416	0.0431561	-0.227	0.287017	0.389	0.0601907	-0.535	0.00712683	-0.573	0.00340264	-0.435	0.0334756	0.61	0.00154404	-0.455	0.0254951	0.611	0.00151693	0.356	0.0878591	-0.381	0.0660607	-0.413	0.0448711	-0.774	9.17735e-06	-0.611	0.00152305	-0.496	0.0136554	-0.432	0.0349306	0.645	0.000674233	-0.551
1555943_at	0.343	0.10106	-0.515	0.0100362	-0.356	0.0878472	-0.293	0.165405	-0.285	0.17715	-0.434	0.0341923	-0.58	0.00294455	-0.438	0.0323505	-0.162	0.450124	0.439	0.031947	-0.44	0.0314024	-0.552	0.0051322	-0.479	0.0179238	0.82	9.6334e-07	-0.485	0.0163595	0.818	1.05517e-06	0.408	0.0479057	-0.355	0.0882803	-0.376	0.0703995	-0.644	0.000681233	-0.443	0.0302427	-0.369	0.0759558	-0.399	0.0531581	0.48	0.0174918	-0.62
202300_at	0.548	0.00554011	-0.443	0.0300948	-0.134	0.531188	-0.569	0.00369296	-0.474	0.0191871	-0.376	0.0698387	-0.41	0.0463938	-0.221	0.300328	-0.219	0.304203	0.233	0.272746	-0.512	0.0104634	-0.299	0.155557	-0.346	0.0974819	0.335	0.110079	-0.481	0.0173631	0.319	0.12856	0.538	0.00672696	-0.504	0.0119394	-0.377	0.0697487	-0.55	0.00540209	-0.303	0.150382	-0.048	0.822894	-0.404	0.0500613	0.463	0.0227029	-0.354
200925_at	0.413	0.0450592	-0.623	0.00114679	-0.396	0.055096	-0.313	0.136676	-0.286	0.175141	-0.563	0.00419719	-0.604	0.00175836	-0.336	0.108504	-0.097	0.653242	0.478	0.0182375	-0.535	0.00710625	-0.475	0.0189291	-0.443	0.03034	0.67	0.000338907	-0.469	0.0208133	0.664	0.000406234	0.426	0.0379012	-0.349	0.0945898	-0.561	0.00436891	-0.703	0.000127302	-0.567	0.00383227	-0.215	0.312598	-0.416	0.0431902	0.665	0.000388237	-0.524
220355_s_at	-0.356	0.0877892	0.27	0.202661	0.095	0.658692	0.405	0.0496824	0.326	0.120161	0.463	0.0228271	0.284	0.178442	0.026	0.903749	0.331	0.113781	-0.338	0.106347	0.419	0.0413015	0.186	0.384952	0.194	0.364003	0.018	0.932382	0.091	0.672089	0.038	0.859194	-0.174	0.416789	0.44	0.0315794	0.54	0.00642108	0.329	0.117043	0.45	0.0272142	-0.086	0.689103	0.182	0.395555	-0.309	0.142134	0.211
227595_at	-0.308	0.143644	0.273	0.196214	0.63	0.000978701	0.406	0.0490808	0.453	0.0263599	0.453	0.0263458	0.396	0.0556961	0.738	3.83745e-05	0.506	0.0116422	-0.423	0.0393398	0.334	0.110546	0.54	0.00647881	0.379	0.0677049	-0.459	0.0240424	0.205	0.336544	-0.455	0.0253247	-0.439	0.0317292	0.358	0.0862092	0.393	0.0574004	0.434	0.0343051	0.433	0.034542	0.619	0.00124703	0.472	0.0199886	-0.269	0.204463	0.489
213449_at	0.435	0.0337985	-0.622	0.00117491	-0.322	0.124407	-0.443	0.0299706	-0.481	0.0172432	-0.382	0.0653441	-0.61	0.00154437	-0.396	0.0555851	-0.281	0.183175	0.295	0.161477	-0.595	0.00216922	-0.547	0.00565629	-0.478	0.0182704	0.418	0.0419972	-0.45	0.0273949	0.411	0.0460644	0.467	0.0214845	-0.462	0.0230312	-0.486	0.0160408	-0.681	0.000248071	-0.548	0.00555245	-0.489	0.0152704	-0.476	0.0186031	0.598	0.00200702	-0.624
227273_at	-0.433	0.0344819	0.332	0.113111	0.447	0.028481	0.344	0.100138	0.34	0.103691	0.635	0.00086715	0.292	0.166209	0.239	0.26151	0.236	0.266146	-0.474	0.0191467	0.231	0.277532	0.32	0.127111	0.387	0.0615349	-0.238	0.263447	0.201	0.34707	-0.218	0.306371	-0.167	0.435674	0.202	0.343552	0.583	0.00278702	0.312	0.138268	0.527	0.00807564	0.236	0.267474	0.407	0.0485217	-0.517	0.00973287	0.381
200000_s_at	-0.331	0.114667	0.694	0.00017114	0.18	0.40066	0.317	0.130626	0.324	0.121908	0.105	0.626455	0.556	0.00475147	0.541	0.00628029	0.266	0.208932	-0.533	0.00732142	0.55	0.00540602	0.318	0.129659	0.619	0.00125162	-0.53	0.00770272	0.748	2.64072e-05	-0.52	0.00918925	-0.452	0.0266578	0.16	0.454007	0.418	0.0420799	0.617	0.00132289	0.622	0.00118326	0.323	0.123185	0.525	0.00849764	-0.761	1.59342e-05	0.299
228277_at	0.461	0.023403	-0.436	0.032998	-0.171	0.424502	-0.192	0.369483	-0.13	0.545727	-0.206	0.333772	-0.244	0.251011	-0.289	0.170132	-0.038	0.859575	0.4	0.0530915	-0.277	0.189971	-0.118	0.581843	-0.424	0.03911	0.357	0.0868748	-0.351	0.0930627	0.341	0.102779	0.262	0.216738	-0.127	0.555346	-0.518	0.0095763	-0.316	0.132125	-0.436	0.0332198	-0.191	0.371731	-0.345	0.0991531	0.6	0.00194795	-0.362
201814_at	-0.241	0.25648	0.682	0.000242021	0.275	0.193811	0.367	0.0778833	0.4	0.0528466	0.262	0.215525	0.488	0.0155864	0.55	0.00538262	0.339	0.10534	-0.43	0.0361904	0.555	0.00491581	0.441	0.0308845	0.536	0.00687861	-0.419	0.0417758	0.751	2.33506e-05	-0.404	0.0501308	-0.349	0.0945395	0.156	0.465887	0.588	0.00249582	0.378	0.0684073	0.543	0.00609386	0.218	0.305357	0.219	0.304048	-0.554	0.0050036	0.123
216180_s_at	0.425	0.0386161	-0.587	0.00256224	-0.581	0.00291849	-0.532	0.00740576	-0.499	0.0130782	-0.47	0.020345	-0.598	0.00200895	-0.67	0.000340637	-0.207	0.331491	0.414	0.0445802	-0.518	0.00952289	-0.641	0.000731974	-0.529	0.00790657	0.694	0.000170491	-0.598	0.0020201	0.671	0.000329746	0.684	0.000229341	-0.316	0.132466	-0.415	0.0436654	-0.543	0.00615314	-0.478	0.0181118	-0.51	0.0109254	-0.473	0.0196784	0.547	0.00569836	-0.579
207176_s_at	0.405	0.0493911	-0.57	0.00361594	-0.656	0.000501524	-0.494	0.0142194	-0.493	0.0142828	-0.344	0.10014	-0.619	0.00126895	-0.66	0.000449151	-0.375	0.0713222	0.501	0.01255	-0.523	0.00868221	-0.479	0.0178927	-0.418	0.0419637	0.532	0.00748353	-0.604	0.0017898	0.537	0.00687618	0.657	0.000481162	-0.406	0.049095	-0.292	0.166475	-0.541	0.00637274	-0.496	0.0136228	-0.678	0.000268237	-0.542	0.00619976	0.565	0.00398125	-0.574
209207_s_at	0.459	0.0240799	-0.472	0.0200114	-0.432	0.0348195	-0.472	0.0197495	-0.428	0.0370181	-0.235	0.269713	-0.623	0.00115978	-0.559	0.00447577	-0.298	0.157731	0.324	0.121872	-0.551	0.00521683	-0.469	0.0206686	-0.491	0.0149263	0.646	0.000656743	-0.674	0.000303285	0.646	0.000649444	0.563	0.00421128	-0.443	0.0303403	-0.203	0.341018	-0.671	0.000335065	-0.341	0.102866	-0.582	0.00282198	-0.575	0.00329443	0.351	0.0923433	-0.672
221603_at	0.383	0.0644497	-0.554	0.004933	-0.541	0.00634303	-0.196	0.358184	-0.406	0.0487434	-0.47	0.020565	-0.643	0.000705926	-0.675	0.000298339	-0.296	0.160624	0.399	0.0531488	-0.449	0.0277576	-0.553	0.00508048	-0.59	0.00238401	0.711	0.000100056	-0.433	0.0344348	0.707	0.000113523	0.164	0.442837	-0.278	0.189093	-0.469	0.0207603	-0.628	0.00101875	-0.551	0.00523694	-0.556	0.00480301	-0.529	0.00789964	0.493	0.0142861	-0.456
228960_at	-0.438	0.0324839	0.5	0.0128787	0.627	0.00103769	0.493	0.0144574	0.419	0.0415548	0.554	0.00501893	0.585	0.00267778	0.599	0.00197398	0.55	0.00540477	-0.505	0.0118196	0.453	0.0262193	0.614	0.00142087	0.559	0.00454042	-0.265	0.210693	0.487	0.0157301	-0.258	0.224325	-0.364	0.0802859	0.406	0.0490022	0.507	0.0114371	0.552	0.00511789	0.604	0.00178772	0.58	0.00297906	0.39	0.0596377	-0.302	0.150974	0.402
208917_x_at	0.349	0.094224	-0.295	0.162141	-0.297	0.158659	-0.531	0.00753114	-0.497	0.0135103	-0.425	0.0384693	-0.367	0.0777542	-0.537	0.00678803	-0.314	0.135073	0.475	0.0191113	-0.412	0.0451793	-0.339	0.104797	-0.249	0.24031	0.589	0.00246296	-0.415	0.0438912	0.568	0.00379499	0.558	0.00460129	-0.459	0.0240998	-0.417	0.0428238	-0.428	0.0368604	-0.267	0.206461	-0.092	0.668185	-0.363	0.0809114	0.403	0.0508715	-0.494
216668_at	0.366	0.0782709	-0.277	0.190811	-0.453	0.0261466	-0.604	0.00176099	-0.475	0.0190617	-0.643	0.000710429	-0.301	0.152702	-0.411	0.0460751	-0.301	0.152502	0.451	0.0268187	-0.62	0.00123673	-0.442	0.0304035	-0.475	0.0189343	0.422	0.0398546	-0.531	0.00765339	0.404	0.0503853	0.357	0.0864259	-0.243	0.251879	-0.396	0.055693	-0.487	0.0156795	-0.62	0.00122587	-0.234	0.271568	-0.41	0.0465861	0.555	0.004915	-0.314
230345_at	0.615	0.00136756	-0.487	0.0156899	-0.408	0.047919	-0.436	0.0333308	-0.475	0.0191338	-0.213	0.316842	-0.441	0.0311295	-0.507	0.0115466	-0.172	0.422606	0.268	0.206159	-0.453	0.0263211	-0.251	0.236962	-0.491	0.0147989	0.462	0.02297	-0.49	0.0150518	0.466	0.021755	0.474	0.0193711	-0.227	0.285341	-0.393	0.0575731	-0.443	0.0300109	-0.413	0.044908	-0.559	0.00452982	-0.608	0.00163659	0.581	0.00292615	-0.434
211624_s_at	0.055	0.796744	-0.364	0.0801363	-0.658	0.000472439	-0.438	0.0321528	-0.534	0.00716814	-0.516	0.00981933	-0.482	0.0171258	-0.613	0.00143874	-0.501	0.0126616	0.65	0.000588091	-0.521	0.00911847	-0.553	0.00505122	-0.501	0.0127251	0.441	0.0309698	-0.451	0.0271283	0.42	0.0408551	0.444	0.0298995	-0.181	0.39678	-0.291	0.168273	-0.409	0.0469134	-0.663	0.00041898	-0.46	0.0237631	-0.479	0.0178888	0.513	0.0102902	-0.169
201387_s_at	0.326	0.119565	-0.72	7.26477e-05	-0.632	0.000914585	-0.315	0.133439	-0.464	0.0222825	-0.407	0.0483703	-0.734	4.41213e-05	-0.717	7.97522e-05	-0.239	0.261393	0.494	0.0141457	-0.529	0.00786551	-0.715	8.66762e-05	-0.77	1.06138e-05	0.817	1.11401e-06	-0.688	0.000203158	0.805	2.05969e-06	0.452	0.0265008	-0.162	0.448681	-0.383	0.0645543	-0.7	0.000139618	-0.67	0.000345225	-0.775	8.66736e-06	-0.702	0.000133654	0.714	9.00591e-05	-0.61
201792_at	-0.374	0.0721821	0.402	0.0515627	0.205	0.336527	0.342	0.10236	0.289	0.170955	0.318	0.129323	0.295	0.16108	0.302	0.151317	0.254	0.230461	-0.483	0.0169369	0.532	0.00740736	0.086	0.688312	0.295	0.161399	-0.262	0.21632	0.384	0.0640079	-0.264	0.212259	-0.252	0.234091	0.294	0.163437	0.515	0.0099375	0.515	0.00995012	0.521	0.00909659	0.057	0.792532	0.376	0.0702069	-0.643	0.000703464	0.277
205440_s_at	-0.45	0.0275225	0.509	0.0110152	0.462	0.023057	0.429	0.0365836	0.388	0.0608642	0.386	0.0622767	0.539	0.00652661	0.361	0.0828941	0.252	0.233939	-0.24	0.25895	0.529	0.00781059	0.54	0.00639871	0.571	0.00358208	-0.355	0.0891274	0.541	0.00636096	-0.353	0.0908548	-0.314	0.135287	0.347	0.096902	0.442	0.0306227	0.481	0.0172973	0.53	0.00776122	0.655	0.000509494	0.38	0.0670731	-0.381	0.0665414	0.542
205326_at	-0.428	0.0368596	0.768	1.18208e-05	0.489	0.0152663	0.384	0.0642191	0.411	0.0461858	0.334	0.110758	0.702	0.000131637	0.54	0.00646105	0.155	0.469979	-0.364	0.0805147	0.607	0.00164389	0.687	0.000206035	0.779	7.29475e-06	-0.72	7.36679e-05	0.758	1.79935e-05	-0.711	9.8628e-05	-0.47	0.0203345	0.259	0.221164	0.402	0.0516417	0.718	7.83664e-05	0.638	0.000799242	0.738	3.78021e-05	0.665	0.000394285	-0.695	0.000165831	0.731
226769_at	-0.463	0.0227266	0.635	0.000852326	0.418	0.0419378	0.122	0.57132	0.194	0.363209	0.279	0.186234	0.509	0.0110029	0.505	0.0118418	0.343	0.10132	-0.522	0.00882832	0.271	0.200364	0.284	0.179293	0.567	0.00382807	-0.432	0.0348176	0.457	0.0246294	-0.435	0.0334579	-0.253	0.232056	0.144	0.501177	0.434	0.03387	0.431	0.0353826	0.626	0.00106775	0.456	0.0249505	0.382	0.0653303	-0.631	0.000936561	0.075
208712_at	-0.484	0.0165176	0.53	0.00766186	0.683	0.000234593	0.553	0.00506757	0.611	0.00151643	0.428	0.0371379	0.67	0.000338079	0.671	0.00033373	0.343	0.101138	-0.528	0.00806681	0.428	0.0367184	0.619	0.00127152	0.738	3.82468e-05	-0.751	2.37149e-05	0.643	0.000699481	-0.742	3.28813e-05	-0.639	0.000779919	0.156	0.467698	0.275	0.192935	0.634	0.000869856	0.582	0.00287801	0.784	5.86678e-06	0.764	1.41084e-05	-0.635	0.000849608	0.517
201292_at	0.427	0.0372759	-0.77	1.06448e-05	-0.467	0.0214955	-0.227	0.285851	-0.29	0.169838	-0.34	0.104017	-0.657	0.000490788	-0.437	0.0327401	-0.09	0.675751	0.303	0.150508	-0.555	0.00486276	-0.526	0.00826983	-0.582	0.0028669	0.655	0.000511556	-0.659	0.000461828	0.658	0.000476769	0.322	0.124929	-0.293	0.164371	-0.496	0.0137211	-0.64	0.000761255	-0.546	0.00572878	-0.566	0.00390558	-0.446	0.0287925	0.664	0.000404344	-0.628
225611_at	-0.347	0.0968208	0.744	3.09447e-05	0.646	0.000653885	0.364	0.0804881	0.507	0.0115272	0.388	0.0607846	0.791	4.20987e-06	0.706	0.000115789	0.253	0.233707	-0.414	0.0441123	0.637	0.000821626	0.751	2.307e-05	0.748	2.64927e-05	-0.82	9.30438e-07	0.725	6.17447e-05	-0.82	9.16325e-07	-0.468	0.0210196	0.203	0.341861	0.391	0.0586282	0.76	1.6617e-05	0.634	0.000877294	0.782	6.39341e-06	0.602	0.00183884	-0.652	0.000561512	0.573
203865_s_at	-0.345	0.0989333	0.664	0.000398694	0.347	0.0965389	0.308	0.143706	0.4	0.0525603	0.41	0.0465537	0.593	0.00223644	0.44	0.0314998	0.173	0.418604	-0.393	0.0573392	0.622	0.00117964	0.516	0.00985989	0.519	0.0093029	-0.644	0.000680176	0.495	0.0139376	-0.635	0.000850169	-0.364	0.0803058	0.387	0.0618172	0.482	0.0171701	0.699	0.000142894	0.611	0.00151442	0.412	0.0455391	0.538	0.006684	-0.751	2.37002e-05	0.643
224919_at	0.46	0.0236219	-0.519	0.00929072	-0.463	0.0227169	-0.469	0.0207462	-0.531	0.00757221	-0.486	0.0161205	-0.693	0.000175643	-0.407	0.0484911	-0.239	0.260292	0.226	0.28914	-0.575	0.00326709	-0.61	0.00155337	-0.612	0.00149302	0.687	0.000210839	-0.642	0.000728425	0.678	0.000270253	0.345	0.0989969	-0.31	0.140421	-0.486	0.0160199	-0.587	0.00256011	-0.465	0.022108	-0.478	0.0181999	-0.434	0.0342333	0.351	0.0925691	-0.466
214855_s_at	-0.353	0.0906129	0.77	1.09321e-05	0.598	0.00204359	0.372	0.0738454	0.542	0.00618202	0.456	0.0252869	0.775	8.63309e-06	0.742	3.2791e-05	0.287	0.173898	-0.578	0.00307664	0.684	0.000229372	0.678	0.00027418	0.789	4.709e-06	-0.751	2.32998e-05	0.706	0.000117617	-0.744	3.0736e-05	-0.382	0.0656298	0.116	0.590968	0.549	0.00542635	0.822	8.36532e-07	0.776	8.1901e-06	0.667	0.000373549	0.704	0.000122224	-0.81	1.61414e-06	0.535
201508_at	-0.447	0.0287048	0.692	0.000178318	0.256	0.227007	0.374	0.0718358	0.343	0.100444	0.169	0.429052	0.545	0.00584938	0.371	0.0738994	0.113	0.597873	-0.453	0.0261265	0.552	0.00517827	0.349	0.0947493	0.798	3.04976e-06	-0.492	0.014639	0.757	1.86388e-05	-0.484	0.0166604	-0.391	0.0588874	0.063	0.770732	0.332	0.112731	0.55	0.00534864	0.661	0.000442858	0.419	0.0417878	0.614	0.00140671	-0.75	2.46262e-05	0.209
235647_at	-0.401	0.0521278	0.706	0.000114076	0.47	0.0205793	0.433	0.0344297	0.637	0.000814345	0.352	0.091142	0.77	1.08729e-05	0.645	0.000663007	0.583	0.00279691	-0.516	0.00983089	0.539	0.00661868	0.629	0.000986574	0.771	1.02671e-05	-0.47	0.0206257	0.549	0.00551404	-0.458	0.0243714	-0.336	0.108145	0.228	0.283171	0.487	0.0158326	0.636	0.000826307	0.733	4.57642e-05	0.68	0.000260294	0.608	0.00163199	-0.584	0.00275141	0.306
227228_s_at	-0.249	0.241041	0.786	5.21737e-06	0.342	0.101885	0.374	0.0717263	0.42	0.0410264	0.331	0.113935	0.625	0.00109585	0.527	0.00807981	0.16	0.455702	-0.455	0.0253525	0.674	0.000303434	0.638	0.000789633	0.777	8.02536e-06	-0.692	0.000182011	0.833	4.29981e-07	-0.678	0.000272735	-0.362	0.0818192	0.227	0.286501	0.577	0.00315154	0.608	0.00161757	0.626	0.00107767	0.379	0.0679058	0.498	0.0133399	-0.671	0.000328919	0.455
203586_s_at	0.255	0.228501	-0.669	0.000350468	-0.532	0.00743964	-0.179	0.402054	-0.269	0.203939	-0.496	0.0136401	-0.687	0.000210181	-0.509	0.0110266	-0.441	0.0311012	0.588	0.00250421	-0.406	0.048968	-0.668	0.000363933	-0.665	0.000391952	0.504	0.012056	-0.402	0.0513822	0.5	0.0129162	0.232	0.276324	-0.246	0.24635	-0.405	0.0498436	-0.697	0.000152853	-0.752	2.27091e-05	-0.541	0.00633701	-0.457	0.0247116	0.557	0.00469158	-0.312
219156_at	-0.311	0.13878	0.8	2.69353e-06	0.676	0.00028696	0.26	0.220331	0.48	0.0174964	0.466	0.0217454	0.837	3.35156e-07	0.656	0.000501276	0.299	0.155897	-0.606	0.00168203	0.592	0.00232125	0.678	0.000272994	0.782	6.23848e-06	-0.724	6.42848e-05	0.62	0.0012171	-0.724	6.39163e-05	-0.327	0.118398	0.123	0.565419	0.516	0.00984942	0.734	4.49061e-05	0.79	4.30512e-06	0.703	0.000128001	0.657	0.000482688	-0.748	2.6615e-05	0.402
218556_at	0.55	0.00536473	-0.621	0.00120914	-0.493	0.0143438	-0.545	0.00586866	-0.56	0.0044237	-0.617	0.00133039	-0.709	0.000106451	-0.503	0.0122191	-0.271	0.199623	0.492	0.0145379	-0.656	0.000499338	-0.55	0.00533033	-0.563	0.00415909	0.676	0.000284989	-0.65	0.000582831	0.665	0.000389888	0.519	0.00934979	-0.377	0.0690411	-0.564	0.00411771	-0.863	5.84423e-08	-0.618	0.00128332	-0.327	0.119189	-0.624	0.00111189	0.731	4.89698e-05	-0.561
200916_at	0.361	0.0834262	-0.721	7.05485e-05	-0.534	0.00717937	-0.375	0.0712932	-0.521	0.00905514	-0.37	0.0755494	-0.704	0.000124335	-0.577	0.00315843	-0.285	0.176374	0.245	0.248709	-0.555	0.00492236	-0.77	1.09977e-05	-0.751	2.36856e-05	0.644	0.000678117	-0.695	0.000162672	0.644	0.000687084	0.361	0.0833093	-0.275	0.193756	-0.512	0.010614	-0.55	0.0053328	-0.531	0.00753994	-0.705	0.000118491	-0.413	0.0448946	0.457	0.0246832	-0.424
222250_s_at	0.583	0.00280574	-0.637	0.000812793	-0.543	0.00607558	-0.59	0.0024323	-0.682	0.000240086	-0.411	0.0458463	-0.687	0.000205858	-0.585	0.00266803	-0.238	0.26312	0.352	0.0915323	-0.594	0.00223328	-0.558	0.00457966	-0.713	9.3656e-05	0.76	1.66769e-05	-0.758	1.79767e-05	0.753	2.15169e-05	0.608	0.00161942	-0.345	0.09867	-0.389	0.0600335	-0.725	6.06416e-05	-0.493	0.0143334	-0.603	0.00182469	-0.819	1.0009e-06	0.695	0.000163531	-0.585
213696_s_at	0.626	0.00105954	-0.507	0.0114793	-0.29	0.169957	-0.695	0.000164174	-0.646	0.000651654	-0.277	0.190827	-0.523	0.00880581	-0.316	0.132617	-0.183	0.392757	0.281	0.182892	-0.559	0.00447649	-0.349	0.0950808	-0.575	0.00331912	0.529	0.00792079	-0.688	0.000199698	0.521	0.00909901	0.675	0.000295494	-0.334	0.111119	-0.232	0.275917	-0.576	0.00319155	-0.366	0.0789972	-0.35	0.0937413	-0.663	0.000413569	0.616	0.00136294	-0.398
225427_s_at	0.526	0.00829378	-0.565	0.00402286	-0.35	0.0937475	-0.446	0.0289298	-0.517	0.00962824	-0.483	0.0168072	-0.743	3.17076e-05	-0.449	0.0277511	-0.45	0.0273195	0.463	0.0225826	-0.458	0.0245515	-0.495	0.0140049	-0.441	0.031129	0.59	0.00241187	-0.485	0.0161739	0.578	0.00309895	0.538	0.00674703	-0.539	0.00661376	-0.376	0.0702186	-0.826	6.52056e-07	-0.494	0.01406	-0.372	0.0732397	-0.538	0.00663785	0.578	0.00309585	-0.539
239596_at	0.297	0.159207	-0.601	0.00187876	-0.456	0.025016	-0.285	0.176362	-0.39	0.0597861	-0.19	0.374789	-0.545	0.00588632	-0.625	0.00109318	-0.206	0.333723	0.377	0.069686	-0.548	0.00551794	-0.356	0.0873172	-0.328	0.117358	0.604	0.00178323	-0.548	0.005605	0.616	0.00136242	0.497	0.0135579	-0.332	0.112934	-0.316	0.13228	-0.486	0.0160868	-0.368	0.0766121	-0.499	0.0129801	-0.358	0.0859224	0.557	0.00473011	-0.442
207157_s_at	0.59	0.00238726	-0.486	0.0161697	-0.519	0.00932259	-0.57	0.00364792	-0.584	0.00271718	-0.439	0.0319458	-0.559	0.0044995	-0.557	0.00466676	-0.254	0.231834	0.329	0.116166	-0.476	0.0187027	-0.491	0.0149454	-0.474	0.0193569	0.758	1.74825e-05	-0.517	0.00960162	0.763	1.43264e-05	0.69	0.000189797	-0.401	0.0518514	-0.304	0.148146	-0.696	0.000160073	-0.336	0.108956	-0.454	0.0257556	-0.63	0.000963545	0.562	0.00429042	-0.526
231017_at	-0.345	0.0982746	0.515	0.0100691	0.414	0.0443221	0.392	0.0583017	0.369	0.0762225	0.452	0.0265654	0.638	0.000794868	0.357	0.0867872	0.37	0.0755245	-0.28	0.185777	0.398	0.0541712	0.683	0.00023728	0.576	0.00320739	-0.465	0.0220192	0.669	0.00035081	-0.445	0.0291812	-0.36	0.0844036	0.504	0.012132	0.343	0.100837	0.534	0.00715567	0.407	0.048662	0.536	0.00688833	0.463	0.0226155	-0.2	0.348873	0.627
47773_at	-0.328	0.117632	0.585	0.00267535	0.406	0.04897	0.37	0.0753073	0.284	0.178571	0.431	0.0352854	0.505	0.0119043	0.452	0.0266114	0.25	0.238008	-0.484	0.0164907	0.343	0.100368	0.502	0.0123543	0.382	0.0657494	-0.524	0.00858403	0.554	0.0049358	-0.503	0.0122133	-0.528	0.00793345	0.547	0.00570724	0.466	0.0218111	0.398	0.0539489	0.443	0.030271	0.356	0.0879919	0.355	0.0887299	-0.508	0.0112653	0.679
204253_s_at	0.616	0.00133806	-0.241	0.256859	-0.628	0.00101858	-0.708	0.000107524	-0.614	0.0014033	-0.457	0.0246899	-0.309	0.142379	-0.518	0.00956744	-0.287	0.173736	0.255	0.230053	-0.368	0.0767433	-0.451	0.0269517	-0.439	0.0317108	0.429	0.0365003	-0.382	0.0651248	0.423	0.0392352	0.621	0.00119886	-0.182	0.394262	-0.249	0.240174	-0.379	0.0675236	-0.306	0.145883	-0.617	0.00131639	-0.592	0.00230436	0.359	0.0850545	-0.531
209244_s_at	-0.4	0.0528654	0.435	0.0334431	0.3	0.154911	0.337	0.106964	0.412	0.0455529	0.222	0.297385	0.431	0.0355132	0.428	0.0369597	0.373	0.0726521	-0.394	0.0565619	0.415	0.0437792	0.246	0.247529	0.412	0.0454491	-0.405	0.04965	0.443	0.0300211	-0.411	0.0462035	-0.3	0.154075	0.366	0.0782578	0.171	0.425029	0.548	0.00554402	0.423	0.0393581	0.466	0.0217852	0.469	0.020634	-0.58	0.00299074	0.402
1553968_a_at	0.14	0.512839	-0.273	0.196995	-0.645	0.000670239	-0.399	0.053701	-0.519	0.00932244	-0.636	0.000845029	-0.414	0.0443888	-0.583	0.00278191	-0.568	0.00379843	0.537	0.0067881	-0.491	0.0148827	-0.512	0.0105132	-0.419	0.0415791	0.261	0.217458	-0.371	0.074035	0.25	0.237856	0.14	0.512853	-0.231	0.277267	-0.592	0.00231488	-0.368	0.0766332	-0.601	0.00188585	-0.405	0.0498346	-0.332	0.113314	0.306	0.145263	-0.2
231723_at	0.292	0.166637	-0.356	0.0876069	-0.163	0.447873	-0.406	0.0490874	-0.359	0.0845864	-0.313	0.136758	-0.38	0.067161	-0.403	0.0506418	-0.46	0.0237797	0.221	0.300091	-0.493	0.0143417	-0.498	0.0132999	-0.508	0.0111899	0.379	0.0677655	-0.586	0.00260574	0.374	0.0721881	0.142	0.509443	-0.528	0.00797807	-0.394	0.0564627	-0.516	0.0098472	-0.392	0.0579467	-0.372	0.0735459	-0.268	0.205712	0.221	0.298405	-0.507
224061_at	-0.331	0.114156	0.638	0.000794402	0.244	0.250471	0.143	0.504807	0.097	0.65251	0.239	0.260341	0.393	0.0572777	0.249	0.2405	-0.059	0.783748	-0.268	0.205499	0.526	0.00830949	0.375	0.071175	0.54	0.00642063	-0.444	0.029662	0.527	0.00820461	-0.442	0.0306863	-0.187	0.380451	0.205	0.336703	0.402	0.0515429	0.506	0.0117301	0.515	0.00996465	0.359	0.0852982	0.389	0.060407	-0.612	0.00149507	0.519
207069_s_at	-0.486	0.01606	0.628	0.00102033	0.558	0.00460527	0.474	0.0191942	0.591	0.00233657	0.39	0.059707	0.739	3.67212e-05	0.605	0.00171899	0.421	0.0403524	-0.402	0.0515119	0.576	0.00321005	0.579	0.00301584	0.678	0.00026868	-0.559	0.0044806	0.721	7.01433e-05	-0.561	0.00437494	-0.404	0.0502465	0.284	0.17853	0.424	0.0391742	0.738	3.88474e-05	0.651	0.000570429	0.754	2.0811e-05	0.551	0.00521379	-0.675	0.000293894	0.494
222240_s_at	-0.382	0.0655388	0.587	0.00259227	0.401	0.0524097	0.425	0.0385593	0.487	0.0157027	0.481	0.0174562	0.611	0.00151272	0.366	0.078216	0.557	0.00473249	-0.39	0.0594198	0.591	0.0023722	0.566	0.00390884	0.563	0.00420903	-0.141	0.510029	0.469	0.020658	-0.13	0.544805	-0.251	0.237181	0.522	0.00882376	0.46	0.0235951	0.663	0.000411943	0.699	0.000146212	0.521	0.00896683	0.548	0.00553506	-0.507	0.011382	0.452
200755_s_at	0.429	0.0365956	-0.56	0.00439946	-0.49	0.0150452	-0.531	0.00752645	-0.625	0.00110572	-0.445	0.0293876	-0.729	5.26758e-05	-0.51	0.0108129	-0.387	0.0618354	0.332	0.112608	-0.524	0.00856043	-0.688	0.000200858	-0.631	0.000934808	0.671	0.000330346	-0.626	0.00105787	0.66	0.000448692	0.52	0.0092045	-0.382	0.0651767	-0.361	0.0828878	-0.64	0.000765808	-0.457	0.024682	-0.541	0.00629625	-0.559	0.00449599	0.401	0.0522035	-0.478
212382_at	-0.403	0.0510919	0.734	4.40597e-05	0.53	0.00768937	0.326	0.119696	0.421	0.0402899	0.51	0.0109683	0.729	5.24844e-05	0.62	0.00123502	0.226	0.288936	-0.493	0.0144312	0.593	0.00226601	0.68	0.000259217	0.661	0.000434776	-0.756	1.92198e-05	0.601	0.00191325	-0.747	2.70661e-05	-0.364	0.0802585	0.37	0.0751537	0.485	0.0162121	0.793	3.81634e-06	0.674	0.000307278	0.569	0.00373252	0.588	0.00251031	-0.735	4.35787e-05	0.692
210978_s_at	0.4	0.0528427	-0.496	0.013768	-0.474	0.0194126	-0.52	0.0091212	-0.562	0.00427311	-0.371	0.0739608	-0.542	0.00618671	-0.481	0.0173996	-0.342	0.102082	0.222	0.296582	-0.498	0.0133445	-0.652	0.000551911	-0.623	0.00113989	0.505	0.0118266	-0.628	0.00101421	0.5	0.0128622	0.449	0.0277783	-0.351	0.0924734	-0.383	0.0646772	-0.457	0.0249316	-0.366	0.0788952	-0.544	0.00604626	-0.417	0.0427477	0.284	0.178073	-0.375
227934_at	-0.24	0.258079	0.598	0.00203007	0.451	0.027064	0.365	0.0798468	0.448	0.028222	0.555	0.00486358	0.658	0.00047495	0.477	0.0184092	0.475	0.0191384	-0.463	0.0228188	0.567	0.00385044	0.742	3.27425e-05	0.619	0.00126237	-0.522	0.00889451	0.535	0.00701094	-0.504	0.0120644	-0.326	0.11948	0.289	0.170285	0.602	0.00185764	0.662	0.000430445	0.777	8.08457e-06	0.507	0.0114163	0.375	0.0713032	-0.594	0.00218947	0.444
217791_s_at	0.358	0.0856013	-0.533	0.00732499	-0.404	0.0501824	-0.171	0.423307	-0.105	0.624337	-0.391	0.0591336	-0.55	0.00540253	-0.459	0.0239851	-0.174	0.416567	0.406	0.0488592	-0.483	0.0167004	-0.525	0.00838943	-0.547	0.00568458	0.589	0.00246916	-0.513	0.0103684	0.591	0.00235764	0.161	0.452997	-0.165	0.441377	-0.574	0.00337864	-0.602	0.00187563	-0.529	0.00781365	-0.435	0.0336228	-0.249	0.239828	0.318	0.130053	-0.521
232103_at	0.355	0.0883269	-0.604	0.00179144	-0.094	0.660944	-0.247	0.24365	-0.202	0.343329	-0.2	0.348349	-0.383	0.06444	-0.202	0.3444	-0.092	0.670505	0.299	0.155459	-0.407	0.0482717	-0.274	0.194679	-0.36	0.0838462	0.398	0.0538742	-0.428	0.0370388	0.393	0.057148	0.421	0.0403374	-0.392	0.0578896	-0.408	0.047521	-0.488	0.0155304	-0.357	0.0867138	-0.119	0.578809	-0.407	0.0485807	0.566	0.00392544	-0.438
203931_s_at	0.553	0.00504964	-0.649	0.000599195	-0.276	0.191299	-0.43	0.0360993	-0.513	0.0103426	-0.373	0.0723484	-0.668	0.000363401	-0.354	0.0898738	-0.145	0.500356	0.383	0.064758	-0.509	0.0110328	-0.371	0.0741451	-0.479	0.0178609	0.651	0.00056868	-0.519	0.00928288	0.645	0.000666325	0.527	0.00814386	-0.368	0.077046	-0.437	0.0327689	-0.692	0.000177844	-0.481	0.017387	-0.306	0.145773	-0.57	0.00366728	0.749	2.57643e-05	-0.494
204028_s_at	-0.221	0.29953	0.768	1.19975e-05	0.478	0.0182802	0.268	0.206129	0.397	0.0546637	0.381	0.0662512	0.656	0.000504735	0.649	0.000608989	0.12	0.575629	-0.488	0.0154969	0.706	0.000114132	0.605	0.0017465	0.633	0.000896627	-0.789	4.71604e-06	0.697	0.000153579	-0.785	5.45751e-06	-0.33	0.114895	0.196	0.358342	0.541	0.00633989	0.693	0.000174928	0.646	0.00065557	0.486	0.0161674	0.473	0.0194559	-0.767	1.2107e-05	0.56
202947_s_at	-0.249	0.240279	0.452	0.0267175	0.552	0.00513419	0.237	0.265515	0.302	0.151518	0.36	0.0842692	0.479	0.0178233	0.37	0.0751362	0.223	0.29589	-0.193	0.367327	0.462	0.0229469	0.607	0.00164937	0.46	0.0236962	-0.348	0.0960915	0.264	0.213042	-0.353	0.0906591	-0.227	0.286854	0.242	0.255373	0.209	0.326546	0.392	0.0583663	0.378	0.0684947	0.69	0.000190316	0.465	0.02198	-0.116	0.587997	0.512
213531_s_at	-0.405	0.0493138	0.38	0.0666366	0.531	0.00755594	0.597	0.00208162	0.668	0.00036564	0.464	0.0224029	0.437	0.0328183	0.548	0.00558256	0.346	0.0974586	-0.347	0.096334	0.553	0.00507457	0.387	0.0614518	0.182	0.395722	-0.502	0.0125081	0.326	0.119668	-0.497	0.0134937	-0.715	8.54982e-05	0.383	0.0647402	0.353	0.0906882	0.479	0.0177728	0.275	0.193309	0.201	0.346399	0.434	0.0342678	-0.47	0.0204679	0.294
222158_s_at	0.286	0.175178	-0.408	0.0476308	-0.216	0.310207	-0.32	0.127216	-0.302	0.152136	-0.061	0.777213	-0.318	0.130154	-0.488	0.0155361	-0.31	0.139961	0.142	0.509515	-0.375	0.0708307	-0.5	0.012802	-0.541	0.00630288	0.569	0.0037336	-0.455	0.0255377	0.564	0.00409432	0.417	0.0427617	-0.277	0.189871	-0.21	0.324013	-0.337	0.107592	-0.308	0.142496	-0.558	0.00458966	-0.376	0.0700243	0.247	0.244038	-0.456
221777_at	0.398	0.0538749	-0.279	0.187371	-0.296	0.160228	-0.247	0.244614	-0.132	0.537314	-0.503	0.0123159	-0.307	0.143962	-0.161	0.453595	-0.221	0.298309	0.439	0.0317369	-0.221	0.299501	-0.306	0.145641	-0.298	0.15678	0.268	0.205553	0.009	0.96709	0.256	0.22642	0.294	0.162502	-0.239	0.260617	-0.503	0.012269	-0.368	0.0769643	-0.475	0.0189961	-0.144	0.500926	-0.243	0.253145	0.306	0.146098	-0.265
212129_at	0.474	0.0194112	-0.617	0.00132137	-0.391	0.0585711	-0.369	0.0756256	-0.42	0.0411543	-0.423	0.0393233	-0.619	0.00125406	-0.418	0.0418981	-0.099	0.646386	0.55	0.00536301	-0.527	0.00811351	-0.437	0.0327962	-0.637	0.000822312	0.732	4.84967e-05	-0.495	0.0139458	0.72	7.32363e-05	0.471	0.0200804	-0.228	0.283395	-0.247	0.243727	-0.737	3.99893e-05	-0.582	0.00287564	-0.414	0.044549	-0.839	2.99949e-07	0.75	2.49092e-05	-0.568
211975_at	-0.132	0.537383	0.732	4.80749e-05	0.519	0.00936621	0.182	0.394863	0.309	0.141365	0.28	0.185753	0.697	0.000152817	0.562	0.00427324	0.342	0.101966	-0.421	0.0404015	0.564	0.00412474	0.627	0.00103154	0.554	0.00494725	-0.505	0.0118012	0.659	0.00046097	-0.508	0.0111796	-0.347	0.096807	0.252	0.235595	0.316	0.132622	0.594	0.00221995	0.579	0.00300065	0.582	0.00282453	0.347	0.0968498	-0.501	0.0126237	0.302
208818_s_at	0.597	0.0020496	-0.278	0.18853	-0.522	0.0088238	-0.51	0.010829	-0.383	0.0650379	-0.457	0.0247458	-0.407	0.0482353	-0.363	0.0817071	-0.357	0.0867569	0.474	0.0192058	-0.061	0.778126	-0.324	0.122152	-0.364	0.0802355	0.481	0.0173996	-0.285	0.176929	0.489	0.0154253	0.581	0.00293391	-0.427	0.0373096	-0.255	0.228952	-0.348	0.0958896	-0.266	0.208307	-0.43	0.0359684	-0.415	0.0435184	0.301	0.153046	-0.375
200044_at	0.294	0.163679	-0.749	2.53572e-05	-0.425	0.0384734	-0.277	0.189588	-0.333	0.111391	-0.29	0.169891	-0.718	7.83118e-05	-0.496	0.01381	-0.249	0.240566	0.295	0.162122	-0.565	0.00401785	-0.723	6.49989e-05	-0.692	0.00018195	0.698	0.000150641	-0.721	7.03813e-05	0.699	0.0001465	0.403	0.0509081	-0.332	0.112439	-0.446	0.0288811	-0.695	0.000161363	-0.56	0.0044453	-0.632	0.000920526	-0.461	0.023523	0.514	0.0102265	-0.589
227043_at	-0.146	0.495614	0.644	0.000681299	0.227	0.285852	0.203	0.340219	0.188	0.379092	0.12	0.576624	0.38	0.0667029	0.459	0.0241242	0.392	0.0582755	-0.639	0.000768677	0.352	0.0914247	0.29	0.169706	0.54	0.00646802	-0.24	0.257725	0.578	0.00311174	-0.228	0.283053	-0.276	0.191331	0.158	0.460393	0.422	0.0400096	0.272	0.198006	0.623	0.00114855	0.272	0.198936	0.341	0.102486	-0.596	0.00212589	0.13
[truncated: 227 more columns]
