# Supplementary material for: GFOD1 and peejar are promising markers for clear-cell renal cell carcinoma disease progression
Source: Oncotarget. 2016 May 15;7(25):38004–9. doi: 10.18632/oncotarget.9379 (PMC5122367; doi:10.18632/oncotarget.9379)
Supplement: Supplementary file 5 [file oncotarget-07-38004-s005.xlsx]

## Sheet: Supplementary Dataset S4
Supplementary Dataset S4: 64 pair of probesets with correlation coefficiency > 0.9
Coding genes	ncRNAs	coefficiency
1565162_s_at	224918_x_at	0.969
1565162_s_at	231736_x_at	0.982
200998_s_at	200999_s_at	0.958
201090_x_at	209251_x_at	0.973
201090_x_at	211750_x_at	0.968
201090_x_at	212639_x_at	0.954
201292_at	222039_at	0.926
201292_at	223307_at	0.92
201527_at	223307_at	0.905
201577_at	200750_s_at	0.925
201890_at	223307_at	0.925
202705_at	222039_at	0.93
202705_at	223307_at	0.906
202870_s_at	222039_at	0.923
202870_s_at	223307_at	0.929
202954_at	222039_at	0.923
202954_at	223307_at	0.945
203360_s_at	200750_s_at	0.93
204556_s_at	204557_s_at	0.928
204649_at	223307_at	0.912
204671_s_at	204672_s_at	0.902
205326_at	225809_at	0.903
205614_x_at	213380_x_at	0.941
205614_x_at	216320_x_at	0.981
207828_s_at	223307_at	0.928
207876_s_at	238557_at	0.91
208820_at	226731_at	0.908
209071_s_at	226731_at	0.906
209773_s_at	222039_at	0.946
209773_s_at	223307_at	0.947
210052_s_at	223307_at	0.933
211058_x_at	209251_x_at	0.985
211058_x_at	211750_x_at	0.981
211058_x_at	212639_x_at	0.97
211071_s_at	1556988_s_at	0.905
211072_x_at	209251_x_at	0.962
211072_x_at	211750_x_at	0.955
211072_x_at	212639_x_at	0.95
212036_s_at	1567214_a_at	0.955
212289_at	225724_at	0.917
212455_at	242590_at	0.918
213646_x_at	209251_x_at	0.981
213646_x_at	211750_x_at	0.979
213646_x_at	212639_x_at	0.983
214853_s_at	229991_s_at	0.931
214855_s_at	242590_at	0.912
218353_at	226731_at	0.91
219821_s_at	230179_at	0.939
221436_s_at	223307_at	0.946
221520_s_at	223307_at	0.948
221942_s_at	227235_at	0.961
223492_s_at	212813_at	0.903
223993_s_at	200750_s_at	0.901
224591_at	224592_x_at	0.954
224591_at	227235_at	0.914
225405_at	203380_x_at	0.901
225655_at	222039_at	0.923
225655_at	223307_at	0.901
226985_at	218641_at	0.909
227274_at	242590_at	0.916
228396_at	226731_at	0.901
231947_at	213891_s_at	0.905
231947_at	218641_at	0.929
231947_at	226731_at	0.905
