# Supplementary material for: GFOD1 and peejar are promising markers for clear-cell renal cell carcinoma disease progression
Source: Oncotarget. 2016 May 15;7(25):38004–9. doi: 10.18632/oncotarget.9379 (PMC5122367; doi:10.18632/oncotarget.9379)
Supplement: Supplementary file 6 [file oncotarget-07-38004-s006.xlsx]

## Sheet: Sheet1
Table 5: Differentially expressed genes from E-MTAB-1050 dataset were identified Using the significance Analysis of Microarrays method
	mean.	mean.	t.pval	fold.change	direction	standard.fold.change
223343_at	1826.21	17.01	2.60528e-14	107.37	down	16.35
212588_at	1264.21	14.17	1.60401e-12	89.21	down	13.1
216834_at	1507.34	15.22	7.37752e-16	99.01	down	12.74
218232_at	5998.61	114.62	9.89545e-13	52.34	down	12.65
225353_s_at	6915.19	74.14	6.124e-13	93.27	down	12.25
226818_at	837.13	25.59	3.08766e-12	32.71	down	11.69
219607_s_at	2044.77	12.14	2.97614e-11	168.37	down	10.91
220330_s_at	1065.47	17.36	2.38471e-13	61.38	down	10.37
1554899_s_at	1677.61	42.5	2.0218e-11	39.47	down	10.14
204122_at	2369.8	74.31	1.1323e-11	31.89	down	9.97
219243_at	680.46	25.28	5.56162e-12	26.92	down	9.93
228532_at	1346.92	67.75	5.44509e-12	19.88	down	9.74
213975_s_at	4180.55	44.4	2.70786e-12	94.15	down	9.51
204438_at	1035.73	49.44	1.83192e-11	20.95	down	9.49
230550_at	429.99	19.49	1.63666e-10	22.06	down	9.23
205269_at	674.99	13.89	8.19282e-11	48.61	down	9.2
217683_at	35.77	11637.2	1.83117e-19	325.37	up	9.16
204959_at	400.97	15.09	1.43793e-10	26.58	down	9.04
207238_s_at	639.96	29.92	7.98696e-11	21.39	down	9
203923_s_at	1418.72	68.73	4.38737e-11	20.64	down	8.89
224358_s_at	410.54	22.34	6.5976e-11	18.38	down	8.82
217757_at	7547.89	129.33	2.89834e-18	58.36	down	8.8
224356_x_at	2678.52	136.2	3.55329e-11	19.67	down	8.8
212587_s_at	1160.67	46.22	4.28231e-11	25.11	down	8.69
213566_at	970.24	27.92	1.12695e-11	34.76	down	8.64
202953_at	2463.69	63.72	2.96977e-11	38.67	down	8.63
204232_at	3569.93	192.91	8.69506e-11	18.51	down	8.62
1555756_a_at	285.1	11.58	1.45922e-10	24.63	down	8.6
219666_at	1402.48	79.32	1.4402e-10	17.68	down	8.5
223280_x_at	2386.39	150.45	5.00402e-11	15.86	down	8.46
1552316_a_at	339.8	18.61	3.03514e-10	18.26	down	8.44
230391_at	1010.44	47.64	1.54772e-10	21.21	down	8.35
202878_s_at	3168.26	67.48	2.30868e-19	46.95	down	8.18
202957_at	3925.96	112.71	1.30144e-23	34.83	down	8.16
215049_x_at	2700.86	69.23	1.50248e-12	39.01	down	8.15
226219_at	557.92	56.15	3.66155e-11	9.94	down	8.13
203416_at	2008.2	145.63	1.76186e-10	13.79	down	8.04
223344_s_at	1995.97	127.73	3.50417e-10	15.63	down	8
226841_at	470.8	43.59	9.4919e-11	10.8	down	7.92
219777_at	682.21	13.95	1.69518e-12	48.89	down	7.9
211430_s_at	6412.89	88.43	5.87033e-10	72.52	down	7.83
214181_x_at	855.61	93.32	8.18898e-11	9.17	down	7.82
221698_s_at	487.13	49.45	2.5447e-11	9.85	down	7.78
204220_at	1086.57	144.56	1.65205e-10	7.52	down	7.56
214511_x_at	1446.38	56.18	1.2306e-09	25.74	down	7.44
202988_s_at	904	22.21	1.94371e-09	40.7	down	7.42
228376_at	1473.47	96.29	3.36223e-12	15.3	down	7.41
204006_s_at	877.09	45.8	1.08388e-09	19.15	down	7.38
225763_at	726.8	52.99	1.93723e-10	13.72	down	7.38
205270_s_at	683.94	49.62	1.38437e-10	13.78	down	7.37
34210_at	385.34	18.26	1.5205e-09	21.11	down	7.35
210895_s_at	531.74	44.31	4.50401e-10	12	down	7.33
214574_x_at	1262.49	168.67	8.01285e-10	7.49	down	7.27
210146_x_at	171.52	17.21	2.67087e-09	9.97	down	7.23
203645_s_at	3686.08	63.41	9.06782e-11	58.13	down	7.23
211582_x_at	599.84	73.17	1.10543e-10	8.2	down	7.21
205159_at	488.83	44.57	1.25637e-09	10.97	down	7.2
203761_at	1276.17	116.61	6.90548e-10	10.94	down	7.16
201743_at	2745.29	106.75	4.64374e-14	25.72	down	7.07
227346_at	362.84	31.02	3.34545e-10	11.7	down	6.99
210629_x_at	598.83	109.57	2.58273e-10	5.47	down	6.96
223922_x_at	1687.34	157.51	3.29627e-10	10.71	down	6.94
204192_at	466.52	40.37	9.6143e-10	11.55	down	6.88
229670_at	698.32	60.56	1.4616e-09	11.53	down	6.87
204912_at	996.01	97.99	7.01322e-10	10.16	down	6.78
224795_x_at	9225.24	537.66	5.72159e-10	17.16	down	6.72
209906_at	757.37	73.63	4.86553e-10	10.29	down	6.71
205488_at	1386.61	48.96	7.4631e-09	28.32	down	6.69
209795_at	179.23	15.1	2.6003e-09	11.87	down	6.63
229367_s_at	892.69	50.41	1.00037e-09	17.71	down	6.62
226498_at	1565.11	33.95	8.85232e-13	46.1	down	6.6
203104_at	805.19	147.46	8.65722e-10	5.46	down	6.49
211742_s_at	667.25	26.7	7.60877e-13	24.99	down	6.49
217572_at	243.18	9354.48	1.46896e-21	38.47	up	6.47
229723_at	194.75	13.26	1.06539e-08	14.69	down	6.46
215633_x_at	576.72	105.36	4.1576e-09	5.47	down	6.42
229560_at	312.36	32.78	9.25648e-09	9.53	down	6.37
235735_at	206.33	31.05	1.55018e-09	6.64	down	6.33
208982_at	4448.45	146.62	1.70197e-14	30.34	down	6.28
229937_x_at	356.14	30.56	2.0529e-09	11.65	down	6.27
205860_x_at	599.11	64.54	1.31565e-09	9.28	down	6.26
1555728_a_at	598.76	22.64	1.30368e-08	26.44	down	6.26
1555638_a_at	281.9	37.69	9.97141e-09	7.48	down	6.2
223620_at	1089.94	26.66	7.47709e-09	40.88	down	6.2
201785_at	2610.27	223.95	4.10842e-10	11.66	down	6.18
215363_x_at	653.59	68.1	3.42402e-10	9.6	down	6.17
219574_at	217.22	17.09	7.82261e-09	12.71	down	6.15
230422_at	639.21	66.57	4.91691e-09	9.6	down	6.14
221651_x_at	6791.23	465.35	4.31046e-09	14.59	down	6.13
211581_x_at	671.09	111	2.05208e-09	6.05	down	6.11
206420_at	495.67	49.53	1.73958e-08	10.01	down	6.11
202112_at	3259.31	107.09	1.31246e-08	30.43	down	6.08
214677_x_at	3649.96	131.83	1.28603e-08	27.69	down	6.06
221671_x_at	7027.89	503.75	5.62302e-09	13.95	down	6.05
209879_at	658.77	199.66	2.42354e-11	3.3	down	5.97
233510_s_at	342.43	67.53	4.4771e-09	5.07	down	5.92
220005_at	250.18	31.38	1.20344e-08	7.97	down	5.91
204923_at	554.17	73.52	3.28745e-09	7.54	down	5.9
203932_at	2841.14	273.72	1.39675e-11	10.38	down	5.9
238668_at	552.95	46.64	1.7768e-11	11.86	down	5.89
205119_s_at	1042.3	206.57	1.56894e-09	5.05	down	5.87
217022_s_at	2265.34	87.5	2.46184e-08	25.89	down	5.85
219505_at	2037.06	148.46	6.81089e-10	13.72	down	5.84
217078_s_at	111.52	34.04	1.03007e-09	3.28	down	5.78
204661_at	491.58	73.49	5.24768e-09	6.69	down	5.76
209138_x_at	3033.42	159.62	3.20314e-08	19	down	5.76
209933_s_at	944.52	133.37	1.73508e-08	7.08	down	5.74
235385_at	147.9	18.11	5.36682e-09	8.16	down	5.69
204118_at	1005.83	140.61	8.93853e-09	7.15	down	5.68
215379_x_at	3002.61	192.27	3.70838e-08	15.62	down	5.66
215121_x_at	2616.97	169.48	3.83319e-08	15.44	down	5.65
208981_at	3215.23	97.75	4.66178e-14	32.89	down	5.62
212950_at	1547.25	42.34	1.19912e-11	36.54	down	5.61
38487_at	1631.96	279.79	1.56303e-08	5.83	down	5.57
228071_at	542.79	16.92	4.72339e-09	32.07	down	5.57
205572_at	326.94	20.75	1.3623e-08	15.76	down	5.56
213733_at	461.13	141.43	6.38034e-12	3.26	down	5.54
226497_s_at	1017.71	88.59	7.10346e-09	11.49	down	5.54
212671_s_at	6242.52	97.6	1.16491e-17	63.96	down	5.52
211796_s_at	1186.33	60.62	6.04324e-08	19.57	down	5.52
220833_at	39.78	2788.72	2.54594e-18	70.1	up	5.48
218764_at	1292.18	115.48	6.15252e-13	11.19	down	5.44
211991_s_at	6847.95	157.58	4.44426e-16	43.46	down	5.43
218870_at	494.63	64.68	2.14745e-11	7.65	down	5.42
211339_s_at	343.84	39.44	7.95059e-08	8.72	down	5.41
205859_at	689.08	137.58	9.53086e-09	5.01	down	5.41
204787_at	1355.74	84.82	4.67643e-08	15.98	down	5.41
209606_at	595.12	34.7	6.39522e-14	17.15	down	5.39
209474_s_at	365.9	39.6	6.42799e-09	9.24	down	5.38
209473_at	1090.94	244.59	3.14509e-10	4.46	down	5.36
222033_s_at	1226.64	51.32	2.00679e-08	23.9	down	5.33
1554240_a_at	329.54	33.58	3.04097e-08	9.81	down	5.32
224451_x_at	643.97	89.85	2.99326e-08	7.17	down	5.32
221529_s_at	2821.89	147.47	7.30298e-09	19.13	down	5.32
207691_x_at	420.14	62.22	2.30383e-09	6.75	down	5.3
227297_at	321.71	49.96	2.96607e-09	6.44	down	5.3
204150_at	786.97	163.52	6.13887e-08	4.81	down	5.29
1552553_a_at	91.21	34.39	1.72245e-08	2.65	down	5.29
1567628_at	1814	141.64	3.47492e-10	12.81	down	5.29
204174_at	990.37	197.61	2.18241e-10	5.01	down	5.28
223809_at	188.99	19.82	2.66505e-08	9.54	down	5.26
218804_at	144.52	15.29	1.27411e-08	9.45	down	5.26
203547_at	822.31	199.16	2.46436e-08	4.13	down	5.26
228585_at	75.96	15.8	4.0821e-08	4.81	down	5.25
203760_s_at	1131.23	226.81	1.43118e-08	4.99	down	5.21
210992_x_at	622.14	204.28	4.60842e-08	3.05	down	5.21
204236_at	191.69	23.88	1.75903e-10	8.03	down	5.19
214770_at	441.29	26.32	4.74253e-12	16.77	down	5.19
236034_at	952.57	67.01	2.2439e-08	14.22	down	5.19
1552318_at	156.07	27.79	1.06965e-07	5.62	down	5.13
1559584_a_at	130.03	10.86	1.15535e-07	11.97	down	5.11
220146_at	185.58	24.07	8.15379e-08	7.71	down	5.1
44790_s_at	117.93	22.23	1.05463e-10	5.3	down	5.1
204677_at	571.87	58.03	3.5316e-08	9.85	down	5.09
204834_at	991.93	54.84	1.47977e-11	18.09	down	5.07
219947_at	251.87	46.72	4.88641e-09	5.39	down	5.05
210889_s_at	297.88	46.72	1.41436e-07	6.38	down	5.03
239294_at	268.92	43.75	1.01452e-09	6.15	down	5
203508_at	923.97	160.3	1.16887e-09	5.76	down	4.99
222670_s_at	2081.26	435.7	1.30217e-09	4.78	down	4.98
1552315_at	316.12	86.25	4.80449e-08	3.67	down	4.98
207677_s_at	185.1	42.11	3.9565e-08	4.4	down	4.97
227289_at	423.65	35.67	8.94205e-08	11.88	down	4.97
216950_s_at	831.23	110.49	2.1348e-07	7.52	down	4.95
209901_x_at	1211.79	237.62	1.01652e-10	5.1	down	4.94
202877_s_at	396.32	95.55	6.50929e-09	4.15	down	4.93
201422_at	5246.96	800.76	6.73835e-10	6.55	down	4.92
205988_at	314.52	67.46	2.81324e-08	4.66	down	4.91
200795_at	8772.68	99.96	1.14872e-18	87.76	down	4.83
225895_at	275.52	30.56	7.37857e-10	9.02	down	4.82
223562_at	876.69	242.71	1.23532e-07	3.61	down	4.82
223640_at	640.86	186.32	6.97004e-08	3.44	down	4.82
224925_at	526.02	157.61	1.48489e-12	3.34	down	4.81
224341_x_at	152.8	24.52	7.93604e-09	6.23	down	4.8
203561_at	1038.57	105.1	2.50481e-15	9.88	down	4.76
228167_at	143.32	17.47	1.54412e-07	8.2	down	4.76
227662_at	188.06	24.91	2.35604e-08	7.55	down	4.76
226047_at	532.79	155.31	2.91224e-09	3.43	down	4.76
228665_at	1030.45	54.57	1.39287e-08	18.88	down	4.75
244352_at	252.08	113.39	9.79294e-08	2.22	down	4.73
208983_s_at	1479.23	101.32	5.05225e-09	14.6	down	4.69
207085_x_at	197.94	46.25	5.1703e-08	4.28	down	4.67
216405_at	74.58	1469.02	3.03404e-18	19.7	up	4.66
213537_at	1076.28	45.33	1.56491e-10	23.74	down	4.65
208438_s_at	431.36	84.96	1.01741e-07	5.08	down	4.64
205898_at	400.8	23.9	3.83514e-07	16.77	down	4.64
237261_at	204.88	27.35	1.03504e-07	7.49	down	4.63
236262_at	294.13	24.13	1.42377e-07	12.19	down	4.62
228339_at	542.44	78.86	9.4442e-08	6.88	down	4.61
238066_at	916.55	106.41	1.263e-08	8.61	down	4.6
205419_at	218.31	37.94	1.84982e-08	5.75	down	4.59
232543_x_at	389.38	95.36	5.47779e-08	4.08	down	4.59
212592_at	695.24	27.52	4.87206e-07	25.27	down	4.59
212951_at	416.62	60.24	1.22697e-07	6.92	down	4.58
226878_at	916.97	127.09	2.08679e-07	7.22	down	4.57
229686_at	319.12	60.91	1.44012e-07	5.24	down	4.57
201137_s_at	9275.5	311.47	4.16937e-18	29.78	down	4.56
207697_x_at	384.48	139.83	1.25858e-07	2.75	down	4.56
219315_s_at	876.36	103.84	2.32839e-08	8.44	down	4.53
229383_at	259.32	52.85	1.6672e-07	4.91	down	4.53
206637_at	161.67	17.29	1.00001e-07	9.35	down	4.51
236295_s_at	175.3	32.22	9.6039e-08	5.44	down	4.51
1558397_at	387.3	42.43	5.63733e-07	9.13	down	4.48
207651_at	122.43	21.04	1.73213e-07	5.82	down	4.48
210786_s_at	221.65	33.28	2.9768e-08	6.66	down	4.47
218559_s_at	3263.4	185.89	9.65526e-14	17.56	down	4.47
210915_x_at	907.36	106.66	6.62887e-07	8.51	down	4.44
202917_s_at	1818.1	50.05	1.27379e-08	36.33	down	4.44
203934_at	1096.94	57.03	5.72483e-09	19.23	down	4.44
213193_x_at	986.29	96.19	6.31185e-07	10.25	down	4.43
228869_at	325.35	63.28	5.13568e-07	5.14	down	4.41
205686_s_at	135.73	42.55	1.66932e-07	3.19	down	4.41
206666_at	1237.2	66.12	6.77257e-07	18.71	down	4.41
210982_s_at	9496.81	204.73	2.19298e-17	46.39	down	4.4
203477_at	2132.95	37.64	3.06406e-17	56.67	down	4.39
38149_at	447.41	128.93	1.1414e-07	3.47	down	4.39
205147_x_at	427.59	146	1.45812e-07	2.93	down	4.39
211395_x_at	713.91	180.47	5.16576e-07	3.96	down	4.37
213095_x_at	1791	446.85	1.48622e-09	4.01	down	4.36
206171_at	430.89	115.32	1.57129e-07	3.74	down	4.36
221031_s_at	2193.56	160.17	5.25617e-08	13.7	down	4.34
211303_x_at	206.1	68.82	2.77789e-07	2.99	down	4.33
206236_at	414.93	135.03	2.12142e-07	3.07	down	4.31
204563_at	412.59	43.58	1.41887e-08	9.47	down	4.26
1555812_a_at	2871.66	182.78	9.19722e-15	15.71	down	4.24
1560396_at	70.69	17.03	5.38687e-07	4.15	down	4.23
1559502_s_at	212.99	84.58	4.54339e-08	2.52	down	4.22
1553102_a_at	228.32	50.19	3.77904e-11	4.55	down	4.21
217487_x_at	378.47	119.22	1.58786e-09	3.17	down	4.21
226659_at	204.48	70.74	7.90762e-07	2.89	down	4.21
210321_at	491.31	70.78	9.80311e-07	6.94	down	4.2
211336_x_at	519.77	204.69	1.10046e-07	2.54	down	4.2
219282_s_at	414.35	144.74	6.25343e-07	2.86	down	4.18
231747_at	162.51	45.88	3.5232e-07	3.54	down	4.17
231947_at	265.4	26.09	1.15363e-06	10.17	down	4.17
204882_at	736.88	206.06	2.7926e-08	3.58	down	4.16
205418_at	324.03	156.84	2.92524e-08	2.07	down	4.15
211990_at	12643.4	178.38	3.53088e-16	70.88	down	4.13
227265_at	1739.68	39.15	2.46836e-15	44.44	down	4.13
221724_s_at	196.24	56.89	8.40189e-08	3.45	down	4.12
1556314_a_at	273.06	24.34	1.66248e-07	11.22	down	4.1
37145_at	247.58	54.71	1.41016e-06	4.53	down	4.09
205831_at	524.39	70.25	1.1623e-06	7.46	down	4.08
204891_s_at	514.56	80.01	1.20675e-06	6.43	down	4.08
214560_at	267.29	49.32	9.68067e-07	5.42	down	4.08
213915_at	413.02	46.15	1.73712e-06	8.95	down	4.07
222911_s_at	413.85	106.32	6.55375e-07	3.89	down	4.07
235044_at	374.66	27.68	1.44877e-08	13.54	down	4.07
204829_s_at	591.85	215.65	7.46189e-07	2.74	down	4.06
214084_x_at	352.38	156.26	1.64533e-07	2.26	down	4.05
205685_at	208.41	102.69	1.72825e-07	2.03	down	4.05
227780_s_at	544.16	101.84	5.97131e-07	5.34	down	4.04
226673_at	308	100.68	3.42208e-07	3.06	down	4.04
210644_s_at	935.35	167.26	1.1362e-07	5.59	down	4.03
219700_at	462.58	56.4	2.83451e-08	8.2	down	4.02
204007_at	412.15	58.68	1.71297e-06	7.02	down	4.01
206134_at	277.13	19.18	1.02414e-06	14.45	down	4.01
229357_at	738.85	68.79	3.50487e-10	10.74	down	4.01
205114_s_at	1002.7	92.35	7.95578e-07	10.86	down	3.99
219452_at	196.02	70.07	5.77726e-07	2.8	down	3.98
204961_s_at	306.75	126.3	5.06574e-07	2.43	down	3.98
201288_at	5019.2	249.48	2.627e-16	20.12	down	3.98
204103_at	1219.8	125.79	2.19755e-06	9.7	down	3.96
1555745_a_at	2043.47	128.94	1.92109e-06	15.85	down	3.96
1553043_a_at	215.29	51.55	4.22937e-07	4.18	down	3.95
214470_at	284.91	80.56	1.77568e-06	3.54	down	3.95
208394_x_at	1615.88	76.28	7.30915e-07	21.18	down	3.94
206991_s_at	820.88	144.89	2.43942e-06	5.67	down	3.92
224344_at	73.32	1464.52	2.33637e-14	19.97	up	3.92
228964_at	827.66	77.97	8.10033e-16	10.62	down	3.92
204249_s_at	545.93	146.45	1.71273e-07	3.73	down	3.91
219519_s_at	429.34	100.74	2.17027e-06	4.26	down	3.9
213888_s_at	216.82	55.43	1.05876e-06	3.91	down	3.9
221541_at	953.29	114.69	1.44115e-09	8.31	down	3.89
210287_s_at	148.37	32.46	1.1128e-06	4.57	down	3.89
206914_at	123.67	18.3	2.3302e-06	6.76	down	3.86
211794_at	395.94	131.77	9.60408e-07	3	down	3.86
208130_s_at	401.45	136.26	2.83398e-08	2.95	down	3.86
220037_s_at	99.57	22.17	2.35e-06	4.49	down	3.85
235183_at	141.04	16.68	3.56111e-06	8.45	down	3.84
228875_at	232.05	69.81	5.9236e-08	3.32	down	3.84
220416_at	52.14	19.6	7.93736e-07	2.66	down	3.84
205504_at	190.7	85.38	2.04524e-08	2.23	down	3.83
236383_at	62.39	31.62	5.62885e-07	1.97	down	3.83
215051_x_at	1513.56	464.54	5.77032e-09	3.26	down	3.82
215176_x_at	738.86	84.27	3.38579e-06	8.77	down	3.81
209541_at	271.77	29.9	3.02296e-07	9.09	down	3.8
209949_at	670.41	86.14	1.64085e-13	7.78	down	3.8
202524_s_at	883.28	215.74	5.78867e-07	4.09	down	3.8
205495_s_at	257.59	90.75	2.0968e-06	2.84	down	3.8
209070_s_at	5299.48	244.32	1.91411e-09	21.69	down	3.8
206488_s_at	856.18	70.84	2.79026e-08	12.09	down	3.79
225701_at	664.29	173.12	2.43915e-08	3.84	down	3.78
224357_s_at	297.53	120.05	4.08423e-07	2.48	down	3.78
226218_at	322.85	66.28	1.90294e-06	4.87	down	3.77
210340_s_at	84.24	27.83	8.42504e-08	3.03	down	3.77
208894_at	15655.7	201.45	1.36093e-15	77.71	down	3.76
235489_at	245.73	21.29	7.27852e-11	11.54	down	3.76
205786_s_at	488.95	84.8	3.69022e-14	5.77	down	3.75
209083_at	929.41	215.62	1.54727e-07	4.31	down	3.75
211286_x_at	176.23	73.82	3.15714e-07	2.39	down	3.75
210606_x_at	238.29	100.1	4.09748e-07	2.38	down	3.75
224909_s_at	607.31	108.25	2.38784e-12	5.61	down	3.74
205656_at	638.19	189.51	5.69809e-07	3.37	down	3.74
205758_at	1041.98	108.92	2.67492e-06	9.57	down	3.73
218501_at	700.21	194.49	8.55606e-11	3.6	down	3.73
209734_at	436.35	147.15	1.8246e-06	2.97	down	3.73
1554406_a_at	286.35	112.99	1.14066e-06	2.53	down	3.72
210004_at	179.74	19.36	4.11444e-06	9.28	down	3.71
219935_at	499.65	68.5	2.67399e-09	7.29	down	3.71
209071_s_at	7826.27	243.52	1.86643e-12	32.14	down	3.71
210031_at	212.17	67	1.21143e-06	3.17	down	3.71
205349_at	169.93	65.96	6.92108e-07	2.58	down	3.71
1559034_at	84.54	40.89	2.31868e-06	2.07	down	3.71
219091_s_at	499.2	85.14	9.65632e-07	5.86	down	3.69
209827_s_at	281.21	120.72	7.20378e-08	2.33	down	3.69
207224_s_at	203.31	75.41	4.76492e-06	2.7	down	3.68
223660_at	174.64	34.84	4.0205e-06	5.01	down	3.67
204468_s_at	410.27	93.78	5.14952e-07	4.37	down	3.67
1552807_a_at	735.34	191.09	3.50388e-06	3.85	down	3.66
211656_x_at	4254.26	453.63	1.80175e-11	9.38	down	3.65
206214_at	131.24	19.52	1.13365e-06	6.72	down	3.65
204116_at	331.6	92.53	1.21084e-06	3.58	down	3.65
207104_x_at	396.36	181.88	1.77481e-06	2.18	down	3.65
216822_x_at	173.86	255.64	1.92873e-10	1.47	up	3.65
208763_s_at	8751.15	1368.94	1.118e-11	6.39	down	3.64
228863_at	445.24	72.57	9.74756e-07	6.14	down	3.63
205247_at	619.16	190.5	8.33005e-07	3.25	down	3.63
209823_x_at	3165.61	289.14	6.9339e-10	10.95	down	3.63
204670_x_at	10441.9	1105.35	9.88806e-14	9.45	down	3.62
208885_at	1021.29	133.16	3.34025e-10	7.67	down	3.62
205789_at	191.02	40.24	2.58814e-07	4.75	down	3.62
244598_at	155.32	61.65	7.06311e-07	2.52	down	3.62
203238_s_at	1015.13	136.39	2.86113e-09	7.44	down	3.61
229968_at	342.4	98.22	3.2608e-08	3.49	down	3.61
244251_at	38.66	15.48	3.44121e-06	2.5	down	3.6
228766_at	719.04	37.06	1.37957e-07	19.4	down	3.59
211887_x_at	118.72	38.51	2.15483e-06	3.08	down	3.58
218353_at	4854.48	82.03	5.27454e-12	59.18	down	3.57
232068_s_at	45.23	11.26	1.60807e-06	4.02	down	3.57
214669_x_at	1088.87	143.95	3.93385e-06	7.56	down	3.56
214617_at	1126.8	226.44	5.91924e-06	4.98	down	3.56
212886_at	252.44	103.3	2.02495e-10	2.44	down	3.56
242281_at	279.25	60.48	2.5296e-06	4.62	down	3.55
242714_at	52.5	18.05	6.07264e-06	2.91	down	3.55
232617_at	2013.13	236.59	1.70617e-12	8.51	down	3.54
202291_s_at	6628.67	132.18	1.29834e-14	50.15	down	3.52
216920_s_at	241.86	48.87	4.69015e-06	4.95	down	3.52
205242_at	437.47	13.93	1.02222e-05	31.4	down	3.51
236401_at	122.44	50.69	5.88207e-07	2.42	down	3.5
1552691_at	22.74	11.31	5.13724e-06	2.01	down	3.5
202992_at	198.33	47.82	3.3481e-06	4.15	down	3.49
208850_s_at	1542.54	203.05	3.58767e-07	7.6	down	3.48
206366_x_at	358.46	93.45	1.48519e-06	3.84	down	3.48
220301_at	185.91	25.82	3.12217e-13	7.2	down	3.47
236583_at	193.7	69.88	2.33612e-07	2.77	down	3.47
226028_at	535.7	107.72	9.99986e-07	4.97	down	3.46
211192_s_at	99.38	37.22	5.93859e-06	2.67	down	3.46
226906_s_at	135.38	57.48	6.5423e-07	2.36	down	3.46
207857_at	105.43	44.97	2.36229e-06	2.34	down	3.46
1552386_at	73.7	13.43	9.08523e-06	5.49	down	3.45
203915_at	1445.69	97.49	1.06394e-05	14.83	down	3.45
213539_at	775.27	165.1	3.47324e-06	4.7	down	3.43
214081_at	217.98	64.42	4.11844e-06	3.38	down	3.43
1552798_a_at	193.93	99.88	1.15405e-08	1.94	down	3.43
219506_at	1601.13	246.45	3.24435e-12	6.5	down	3.42
223583_at	171.45	76.57	6.54995e-07	2.24	down	3.42
203523_at	536.65	140.95	2.45751e-07	3.81	down	3.41
221060_s_at	199.09	62.08	3.06469e-08	3.21	down	3.41
219725_at	635.2	208.04	7.0072e-06	3.05	down	3.41
211148_s_at	332.69	111.68	4.51991e-06	2.98	down	3.41
205639_at	356.55	122.01	3.29965e-06	2.92	down	3.41
228055_at	371.35	60.8	5.31238e-06	6.11	down	3.4
238439_at	284.46	55.42	4.09815e-06	5.13	down	3.4
232024_at	781.85	51.15	2.37805e-13	15.29	down	3.4
205866_at	770.99	107.48	1.05875e-05	7.17	down	3.39
225369_at	739.27	154.82	1.75604e-07	4.78	down	3.38
203332_s_at	577.5	208.23	1.48711e-09	2.77	down	3.38
218541_s_at	160.95	13.84	4.41254e-07	11.63	down	3.38
215806_x_at	224.96	45.72	4.90424e-06	4.92	down	3.37
219059_s_at	292.09	101.18	5.25946e-06	2.89	down	3.37
229121_at	296.39	127.03	1.56191e-06	2.33	down	3.37
235368_at	252.54	70.9	3.24494e-07	3.56	down	3.36
229902_at	156.33	52.9	1.21293e-06	2.96	down	3.36
206481_s_at	1226.99	63.7	3.04181e-10	19.26	down	3.36
241068_at	77.4	15.98	1.5235e-05	4.84	down	3.35
219761_at	190.85	53.77	4.78046e-06	3.55	down	3.34
235670_at	194.16	55.22	7.85556e-07	3.52	down	3.34
225720_at	192.47	60.21	1.42535e-06	3.2	down	3.34
208423_s_at	135.95	47.75	1.22785e-05	2.85	down	3.34
227002_at	316.02	142.93	1.11352e-06	2.21	down	3.34
229726_at	266.86	140.62	3.67749e-06	1.9	down	3.34
223553_s_at	382.09	90.58	5.90449e-09	4.22	down	3.33
228854_at	821.01	35.74	1.66984e-06	22.97	down	3.33
204897_at	700.72	71.63	1.95684e-10	9.78	down	3.32
204951_at	223.39	96.77	6.85193e-07	2.31	down	3.32
230866_at	37.8	17.09	2.98108e-06	2.21	down	3.32
227266_s_at	949.51	49.41	1.70943e-12	19.22	down	3.32
205285_s_at	410.92	79.45	6.34294e-09	5.17	down	3.31
213001_at	725.02	158.13	2.3792e-08	4.58	down	3.31
227344_at	102	47.35	3.27806e-06	2.15	down	3.3
244434_at	73.75	10.74	1.63485e-05	6.87	down	3.29
209813_x_at	266.25	58.21	1.26923e-05	4.57	down	3.29
1559425_at	209.86	81.79	9.14034e-07	2.57	down	3.29
230943_at	63.07	19.58	1.52222e-05	3.22	down	3.28
227353_at	392.24	139.16	4.29153e-06	2.82	down	3.28
241926_s_at	85.52	15.68	9.13009e-07	5.45	down	3.26
201721_s_at	8692.06	311.06	2.67544e-13	27.94	down	3.26
206765_at	623.03	105.75	1.14484e-08	5.89	down	3.25
211287_x_at	238.01	98.02	4.42476e-06	2.43	down	3.24
213541_s_at	334.87	77.07	9.87798e-08	4.35	down	3.23
205821_at	291.08	76.69	9.60767e-06	3.8	down	3.23
40687_at	350.37	93.77	1.45775e-05	3.74	down	3.22
225721_at	267.73	106.77	9.09647e-08	2.51	down	3.22
210784_x_at	542.92	319.42	2.53357e-08	1.7	down	3.22
209555_s_at	624.07	42.14	1.5332e-06	14.81	down	3.22
204416_x_at	4841.08	384.3	6.19581e-10	12.6	down	3.22
220088_at	1007.73	116.71	7.25581e-10	8.63	down	3.21
214567_s_at	253.22	67.65	7.83785e-06	3.74	down	3.21
211795_s_at	918.92	154.11	9.33989e-10	5.96	down	3.2
236646_at	30.89	15.7	9.3559e-06	1.97	down	3.2
1555725_a_at	2265.22	189.9	6.08862e-07	11.93	down	3.2
230204_at	251.97	33.31	2.33505e-05	7.56	down	3.19
238780_s_at	243.78	101.16	3.68934e-08	2.41	down	3.18
219191_s_at	544.53	241.19	2.01518e-07	2.26	down	3.18
206120_at	153.78	71.51	4.04229e-07	2.15	down	3.18
205039_s_at	879.86	456.42	2.23194e-07	1.93	down	3.18
218306_s_at	558.2	295.42	1.67462e-07	1.89	down	3.18
1552899_at	19.04	13.73	8.09455e-08	1.39	down	3.18
238906_s_at	116.22	29.37	7.03944e-07	3.96	down	3.16
208851_s_at	932.66	240.67	2.95459e-06	3.88	down	3.16
202901_x_at	610.35	47.02	3.86376e-12	12.98	down	3.16
205206_at	380.72	66.23	2.43432e-08	5.75	down	3.15
209540_at	83.92	23.58	4.37306e-06	3.56	down	3.15
229597_s_at	131.13	74.83	2.83266e-06	1.75	down	3.15
210176_at	251.74	37.39	5.87507e-12	6.73	down	3.14
204924_at	1391	294.66	2.62158e-10	4.72	down	3.14
211144_x_at	201.25	64.66	5.83808e-06	3.11	down	3.14
204265_s_at	605.74	201.08	3.77219e-12	3.01	down	3.14
219719_at	471.08	251.85	4.86201e-06	1.87	down	3.14
215894_at	32.56	21.81	3.59709e-06	1.49	down	3.14
217676_at	104.44	947.57	6.46516e-13	9.07	up	3.13
206995_x_at	51.73	18.75	1.48089e-05	2.76	down	3.13
213385_at	194.78	39.92	3.86248e-07	4.88	down	3.12
210116_at	163.38	48.87	2.20175e-05	3.34	down	3.12
215946_x_at	457.52	153.46	4.84928e-06	2.98	down	3.12
201809_s_at	1960.01	259.13	2.69725e-09	7.56	down	3.11
203543_s_at	1006.37	143.95	3.29649e-09	6.99	down	3.11
242946_at	149.35	73.4	1.22385e-05	2.03	down	3.11
225755_at	636.61	319.34	3.01654e-11	1.99	down	3.11
229510_at	166.51	91.38	3.60604e-07	1.82	down	3.11
219386_s_at	807.51	78.17	1.39721e-09	10.33	down	3.11
219087_at	385.67	38.2	2.51675e-06	10.1	down	3.11
209199_s_at	1151.49	129.46	6.87919e-11	8.89	down	3.1
204960_at	821.96	303.08	2.14189e-05	2.71	down	3.1
241381_at	195.26	80.99	2.34337e-06	2.41	down	3.1
238905_at	281.73	137.74	1.95235e-06	2.05	down	3.1
210225_x_at	530.86	303.83	7.37371e-07	1.75	down	3.1
231929_at	140.93	36.94	3.31842e-07	3.82	down	3.09
205456_at	640.33	171.6	1.99496e-05	3.73	down	3.09
203535_at	365.31	83.28	4.4733e-07	4.39	down	3.08
206978_at	210.09	59.49	1.18384e-05	3.53	down	3.08
204890_s_at	222.96	71.64	2.25906e-05	3.11	down	3.08
1555214_a_at	66.17	33.68	1.30934e-05	1.96	down	3.08
228202_at	104.37	11.97	3.14159e-05	8.72	down	3.07
234879_at	116.74	561.84	5.3856e-13	4.81	up	3.07
226244_at	392.55	109.01	1.62656e-05	3.6	down	3.06
222101_s_at	443.02	130.78	1.06757e-06	3.39	down	3.06
1405_i_at	1251.07	52.15	2.17886e-09	23.99	down	3.06
227779_at	410.5	174.45	1.56259e-05	2.35	down	3.06
206099_at	209.46	92.81	1.52564e-06	2.26	down	3.05
219815_at	344.53	129.97	1.22756e-07	2.65	down	3.04
239467_at	25.95	13.81	3.6016e-06	1.88	down	3.04
206911_at	240.27	310.99	2.96898e-10	1.29	up	3.04
201720_s_at	4030.54	386.76	7.13667e-13	10.42	down	3.04
242521_at	492.23	99.04	7.44597e-11	4.97	down	3.03
227705_at	67.92	17.34	3.78408e-06	3.92	down	3.03
225282_at	1504.57	430.36	3.82731e-09	3.5	down	3.03
206219_s_at	184.42	87.64	3.11131e-06	2.1	down	3.03
204655_at	1666.6	154.36	1.28191e-07	10.8	down	3.03
208306_x_at	12494.7	1553.41	7.00034e-13	8.04	down	3.02
227154_at	137.09	74.85	6.09854e-06	1.83	down	3.02
1570107_at	139.71	1495.42	1.92715e-12	10.7	up	3.02
209086_x_at	1022.73	266.34	2.98271e-08	3.84	down	3.01
213869_x_at	883.82	234.31	1.1071e-05	3.77	down	3.01
205798_at	200.64	94.16	9.10029e-06	2.13	down	3
222885_at	717.36	62.94	1.47059e-05	11.4	down	3
241530_at	51.85	227.2	9.44188e-13	4.38	up	2.99
228771_at	365.26	122.24	2.59113e-12	2.99	down	2.99
210166_at	269.24	97.64	7.88212e-08	2.76	down	2.99
216890_at	82.35	123.51	7.07065e-09	1.5	up	2.99
228139_at	148.82	100.96	1.16141e-08	1.47	down	2.99
1565650_at	26.51	35.19	1.6217e-11	1.33	up	2.99
202800_at	845.45	177.75	1.02855e-06	4.76	down	2.98
220170_at	124.88	29.97	4.02548e-05	4.17	down	2.98
1555759_a_at	2318.21	241.4	1.83085e-07	9.6	down	2.97
205523_at	91.22	12.71	4.81657e-05	7.18	down	2.97
236335_at	154.73	22.45	4.79428e-09	6.89	down	2.97
210164_at	317.86	54.63	4.16575e-05	5.82	down	2.97
204502_at	466.1	123.71	1.89614e-09	3.77	down	2.97
226828_s_at	341.3	97.19	2.54642e-06	3.51	down	2.97
222859_s_at	117.24	36.93	1.21751e-05	3.17	down	2.97
236089_at	134.54	39.06	1.8166e-06	3.44	down	2.96
240665_at	43.6	21.64	6.52007e-06	2.02	down	2.96
223615_at	365.37	243.28	8.73672e-07	1.5	down	2.96
212353_at	690.42	93.42	1.56363e-07	7.39	down	2.95
1556325_at	55.69	11.49	4.82786e-05	4.85	down	2.95
227118_s_at	143.96	200.78	1.6716e-08	1.39	up	2.95
212558_at	1275.59	267.85	6.52257e-07	4.76	down	2.94
213553_x_at	1650.88	402.84	1.88858e-06	4.1	down	2.94
207882_at	140.73	205.73	6.74862e-10	1.46	up	2.94
217478_s_at	3626.6	306.22	1.19028e-11	11.84	down	2.94
210972_x_at	699.16	190.18	1.60204e-05	3.68	down	2.93
214551_s_at	121.9	55.11	3.22056e-05	2.21	down	2.93
240064_at	135.44	73.96	1.64035e-05	1.83	down	2.93
210869_s_at	1635.5	180.05	6.96555e-11	9.08	down	2.92
215925_s_at	258.57	82.28	3.56304e-05	3.14	down	2.92
208253_at	143.37	62.17	3.58986e-05	2.31	down	2.92
209619_at	16434.1	719.15	2.98874e-12	22.85	down	2.92
204939_s_at	464.56	68.04	4.52156e-05	6.83	down	2.91
226950_at	361.07	88.78	5.85021e-07	4.07	down	2.91
229635_at	182.27	34.47	3.45397e-10	5.29	down	2.9
209670_at	807.05	206.57	4.05806e-05	3.91	down	2.9
219889_at	170.06	75.39	4.46944e-06	2.26	down	2.9
209116_x_at	1408.7	223.21	4.40741e-05	6.31	down	2.89
219183_s_at	376.96	179.61	6.78719e-06	2.1	down	2.89
1554569_a_at	97.48	53.87	1.85315e-06	1.81	down	2.89
205695_at	428.4	265.21	1.54688e-05	1.62	down	2.89
235885_at	59.05	12.05	6.06735e-05	4.9	down	2.88
205291_at	549.96	177.78	3.46944e-05	3.09	down	2.88
1552584_at	294.94	120.01	2.69999e-05	2.46	down	2.88
32128_at	226.76	23.98	6.78739e-05	9.46	down	2.87
227762_at	743.38	108.98	3.91757e-05	6.82	down	2.87
40665_at	60.59	13.78	5.59678e-05	4.4	down	2.87
203542_s_at	695.31	188.15	1.32315e-05	3.7	down	2.87
205038_at	92.07	55.66	1.53898e-05	1.65	down	2.87
211133_x_at	528.72	324.94	1.36895e-07	1.63	down	2.87
213620_s_at	1257.55	242.97	4.861e-10	5.18	down	2.86
238823_at	129.26	50.02	8.13973e-07	2.58	down	2.86
227811_at	361.08	180.79	5.24347e-06	2	down	2.86
211101_x_at	314.48	211.3	1.61654e-06	1.49	down	2.86
224840_at	5465.9	724.97	5.0513e-08	7.54	down	2.85
214836_x_at	455.95	102.28	4.28639e-05	4.46	down	2.85
221087_s_at	520.12	137.66	4.47775e-06	3.78	down	2.85
211902_x_at	574.83	176.04	2.23094e-05	3.27	down	2.85
212998_x_at	3569.92	155.24	4.42257e-12	23	down	2.84
211696_x_at	1550.74	270.44	5.41709e-05	5.73	down	2.83
231776_at	351.14	62.9	5.62288e-05	5.58	down	2.83
228731_at	87.83	22.71	3.26327e-06	3.87	down	2.83
234996_at	57.69	15.09	8.88028e-06	3.82	down	2.83
219890_at	63.29	19.87	3.43095e-05	3.19	down	2.83
243481_at	59.88	19.39	1.58161e-05	3.09	down	2.83
207795_s_at	200.61	112.84	2.47252e-05	1.78	down	2.83
208146_s_at	1555.1	105.45	5.66262e-10	14.75	down	2.83
211644_x_at	688.53	140.2	6.26239e-05	4.91	down	2.82
240890_at	149.38	45.05	1.26216e-06	3.32	down	2.82
204683_at	540.17	202.05	1.33533e-07	2.67	down	2.82
44673_at	683.49	326.03	3.22852e-05	2.1	down	2.82
1553906_s_at	1966.23	1066.13	9.09414e-07	1.84	down	2.82
204642_at	163.82	41.56	6.60052e-05	3.94	down	2.81
230252_at	201.73	58.83	9.13254e-08	3.43	down	2.81
219457_s_at	399.19	198.85	5.0824e-07	2.01	down	2.81
224856_at	2762.19	386.04	2.2387e-06	7.16	down	2.8
219134_at	1474.75	51.67	8.78894e-12	28.54	down	2.8
210258_at	24.37	11.39	5.98987e-05	2.14	down	2.8
217148_x_at	786.57	252.98	6.28761e-05	3.11	down	2.79
214450_at	403.52	154.78	4.86864e-05	2.61	down	2.79
209543_s_at	699.53	273.62	5.26406e-06	2.56	down	2.79
206545_at	39.52	17.5	4.4619e-05	2.26	down	2.79
233813_at	106.71	50.13	1.98082e-05	2.13	down	2.79
205997_at	504.42	67.18	6.26646e-10	7.51	down	2.78
209200_at	1014	213.55	1.19832e-08	4.75	down	2.78
228837_at	339.88	83.33	1.69295e-08	4.08	down	2.78
231628_s_at	94.88	3153.92	4.75217e-06	33.24	up	2.78
230212_at	502.83	201.98	1.31875e-05	2.49	down	2.78
205582_s_at	282.34	175.93	1.44196e-05	1.6	down	2.78
235175_at	426.66	63.29	1.62714e-05	6.74	down	2.77
203922_s_at	487.75	188.59	3.78166e-06	2.59	down	2.77
204487_s_at	285.62	186.67	1.00335e-08	1.53	down	2.77
204940_at	73.34	11.66	9.0041e-05	6.29	down	2.76
235529_x_at	2410.22	411.39	1.1127e-09	5.86	down	2.76
204894_s_at	250.02	46.45	1.30281e-06	5.38	down	2.76
205099_s_at	700.65	150.16	5.46888e-07	4.67	down	2.76
230636_s_at	259.37	86.11	4.11967e-06	3.01	down	2.76
205098_at	1128.62	163.72	4.20623e-09	6.89	down	2.75
211645_x_at	331.33	57.64	9.9325e-05	5.75	down	2.75
205213_at	273.28	140.41	1.22096e-05	1.95	down	2.75
203388_at	725.2	408.05	4.80609e-09	1.78	down	2.75
205651_x_at	172.64	31.2	2.5844e-05	5.53	down	2.74
226632_at	669.55	144.85	2.77967e-06	4.62	down	2.74
1558972_s_at	56.31	12.77	9.68857e-05	4.41	down	2.74
219892_at	420.6	106.87	2.40866e-06	3.94	down	2.74
236280_at	71.9	18.83	8.06052e-05	3.82	down	2.74
239196_at	504.83	147.28	4.46237e-05	3.43	down	2.74
200904_at	3699.49	1090.92	6.89774e-09	3.39	down	2.74
223657_at	348.8	107.09	6.9867e-05	3.26	down	2.74
1552667_a_at	241.04	117.29	2.12169e-05	2.06	down	2.74
228094_at	254.18	133.25	2.82155e-05	1.91	down	2.74
205326_at	873.74	206.1	7.6835e-05	4.24	down	2.73
228193_s_at	211.28	51.61	7.56545e-06	4.09	down	2.73
201655_s_at	1776.49	481.45	1.0334e-07	3.69	down	2.73
210152_at	210.05	84.02	4.76315e-05	2.5	down	2.73
208092_s_at	233.25	95.41	3.48163e-08	2.44	down	2.73
203591_s_at	185.35	84.83	4.29603e-05	2.18	down	2.72
211135_x_at	499.18	311.55	8.6743e-07	1.6	down	2.72
229020_x_at	66.12	84.84	2.7556e-09	1.28	up	2.72
210704_at	53.81	68.2	7.78629e-08	1.27	up	2.72
205883_at	284.86	47.08	0.000100882	6.05	down	2.71
216576_x_at	379.82	92.87	9.33013e-05	4.09	down	2.71
218723_s_at	2178.26	60.85	9.19309e-11	35.79	down	2.71
205779_at	450.95	184.08	5.05789e-06	2.45	down	2.71
211869_at	89.47	107.77	1.14846e-07	1.2	up	2.71
1555233_at	183.92	36.21	1.44722e-06	5.08	down	2.7
209948_at	279.56	102.3	3.04785e-05	2.73	down	2.7
228311_at	493.04	258.88	1.84839e-05	1.9	down	2.7
210044_s_at	290.66	189.2	7.0681e-08	1.54	down	2.7
1560035_at	178.06	230.18	2.31069e-09	1.29	up	2.7
1555235_s_at	65.28	82.07	3.84583e-07	1.26	up	2.7
203305_at	1213.82	112.54	7.86599e-09	10.79	down	2.7
223502_s_at	1673.69	175.25	5.81007e-09	9.55	down	2.69
234764_x_at	201.56	44.07	0.000112932	4.57	down	2.69
217513_at	135.24	73.39	3.9425e-07	1.84	down	2.69
1557575_at	24.79	37.58	1.68888e-11	1.52	up	2.69
204204_at	1023.99	223.8	9.72364e-08	4.58	down	2.68
219812_at	255.26	85	9.86006e-05	3	down	2.68
217378_x_at	429.72	147.79	9.06158e-05	2.91	down	2.68
217362_x_at	658.55	272.48	1.18552e-06	2.42	down	2.68
211178_s_at	214.13	96.61	5.81896e-05	2.22	down	2.68
60471_at	531.06	250.26	9.27958e-07	2.12	down	2.68
234987_at	1691.43	209.58	6.41144e-11	8.07	down	2.67
44783_s_at	1127.01	275.84	2.48048e-06	4.09	down	2.67
202083_s_at	402.72	119.61	1.39592e-09	3.37	down	2.67
1558881_at	81.91	30.6	3.9952e-05	2.68	down	2.67
1554479_a_at	771.81	303.75	9.02022e-09	2.54	down	2.67
228732_at	59.55	25.35	3.04004e-05	2.35	down	2.67
211825_s_at	171.92	73.59	4.78435e-06	2.34	down	2.67
1555613_a_at	187.09	91.43	3.2931e-05	2.05	down	2.67
220577_at	163.82	80.25	4.38375e-05	2.04	down	2.67
212880_at	607.25	301.44	1.92366e-07	2.01	down	2.67
214054_at	280.16	164.43	9.1856e-06	1.7	down	2.67
208071_s_at	269.68	152.22	3.42715e-06	1.77	down	2.66
230250_at	652.38	75.28	2.51471e-06	8.67	down	2.65
209087_x_at	1760.98	263.67	1.15196e-09	6.68	down	2.65
203549_s_at	513.15	118.98	6.61798e-05	4.31	down	2.65
217114_at	81.76	194.52	2.12809e-11	2.38	up	2.65
206313_at	283.11	173.22	1.66556e-05	1.63	down	2.65
204938_s_at	93.2	13.98	0.000140226	6.67	down	2.64
205965_at	332.98	190.66	2.80795e-05	1.75	down	2.64
228176_at	1418.46	142.68	3.42714e-10	9.94	down	2.63
203548_s_at	290.13	40.87	5.74993e-05	7.1	down	2.63
238618_at	124.94	177.09	7.92754e-09	1.42	up	2.63
226789_at	724.26	86.89	8.81796e-11	8.34	down	2.62
219436_s_at	261.17	35.27	0.000113862	7.41	down	2.62
211745_x_at	935.82	214.7	0.000121752	4.36	down	2.62
238169_at	74.02	19.45	0.000132392	3.81	down	2.62
211981_at	3484.72	922.87	1.49185e-09	3.78	down	2.62
244485_at	142.91	58.7	5.27633e-05	2.43	down	2.62
216426_at	50.64	73.89	1.87627e-08	1.46	up	2.62
209671_x_at	516.96	171.79	6.61229e-05	3.01	down	2.61
219656_at	384.92	202.7	3.97664e-05	1.9	down	2.61
206380_s_at	68.36	40.37	2.90018e-05	1.69	down	2.61
221399_at	166.8	238.9	3.65436e-07	1.43	up	2.61
217581_at	71.11	94.08	1.30009e-06	1.32	up	2.61
1560639_at	154.51	195.1	2.62076e-07	1.26	up	2.61
235666_at	170.94	57.96	1.36132e-05	2.95	down	2.6
215193_x_at	8749.95	467.67	3.25251e-11	18.71	down	2.6
205936_s_at	217.05	148.21	3.11903e-05	1.46	down	2.6
209728_at	1260.25	125.8	0.000144086	10.02	down	2.6
211597_s_at	611.01	90.3	4.23356e-10	6.77	down	2.59
227210_at	430.36	96.54	1.891e-07	4.46	down	2.59
212354_at	786.55	194.63	3.0853e-05	4.04	down	2.59
226701_at	117.48	33.87	7.80554e-05	3.47	down	2.59
204039_at	492.65	176.17	5.35493e-07	2.8	down	2.59
206804_at	164.43	67.7	7.14368e-05	2.43	down	2.59
242342_at	86.64	38.9	1.55252e-05	2.23	down	2.59
231780_at	360.59	172.41	1.40205e-06	2.09	down	2.59
205934_at	127.52	34.18	1.87128e-05	3.73	down	2.58
206496_at	126.7	52.26	5.58718e-05	2.42	down	2.58
204436_at	620.42	283.63	2.93403e-07	2.19	down	2.58
235557_at	211.52	105.09	8.41552e-05	2.01	down	2.58
217552_x_at	48.41	24.77	4.45322e-06	1.95	down	2.58
211340_s_at	3503	349.29	6.40138e-11	10.03	down	2.58
205518_s_at	306.13	44.53	3.61454e-09	6.87	down	2.57
225809_at	443.44	92.3	1.50679e-06	4.8	down	2.57
204726_at	210.42	46.17	2.48473e-06	4.56	down	2.57
220822_at	49.38	201.85	1.59606e-10	4.09	up	2.57
230895_at	55.8	14.41	0.000175347	3.87	down	2.57
213004_at	264.01	90.74	1.30438e-06	2.91	down	2.57
214265_at	117.93	50.09	3.38549e-05	2.35	down	2.57
205507_at	272.96	131.49	6.68018e-05	2.08	down	2.57
204904_at	497.73	185.35	8.04447e-05	2.69	down	2.56
1555120_at	40.29	15.86	0.000139743	2.54	down	2.56
1553153_at	243.61	583.38	4.65707e-08	2.39	up	2.56
1555090_x_at	133.16	239.9	1.09115e-07	1.8	up	2.56
235565_at	57.84	76.98	3.3343e-06	1.33	up	2.56
235964_x_at	1476.52	280.1	8.89408e-09	5.27	down	2.55
201957_at	530.62	245.87	1.39957e-05	2.16	down	2.55
1557700_at	93.69	150.35	4.09917e-08	1.6	up	2.55
1565659_at	123.2	168.47	3.96762e-09	1.37	up	2.55
244850_at	118.48	148.71	4.57036e-06	1.26	up	2.55
218690_at	212.41	261.14	6.57248e-09	1.23	up	2.55
209312_x_at	13589.6	1217.62	6.61526e-11	11.16	down	2.55
203485_at	280.74	40.76	9.4235e-08	6.89	down	2.54
203471_s_at	796.23	133.26	1.44055e-07	5.97	down	2.54
223836_at	53.32	20.59	0.000124063	2.59	down	2.54
216500_at	128.48	203.51	1.26144e-10	1.58	up	2.54
205237_at	225.58	61.49	0.000181009	3.67	down	2.53
201369_s_at	1062.6	444.49	1.29622e-08	2.39	down	2.53
1555713_at	194.83	431.97	7.76538e-11	2.22	up	2.53
228258_at	322.03	168.03	5.29752e-05	1.92	down	2.53
1554584_at	98.34	121.33	4.54151e-08	1.23	up	2.53
205547_s_at	2589.2	327.45	4.50241e-08	7.91	down	2.52
242680_at	176.98	39.09	0.000100599	4.53	down	2.52
229768_at	185.54	45.26	9.16867e-05	4.1	down	2.52
202724_s_at	733.4	182.71	4.59644e-06	4.01	down	2.52
209074_s_at	411.23	103.48	0.000109892	3.97	down	2.52
204613_at	717.76	313.86	4.09206e-08	2.29	down	2.52
228288_at	63.48	97.64	4.91515e-08	1.54	up	2.52
211100_x_at	292.17	204.74	9.07675e-06	1.43	down	2.52
243366_s_at	399.44	55.9	1.29198e-10	7.15	down	2.51
222876_s_at	536.19	184.17	3.37744e-08	2.91	down	2.51
1553297_a_at	236.17	132.54	2.18085e-05	1.78	down	2.51
200754_x_at	4064.43	6055.87	5.50187e-07	1.49	up	2.51
202523_s_at	237.09	170.57	8.94612e-06	1.39	down	2.51
214467_at	331.12	43.79	2.0846e-08	7.56	down	2.5
1556824_at	146.32	644.88	2.92606e-10	4.41	up	2.5
218839_at	627.58	167.07	1.07699e-06	3.76	down	2.5
218603_at	1224.74	513.42	5.16232e-10	2.39	down	2.5
230214_at	97.08	50.6	0.000107408	1.92	down	2.5
1552669_at	65.65	91.15	4.80213e-09	1.39	up	2.5
202902_s_at	2702.06	264.7	6.86226e-10	10.21	down	2.5
205352_at	710.37	143.97	6.08193e-07	4.93	down	2.49
226122_at	360.28	84.74	9.22928e-09	4.25	down	2.49
226450_at	1594.99	495.4	2.78804e-06	3.22	down	2.49
228507_at	308.62	97.27	3.75188e-06	3.17	down	2.49
207522_s_at	307.44	132.56	6.27831e-08	2.32	down	2.49
1569004_at	37.61	18.75	2.12887e-06	2.01	down	2.49
224835_at	407.84	208.02	2.24173e-07	1.96	down	2.49
211266_s_at	253.53	136.82	5.41064e-05	1.85	down	2.49
209807_s_at	120.56	220.41	2.45613e-09	1.83	up	2.49
1560692_at	16.18	20.8	1.09087e-09	1.29	up	2.49
1567173_at	12.15	15.02	3.1145e-07	1.24	up	2.49
203382_s_at	3797.83	471.29	8.60785e-08	8.06	down	2.48
217147_s_at	50.68	15.08	0.00022729	3.36	down	2.48
223322_at	862.4	260.22	3.02702e-07	3.31	down	2.48
1552833_at	92.54	122.39	1.65605e-06	1.32	up	2.48
1555076_at	84.08	103.51	7.03563e-08	1.23	up	2.48
211980_at	8154.44	1706.86	1.60435e-10	4.78	down	2.47
209683_at	177.88	48.66	6.01343e-08	3.66	down	2.47
230179_at	250.53	80.58	3.90258e-06	3.11	down	2.47
206150_at	472.03	162.79	0.000202134	2.9	down	2.47
231887_s_at	356.82	165.16	4.39758e-05	2.16	down	2.47
223501_at	877.68	135.23	2.31601e-07	6.49	down	2.46
214768_x_at	486.68	110.26	0.000223462	4.41	down	2.46
226080_at	618.23	300.87	1.01392e-07	2.05	down	2.46
1570382_at	179.72	303.5	2.16921e-10	1.69	up	2.46
244061_at	18.42	12	6.31366e-05	1.54	down	2.46
224459_at	26.26	36.55	8.90407e-09	1.39	up	2.46
235139_at	264.02	190.19	3.18322e-06	1.39	down	2.46
230878_s_at	34.46	45.96	4.41213e-08	1.33	up	2.46
1559877_at	48.8	63.1	1.297e-09	1.29	up	2.46
201578_at	1717.55	334.67	4.41305e-07	5.13	down	2.45
216233_at	46.19	17.43	0.000227041	2.65	down	2.45
200905_x_at	9662.08	3999.71	7.01915e-08	2.42	down	2.45
229295_at	545.38	255.32	2.89933e-08	2.14	down	2.45
221309_at	169.55	287.96	8.53127e-10	1.7	up	2.45
231117_at	112.41	148.56	2.14645e-09	1.32	up	2.45
203835_at	1026.12	282.38	3.98119e-06	3.63	down	2.44
204396_s_at	687.61	190.16	6.18507e-09	3.62	down	2.44
227983_at	1361.92	595.08	1.0311e-07	2.29	down	2.44
1555691_a_at	203.75	95.12	8.69125e-05	2.14	down	2.44
223961_s_at	253.74	118.3	1.9285e-06	2.14	down	2.44
229172_at	193.02	91.58	0.000139559	2.11	down	2.44
1568923_at	33.58	45.11	8.54247e-08	1.34	up	2.44
215996_at	76.18	99.58	1.0463e-07	1.31	up	2.44
205624_at	346.36	46.74	0.00013602	7.41	down	2.43
217414_x_at	890.87	197.25	0.000256175	4.52	down	2.43
209458_x_at	863.81	221.95	0.000253413	3.89	down	2.43
202181_at	2181	919.54	7.55251e-10	2.37	down	2.43
205524_s_at	371.66	192.04	0.000163277	1.94	down	2.43
206331_at	559.59	118.48	4.49633e-06	4.72	down	2.42
231093_at	173.46	39.38	0.000225592	4.4	down	2.42
214777_at	343.64	112.73	0.000279711	3.05	down	2.42
230640_at	317.02	136.77	3.81164e-07	2.32	down	2.42
242388_x_at	41.88	19.03	0.000269165	2.2	down	2.42
220471_s_at	72.15	48.58	2.25812e-05	1.49	down	2.42
230140_at	39.11	52.28	2.44458e-06	1.34	up	2.42
236806_at	169.89	217.14	2.23965e-08	1.28	up	2.42
227874_at	280.63	37.69	0.000224914	7.45	down	2.41
201497_x_at	1116.5	244.29	0.000128108	4.57	down	2.41
210174_at	79.41	30.48	8.02168e-05	2.61	down	2.41
206761_at	102.87	41.99	0.000242798	2.45	down	2.41
244422_at	70.66	28.97	0.000261107	2.44	down	2.41
211269_s_at	160.36	76.45	0.000149257	2.1	down	2.41
223204_at	1618.83	90.02	2.31542e-10	17.98	down	2.41
236395_at	17.48	12.04	6.25424e-05	1.45	down	2.41
1553568_a_at	74.79	100.01	1.47116e-06	1.34	up	2.41
235199_at	283.83	64.14	9.68648e-07	4.42	down	2.4
216401_x_at	226.77	68.21	0.000279133	3.32	down	2.4
204273_at	711.61	23.13	2.19741e-08	30.76	down	2.4
202589_at	2204.68	5047.56	8.36609e-08	2.29	up	2.4
206855_s_at	1092.5	492.93	7.76789e-07	2.22	down	2.4
203275_at	801.21	414.3	1.92365e-07	1.93	down	2.4
1552398_a_at	51.78	27.34	0.000181643	1.89	down	2.4
210012_s_at	38.92	60.62	2.87751e-07	1.56	up	2.4
211654_x_at	2314.09	331.53	6.69245e-08	6.98	down	2.39
222868_s_at	860.8	189.16	3.51279e-06	4.55	down	2.39
228471_at	286.2	82.64	7.40605e-10	3.46	down	2.39
216018_at	157.83	415.97	2.80339e-10	2.64	up	2.39
1553681_a_at	454.28	181.88	0.00023648	2.5	down	2.39
206370_at	25.7	13	0.000280497	1.98	down	2.39
1554676_at	38.7	20.77	0.000190901	1.86	down	2.39
1570479_at	76	96.53	3.95134e-09	1.27	up	2.39
235306_at	551.51	44.13	1.26763e-09	12.5	down	2.39
206028_s_at	968.96	147.59	2.60366e-07	6.57	down	2.38
205382_s_at	1164.02	252.83	7.70699e-09	4.6	down	2.38
202861_at	856.09	253.78	3.28258e-07	3.37	down	2.38
241575_at	26.75	75.51	3.91347e-10	2.82	up	2.38
47550_at	206.48	80.14	8.16271e-06	2.58	down	2.38
219993_at	161.06	78.93	0.000105456	2.04	down	2.38
210249_s_at	799.13	447.53	4.62977e-10	1.79	down	2.38
1552414_at	45.67	69.1	1.35117e-06	1.51	up	2.38
1565751_at	116.59	141.92	1.35763e-06	1.22	up	2.38
213160_at	490.18	91.23	5.27113e-09	5.37	down	2.37
1555724_s_at	2741.77	536.66	4.68726e-07	5.11	down	2.37
211699_x_at	850.93	238.68	0.000328981	3.57	down	2.37
224102_at	113.73	45.67	0.000259396	2.49	down	2.37
213438_at	108.33	44.39	1.12026e-05	2.44	down	2.37
214049_x_at	385.9	215.31	0.000195063	1.79	down	2.37
1555230_a_at	40.1	64.43	3.04528e-08	1.61	up	2.37
1570328_s_at	95.89	123.22	4.36006e-07	1.29	up	2.37
1557840_at	33.19	39.82	1.87569e-06	1.2	up	2.37
221581_s_at	602.99	171.92	1.48541e-08	3.51	down	2.36
205902_at	185.52	65.25	0.000236946	2.84	down	2.36
219385_at	483.94	187.95	2.31714e-06	2.57	down	2.36
35666_at	1249.84	624.54	1.75209e-05	2	down	2.36
203331_s_at	172.81	108.85	2.24119e-06	1.59	down	2.36
1558874_a_at	87.88	120.92	6.79428e-09	1.38	up	2.36
204533_at	1595.28	141.18	1.79736e-05	11.3	down	2.36
203381_s_at	4865.72	616.87	3.35143e-07	7.89	down	2.35
222379_at	684.77	100.47	5.33054e-07	6.82	down	2.35
240413_at	30.92	11.59	0.000365855	2.67	down	2.35
214339_s_at	257.92	153.91	0.000126213	1.68	down	2.35
217629_at	163.99	109.24	3.05693e-05	1.5	down	2.35
213481_at	124.75	176.99	1.75464e-06	1.42	up	2.35
213774_s_at	89.13	119.07	1.28661e-08	1.34	up	2.35
233844_at	107.21	137.63	1.00009e-06	1.28	up	2.35
230459_s_at	63.35	80.39	3.94459e-06	1.27	up	2.35
1560409_at	142.04	166.39	2.38731e-06	1.17	up	2.35
228434_at	523.47	79.36	0.000233802	6.6	down	2.34
202723_s_at	386.52	137.17	3.071e-05	2.82	down	2.34
223377_x_at	935.05	370.2	1.17177e-05	2.53	down	2.34
209374_s_at	465.76	192.31	0.000274376	2.42	down	2.34
1560397_s_at	166.84	98.73	0.000113533	1.69	down	2.34
209971_x_at	1330.15	2235.72	1.25686e-08	1.68	up	2.34
201654_s_at	182.21	110.26	6.86274e-05	1.65	down	2.34
216207_x_at	570.1	190.94	0.000241362	2.99	down	2.33
229625_at	170.29	68.15	0.000303155	2.5	down	2.33
203940_s_at	451.8	213.4	6.70965e-05	2.12	down	2.33
203140_at	3661.98	1797.09	1.11368e-06	2.04	down	2.33
239401_at	131.28	85.9	0.000207807	1.53	down	2.33
227183_at	137.34	91.12	2.39563e-05	1.51	down	2.33
206148_at	314.38	218.89	1.70665e-05	1.44	down	2.33
206319_s_at	18.23	24.1	2.19661e-06	1.32	up	2.33
1562942_at	39.45	47.3	5.55126e-09	1.2	up	2.33
210657_s_at	411.52	135.81	3.08331e-06	3.03	down	2.32
216510_x_at	147.87	60.36	0.000320835	2.45	down	2.32
1564139_at	220.11	93.66	6.89811e-09	2.35	down	2.32
226055_at	1023.64	435.04	1.72695e-05	2.35	down	2.32
236341_at	57.56	26.11	0.000387764	2.2	down	2.32
210184_at	230.75	129.54	5.61014e-06	1.78	down	2.32
1563668_at	145.27	186.5	1.49241e-08	1.28	up	2.32
33579_i_at	361.88	459.11	3.49443e-06	1.27	up	2.32
210140_at	676.51	127.05	3.68488e-06	5.32	down	2.31
207001_x_at	1340.65	357.07	7.9186e-05	3.75	down	2.31
225373_at	1301.81	391.06	2.61345e-09	3.33	down	2.31
212344_at	309.92	107.05	0.000165079	2.9	down	2.31
204131_s_at	1239.52	503.39	8.94733e-05	2.46	down	2.31
221223_x_at	886.66	416.83	3.83696e-05	2.13	down	2.31
205903_s_at	110.89	60.81	0.000166589	1.82	down	2.31
214759_at	82.87	125.36	1.73307e-05	1.51	up	2.31
229237_s_at	195.67	258.74	6.38176e-08	1.32	up	2.31
208364_at	107.36	136.99	8.94579e-08	1.28	up	2.31
208188_at	257.25	312.28	1.31142e-08	1.21	up	2.31
1570515_a_at	35.53	12.91	0.0003951	2.75	down	2.3
219471_at	182.55	103.3	1.09747e-05	1.77	down	2.3
221300_at	60.67	83.69	6.46047e-10	1.38	up	2.3
203903_s_at	242.83	39.16	6.77174e-08	6.2	down	2.29
227646_at	936.45	208.89	2.09886e-08	4.48	down	2.29
202743_at	748.66	174.11	1.41165e-07	4.3	down	2.29
238488_at	147.34	39.22	0.000122201	3.76	down	2.29
212538_at	780.68	209.72	9.41718e-07	3.72	down	2.29
1555191_a_at	74.07	35.23	0.000421225	2.1	down	2.29
1569225_a_at	45.18	24.18	0.000160954	1.87	down	2.29
217307_at	123.98	220.12	1.06281e-09	1.78	up	2.29
215524_x_at	47.85	28.92	4.09882e-05	1.65	down	2.29
215486_at	31.8	43.35	8.39869e-07	1.36	up	2.29
221284_s_at	98.86	134.31	4.29126e-07	1.36	up	2.29
230119_at	69.41	89.65	5.05095e-07	1.29	up	2.29
212665_at	4838.89	1237.93	1.57185e-05	3.91	down	2.28
216191_s_at	72.55	18.68	0.000491219	3.88	down	2.28
216474_x_at	475.98	150.24	0.000408068	3.17	down	2.28
228618_at	402.41	134.27	3.40554e-06	3	down	2.28
206383_s_at	164.28	312.36	6.69826e-08	1.9	up	2.28
236345_at	80.12	47.56	2.16396e-05	1.68	down	2.28
214615_at	25.87	18.97	0.000100242	1.36	down	2.28
1562627_at	159.72	207.54	3.54203e-08	1.3	up	2.28
204860_s_at	246.58	78.47	9.68235e-07	3.14	down	2.27
239952_at	157.69	66.02	2.78202e-05	2.39	down	2.27
219316_s_at	398.57	171.11	9.98585e-06	2.33	down	2.27
244413_at	165.48	76.22	0.00039178	2.17	down	2.27
209050_s_at	775.6	367.03	7.10053e-07	2.11	down	2.27
206181_at	88.79	45.58	0.000195544	1.95	down	2.27
229847_at	112.22	191.82	1.95627e-09	1.71	up	2.27
203704_s_at	1276.39	765.82	5.64035e-06	1.67	down	2.27
1564838_a_at	32.68	46.99	1.22364e-07	1.44	up	2.27
205144_at	169.28	217.31	3.71551e-08	1.28	up	2.27
236152_at	100.8	122.17	3.22453e-06	1.21	up	2.27
222838_at	325.97	58.99	2.33701e-05	5.53	down	2.26
244313_at	149.73	38.85	2.63603e-05	3.85	down	2.26
206341_at	101.12	57.29	0.000283358	1.77	down	2.26
203010_at	525.36	329.76	2.26581e-06	1.59	down	2.26
1558914_at	163.58	225.93	1.43928e-07	1.38	up	2.26
208482_at	69.57	90.04	2.39527e-07	1.29	up	2.26
211553_x_at	68.38	87.4	3.74954e-08	1.28	up	2.26
204464_s_at	841.23	80.37	4.03109e-09	10.47	down	2.26
235706_at	1542.56	227.43	4.75136e-07	6.78	down	2.25
228974_at	85.23	25.44	4.59605e-06	3.35	down	2.25
205846_at	239.98	82.13	0.0003377	2.92	down	2.25
218876_at	488.47	195.48	0.000228012	2.5	down	2.25
202082_s_at	705.12	359.4	9.75971e-07	1.96	down	2.25
204028_s_at	916.54	478.67	9.5575e-09	1.91	down	2.25
212888_at	774.37	409.56	3.43638e-07	1.89	down	2.25
230815_at	151.51	81.26	3.90842e-05	1.86	down	2.25
205277_at	224.55	133.39	1.25649e-07	1.68	down	2.25
1554790_at	40.17	54.32	4.75784e-06	1.35	up	2.25
1553063_at	97.34	124.23	5.91676e-09	1.28	up	2.25
207755_at	62.51	79.46	8.76274e-08	1.27	up	2.25
1561403_at	175.94	217.91	2.09537e-08	1.24	up	2.25
215144_at	42.98	52.99	2.39209e-07	1.23	up	2.25
216934_at	76.91	94.53	6.0656e-06	1.23	up	2.25
217285_at	175.64	211.92	1.04104e-08	1.21	up	2.25
207610_s_at	240.28	46.2	4.66445e-08	5.2	down	2.24
204057_at	840.11	224.89	1.29423e-06	3.74	down	2.24
205683_x_at	478.13	157.24	0.000458154	3.04	down	2.24
207513_s_at	1491.71	593.1	6.66168e-05	2.52	down	2.24
213475_s_at	281.45	120.78	0.000472677	2.33	down	2.24
242268_at	53.72	23.22	2.40967e-05	2.31	down	2.24
203249_at	763.23	395.18	4.98193e-06	1.93	down	2.24
214916_x_at	211.47	112.28	0.000343778	1.88	down	2.24
203299_s_at	288.18	177.41	9.42641e-08	1.62	down	2.24
1567015_at	61.88	86.33	8.49968e-06	1.4	up	2.24
1563019_at	74.12	98.92	1.72356e-07	1.33	up	2.24
1568929_at	229.31	300.29	1.26959e-07	1.31	up	2.24
237085_x_at	257.75	310.86	1.08729e-06	1.21	up	2.24
206702_at	275.03	47.41	2.802e-05	5.8	down	2.23
209924_at	600.62	147.15	0.000565236	4.08	down	2.23
213792_s_at	2381.92	735.29	4.7743e-07	3.24	down	2.23
212390_at	482.02	198.01	2.17792e-07	2.43	down	2.23
213103_at	495.44	216.65	2.06052e-06	2.29	down	2.23
228446_at	452.09	218.74	5.00513e-07	2.07	down	2.23
227178_at	351.15	180.91	1.48766e-05	1.94	down	2.23
207280_at	136.41	198.57	6.25391e-05	1.46	up	2.23
207954_at	185.95	241.19	3.87558e-08	1.3	up	2.23
1559438_at	151.48	188.59	3.47714e-08	1.24	up	2.23
215580_at	85.35	105.89	2.41976e-06	1.24	up	2.23
219159_s_at	72.95	27.95	0.000349191	2.61	down	2.22
222024_s_at	472.83	189.91	1.99267e-05	2.49	down	2.22
226056_at	238.48	116.24	1.2205e-05	2.05	down	2.22
219821_s_at	430.95	234.48	4.36199e-06	1.84	down	2.22
228025_s_at	58.53	77.63	2.82642e-08	1.33	up	2.22
1553272_at	169.62	216.68	1.10658e-06	1.28	up	2.22
240748_at	127.77	161.42	3.68749e-06	1.26	up	2.22
212813_at	1013.27	199.42	1.11414e-08	5.08	down	2.21
231594_at	66.66	290.55	2.76356e-09	4.36	up	2.21
203052_at	1322.91	374.45	4.15168e-05	3.53	down	2.21
40560_at	575.98	234.09	2.82096e-05	2.46	down	2.21
210222_s_at	276.1	114.76	6.29254e-05	2.41	down	2.21
236782_at	88.65	37.34	6.53885e-06	2.37	down	2.21
234347_s_at	71.26	139.39	1.92804e-08	1.96	up	2.21
209332_s_at	3057.06	1791.46	3.99169e-09	1.71	down	2.21
235711_at	153.53	233.37	1.49931e-07	1.52	up	2.21
221454_at	102.3	154.05	1.40625e-08	1.51	up	2.21
243099_at	294.98	203.57	5.56163e-06	1.45	down	2.21
231756_at	54.16	74.17	1.15382e-08	1.37	up	2.21
239029_at	156.62	210.63	8.40082e-06	1.34	up	2.21
211439_at	115.26	145.69	8.89344e-07	1.26	up	2.21
239774_at	233.33	291.86	1.76035e-08	1.25	up	2.21
240437_at	110.82	129.55	7.05428e-06	1.17	up	2.21
200648_s_at	2298.08	443.27	2.47091e-08	5.18	down	2.2
204018_x_at	1422.05	465.61	0.000561515	3.05	down	2.2
224919_at	2519.21	6894.65	1.46846e-06	2.74	up	2.2
224884_at	812.94	327.77	1.77626e-08	2.48	down	2.2
1552806_a_at	140.04	66.38	0.000443199	2.11	down	2.2
217235_x_at	321.73	186.64	0.000264384	1.72	down	2.2
203766_s_at	226.05	131.57	7.95878e-05	1.72	down	2.2
227619_at	138.64	187.73	2.68383e-05	1.35	up	2.2
207816_at	46.44	61.26	1.45185e-08	1.32	up	2.2
230564_at	75.13	95.57	1.30364e-07	1.27	up	2.2
1561175_at	44.46	56.35	9.82323e-07	1.27	up	2.2
229702_at	107.18	133.46	1.49271e-05	1.25	up	2.2
203473_at	2215.61	500.35	2.39241e-08	4.43	down	2.19
217202_s_at	1741.62	505.16	6.61176e-06	3.45	down	2.19
219403_s_at	319.1	102.6	1.47434e-07	3.11	down	2.19
218731_s_at	859.16	292.69	6.73162e-05	2.94	down	2.19
209621_s_at	423.62	166.76	6.23626e-06	2.54	down	2.19
244697_at	168.75	67.65	0.000482348	2.49	down	2.19
213229_at	295.37	145.12	4.71448e-06	2.04	down	2.19
226153_s_at	875.89	442.15	1.32844e-06	1.98	down	2.19
237186_at	104.23	64.35	6.98257e-05	1.62	down	2.19
217051_s_at	160.94	255.53	1.38333e-08	1.59	up	2.19
1558481_s_at	24.69	32.87	1.57511e-06	1.33	up	2.19
227537_s_at	85.92	113.65	1.58325e-07	1.32	up	2.19
207044_at	130.01	169.73	1.44488e-08	1.31	up	2.19
230745_s_at	160.11	193.48	1.52498e-06	1.21	up	2.19
227995_at	423.16	135.32	1.49562e-07	3.13	down	2.18
209481_at	1269.89	421.4	1.21659e-06	3.01	down	2.18
205303_at	451.41	153.58	6.07856e-07	2.94	down	2.18
217897_at	748.12	269.55	2.10085e-07	2.78	down	2.18
210946_at	3895.67	1427.52	1.786e-05	2.73	down	2.18
217023_x_at	303.25	119.77	0.000547945	2.53	down	2.18
210084_x_at	350.13	150.76	0.000459727	2.32	down	2.18
227032_at	426.4	212.23	6.19727e-06	2.01	down	2.18
237241_at	21.69	40.12	2.5491e-09	1.85	up	2.18
204482_at	176.93	96.06	0.000275785	1.84	down	2.18
1560694_at	134.9	188.17	1.15235e-06	1.39	up	2.18
241742_at	110.16	82.21	1.91795e-07	1.34	down	2.18
233967_at	59.85	75.29	8.58787e-06	1.26	up	2.18
215890_at	101.75	127.19	9.18696e-08	1.25	up	2.18
1564344_at	156	189.66	2.57043e-05	1.22	up	2.18
221457_s_at	72.57	86.36	2.06377e-06	1.19	up	2.18
200974_at	5374.86	1263.7	2.15982e-07	4.25	down	2.17
229487_at	274.82	96.6	2.22649e-07	2.85	down	2.17
202084_s_at	2022.64	766.42	2.63827e-08	2.64	down	2.17
219842_at	124.24	54.12	3.53134e-05	2.3	down	2.17
235751_s_at	108.44	48.22	0.000404594	2.25	down	2.17
210772_at	86.05	52.26	3.44894e-05	1.65	down	2.17
231945_at	87.92	58.68	0.00022742	1.5	down	2.17
204696_s_at	105.64	138.49	2.85379e-07	1.31	up	2.17
220425_x_at	42.5	55.57	2.93298e-06	1.31	up	2.17
1557816_a_at	232.24	303.3	1.4934e-07	1.31	up	2.17
207449_s_at	140.82	180.61	2.93262e-07	1.28	up	2.17
231624_s_at	54.13	68.69	1.19201e-08	1.27	up	2.17
232882_at	111.37	40.82	0.000276785	2.73	down	2.16
203143_s_at	316.17	116.87	9.48518e-07	2.71	down	2.16
236300_at	212.11	87.2	5.85707e-06	2.43	down	2.16
219025_at	459.6	243.49	6.1704e-06	1.89	down	2.16
36829_at	889.36	471.27	1.88899e-05	1.89	down	2.16
1553536_at	90.86	158.54	7.68722e-07	1.74	up	2.16
211626_x_at	120.45	74.24	8.40126e-05	1.62	down	2.16
215450_at	944.47	1513.41	6.41337e-06	1.6	up	2.16
1555139_a_at	109.3	138.78	2.49088e-06	1.27	up	2.16
235019_at	397.96	74.67	7.61896e-06	5.33	down	2.15
205440_s_at	126.62	27.72	0.000446699	4.57	down	2.15
238835_at	39.6	12.23	0.000566844	3.24	down	2.15
213592_at	272.47	87.07	0.000435513	3.13	down	2.15
206638_at	59	20.15	0.000629267	2.93	down	2.15
229629_at	73.22	28.03	0.00067555	2.61	down	2.15
227030_at	295.56	151.64	0.000578304	1.95	down	2.15
234960_at	131.42	184.39	5.30955e-06	1.4	up	2.15
226385_s_at	3756.04	5009.43	1.3469e-05	1.33	up	2.15
1556149_at	231.93	305.39	1.77867e-07	1.32	up	2.15
1554828_at	48.72	63.88	5.06745e-07	1.31	up	2.15
236554_x_at	98.72	76.08	9.62692e-05	1.3	down	2.15
1561460_at	76.11	98.44	1.72414e-06	1.29	up	2.15
220693_at	63.67	81.79	1.84824e-06	1.28	up	2.15
223920_s_at	99.52	126.94	8.45166e-09	1.28	up	2.15
234375_x_at	13.13	15.98	1.84716e-07	1.22	up	2.15
202803_s_at	1931.98	316.41	3.91716e-09	6.11	down	2.14
225913_at	1076.31	473.34	3.55594e-07	2.27	down	2.14
216491_x_at	195.14	88.95	0.000696245	2.19	down	2.14
217673_x_at	3799.26	8211.62	3.62176e-06	2.16	up	2.14
226829_at	96.99	45.4	4.94476e-05	2.14	down	2.14
242320_at	388.48	184.99	0.000312165	2.1	down	2.14
233999_s_at	131.95	230.93	9.44304e-06	1.75	up	2.14
223683_at	143.32	85.21	5.6976e-07	1.68	down	2.14
241299_at	20.07	14.05	0.00015586	1.43	down	2.14
231694_at	57.5	80.22	1.38458e-07	1.4	up	2.14
1565715_at	128.33	171.78	7.7997e-06	1.34	up	2.14
210391_at	103.38	134.47	1.96531e-06	1.3	up	2.14
230338_x_at	110.86	142.36	1.70101e-06	1.28	up	2.14
1555222_a_at	255.51	327	7.17719e-08	1.28	up	2.14
220023_at	149.28	116.22	0.000190055	1.28	down	2.14
1558782_a_at	122.62	156.02	4.85507e-07	1.27	up	2.14
220903_at	43.26	55	1.6727e-08	1.27	up	2.14
216413_at	54.13	68.64	9.19154e-06	1.27	up	2.14
215403_at	67.52	81.77	1.87708e-07	1.21	up	2.14
201212_at	2606.09	547.1	1.89286e-08	4.76	down	2.13
228151_at	1267.46	482.62	7.14559e-06	2.63	down	2.13
238429_at	119.58	49.78	5.14453e-07	2.4	down	2.13
206687_s_at	799.08	409.89	3.75007e-07	1.95	down	2.13
217483_at	95.85	59.73	6.09703e-06	1.6	down	2.13
237732_at	37.64	50.23	6.09385e-07	1.33	up	2.13
226530_at	174.01	130.84	8.70553e-06	1.33	down	2.13
1552415_a_at	68.68	90.42	1.10234e-06	1.32	up	2.13
1565672_at	134.8	172	1.26789e-07	1.28	up	2.13
229183_at	43.36	55.35	5.43933e-07	1.28	up	2.13
240993_at	82.66	103.77	1.52931e-08	1.26	up	2.13
1558960_a_at	74.95	89.6	1.08905e-07	1.2	up	2.13
225987_at	752.93	72.98	2.17618e-07	10.32	down	2.13
207134_x_at	467.6	161.67	0.000703887	2.89	down	2.12
230383_x_at	279.79	115.16	9.85135e-07	2.43	down	2.12
242008_at	128.12	53.55	1.51526e-05	2.39	down	2.12
229604_at	73.12	38.2	7.52027e-05	1.91	down	2.12
232761_at	328.77	172.78	0.000626266	1.9	down	2.12
201858_s_at	5318.41	283.16	4.37714e-09	18.78	down	2.12
240070_at	145.25	83.71	0.000589106	1.74	down	2.12
243124_at	57.8	33.68	7.45366e-05	1.72	down	2.12
220252_x_at	261.83	157.94	0.000555833	1.66	down	2.12
207961_x_at	402.89	252.31	0.000147695	1.6	down	2.12
232234_at	199.3	126.77	0.000269018	1.57	down	2.12
213789_at	107.68	157.89	4.79853e-07	1.47	up	2.12
244201_at	75.27	104.45	1.47721e-07	1.39	up	2.12
232467_at	152.91	203.82	2.18016e-05	1.33	up	2.12
243014_at	30.96	40.63	2.91028e-08	1.31	up	2.12
233582_at	83.83	108.85	1.30264e-06	1.3	up	2.12
235351_at	29.21	37.1	6.77398e-06	1.27	up	2.12
202977_s_at	102.86	126.32	7.95359e-06	1.23	up	2.12
1563828_at	82.64	99.87	2.28172e-06	1.21	up	2.12
1554578_at	225.8	270.56	2.63349e-06	1.2	up	2.12
235944_at	196.4	41.86	4.68969e-06	4.69	down	2.11
227432_s_at	1369.85	442.82	1.74016e-06	3.09	down	2.11
202644_s_at	1989.52	730.27	2.23617e-08	2.72	down	2.11
1558971_at	43.69	17.67	0.00035801	2.47	down	2.11
216984_x_at	312.69	135.36	0.000477492	2.31	down	2.11
206337_at	72.58	34.11	0.000589657	2.13	down	2.11
241407_at	67.1	100.69	1.08665e-07	1.5	up	2.11
236867_at	194.35	234.93	3.73508e-08	1.21	up	2.11
238581_at	103.4	20.23	0.000932863	5.11	down	2.1
210815_s_at	361.7	94.24	4.41578e-05	3.84	down	2.1
1552508_at	310.33	89.05	3.53372e-05	3.48	down	2.1
217143_s_at	184.92	69.6	0.000819975	2.66	down	2.1
202727_s_at	3391.4	1518.92	4.07903e-08	2.23	down	2.1
205101_at	87.12	56.66	0.000321369	1.54	down	2.1
208569_at	135.77	176.72	9.61364e-07	1.3	up	2.1
207209_at	117.36	152.02	4.84408e-07	1.3	up	2.1
1554382_at	131.03	168.89	3.81118e-06	1.29	up	2.1
233975_at	80.24	100.47	4.2371e-08	1.25	up	2.1
1557850_at	77.31	94.98	2.55424e-06	1.23	up	2.1
1563404_at	187.75	223.72	5.16687e-05	1.19	up	2.1
1555349_a_at	1055.35	212.21	1.09278e-08	4.97	down	2.09
212387_at	775.68	182.23	1.20754e-07	4.26	down	2.09
235334_at	166.42	41.3	5.0175e-05	4.03	down	2.09
209821_at	42.58	12.34	0.000787854	3.45	down	2.09
219358_s_at	826.4	271.04	3.20976e-07	3.05	down	2.09
226811_at	296.58	101.57	8.32454e-05	2.92	down	2.09
218660_at	1008.87	346.52	2.44886e-06	2.91	down	2.09
220646_s_at	122.69	44.58	1.42021e-05	2.75	down	2.09
1553317_s_at	27.98	13.16	0.000919315	2.13	down	2.09
211637_x_at	216.75	106.74	0.000754792	2.03	down	2.09
213285_at	57.35	30.04	0.000594219	1.91	down	2.09
54632_at	609.97	386.19	2.38267e-06	1.58	down	2.09
231749_at	35.89	52.8	7.10905e-09	1.47	up	2.09
205804_s_at	112.51	76.42	0.000201509	1.47	down	2.09
224550_s_at	81.8	62.07	1.66577e-05	1.32	down	2.09
1555236_a_at	151.53	197.91	4.26584e-06	1.31	up	2.09
1567697_at	18.32	23.89	6.15744e-08	1.3	up	2.09
1558532_at	52.88	66.63	3.04478e-07	1.26	up	2.09
1570285_at	35.27	43.72	6.65537e-06	1.24	up	2.09
242679_at	104.16	128.88	5.06116e-07	1.24	up	2.09
216567_at	68.04	83.32	1.12754e-07	1.22	up	2.09
1565729_at	119.88	142.85	2.63751e-08	1.19	up	2.09
1553093_a_at	28.68	33.89	1.5306e-07	1.18	up	2.09
204072_s_at	593.47	103.88	9.03572e-07	5.71	down	2.08
238481_at	55.09	16.07	0.000918398	3.43	down	2.08
231262_at	109.97	36.03	0.000855984	3.05	down	2.08
206714_at	141.66	49.13	0.00085191	2.88	down	2.08
231923_at	298.83	128.13	8.03333e-05	2.33	down	2.08
244358_at	243.31	109.2	0.000320861	2.23	down	2.08
207741_x_at	367.45	167.29	0.000761708	2.2	down	2.08
224342_x_at	247.23	131.26	0.000614433	1.88	down	2.08
202138_x_at	1253.66	2056.56	6.30588e-08	1.64	up	2.08
241819_at	37.12	24.8	0.000267157	1.5	down	2.08
221106_at	80.35	109.34	1.21186e-06	1.36	up	2.08
1566973_at	101.39	137.26	7.55076e-08	1.35	up	2.08
239369_at	58.77	79.63	3.40961e-08	1.35	up	2.08
216213_at	30.05	38.68	4.17627e-06	1.29	up	2.08
228372_at	500.69	133.27	2.73561e-06	3.76	down	2.07
202481_at	1565.27	599.49	1.94686e-06	2.61	down	2.07
219593_at	643.68	251.39	6.28536e-06	2.56	down	2.07
217177_s_at	115.71	47.35	0.000824633	2.44	down	2.07
229452_at	390.09	161.36	0.00060696	2.42	down	2.07
239231_at	477.5	239.59	2.34189e-05	1.99	down	2.07
217549_at	217.82	130.72	0.000192661	1.67	down	2.07
217192_s_at	237.2	165.31	7.78517e-05	1.43	down	2.07
214032_at	134.63	94.12	0.000202324	1.43	down	2.07
222855_s_at	57	43.72	0.000315638	1.3	down	2.07
216901_s_at	44.95	34.89	0.000257826	1.29	down	2.07
219923_at	172.72	219.6	1.34122e-05	1.27	up	2.07
239714_at	81.45	100.24	8.69617e-07	1.23	up	2.07
202493_x_at	36	43.92	3.83752e-06	1.22	up	2.07
212884_x_at	2915.8	874.05	4.97682e-06	3.34	down	2.06
206832_s_at	181.84	89.1	7.74985e-06	2.04	down	2.06
231500_s_at	111.5	220.53	0.000121763	1.98	up	2.06
239923_at	303.81	158.71	0.000188407	1.91	down	2.06
216560_x_at	190.43	108.09	0.000891346	1.76	down	2.06
212760_at	719.82	422.51	6.07362e-06	1.7	down	2.06
209107_x_at	751.21	458.78	8.99274e-09	1.64	down	2.06
1558827_a_at	24.96	16.94	0.000559224	1.47	down	2.06
223525_at	446.51	307.95	3.83125e-05	1.45	down	2.06
1556015_a_at	316.37	441.51	2.28575e-06	1.4	up	2.06
217042_at	29.88	39.23	1.08577e-07	1.31	up	2.06
234784_at	74.35	93.55	1.33517e-07	1.26	up	2.06
238928_at	21.9	27.51	1.10585e-06	1.26	up	2.06
239553_at	29.73	36.83	4.25772e-06	1.24	up	2.06
210913_at	58.81	72.72	6.8767e-06	1.24	up	2.06
1565848_at	133.52	163.61	2.12623e-06	1.23	up	2.06
1553318_at	56.69	68.45	1.66644e-05	1.21	up	2.06
215335_at	99.93	118.98	5.49631e-07	1.19	up	2.06
217232_x_at	1718.16	494.25	0.000860259	3.48	down	2.05
202273_at	737.85	246.01	5.54813e-08	3	down	2.05
207008_at	55.99	21.44	0.000981388	2.61	down	2.05
211161_s_at	1826.67	82.28	9.97873e-09	22.2	down	2.05
228056_s_at	59.23	29.63	0.000672925	2	down	2.05
231513_at	111.02	58.24	0.000357625	1.91	down	2.05
204328_at	296.48	159.26	2.66817e-06	1.86	down	2.05
204774_at	1350.37	78.46	8.67723e-09	17.21	down	2.05
230807_at	214.47	125.46	0.000218314	1.71	down	2.05
201728_s_at	142.63	190.42	6.37294e-06	1.34	up	2.05
1561608_at	47.94	62.62	1.09323e-08	1.31	up	2.05
230751_at	89.58	115.78	1.13919e-07	1.29	up	2.05
1569700_s_at	79.51	101.84	1.04793e-05	1.28	up	2.05
235313_at	80.2	101.68	1.52063e-06	1.27	up	2.05
1564544_x_at	100.18	125.54	2.01512e-05	1.25	up	2.05
1566816_at	165.01	202.84	4.15299e-06	1.23	up	2.05
239564_at	129.38	155.45	5.41938e-07	1.2	up	2.05
210408_s_at	81.61	97.19	1.28119e-07	1.19	up	2.05
1553429_at	96.67	114.38	8.37236e-08	1.18	up	2.05
221814_at	649.05	133.5	1.38355e-08	4.86	down	2.04
211964_at	6646.01	1759.12	9.2016e-09	3.78	down	2.04
243882_at	58.24	26.66	0.000441673	2.18	down	2.04
201368_at	4479.43	2095.65	2.43956e-08	2.14	down	2.04
1552497_a_at	203.24	100.53	0.000180354	2.02	down	2.04
206170_at	112.84	57.16	1.69842e-05	1.97	down	2.04
1555275_a_at	46.59	24.75	0.000251987	1.88	down	2.04
206726_at	100.54	54.93	0.000614339	1.83	down	2.04
214370_at	42.24	24.07	0.000753132	1.75	down	2.04
213036_x_at	385.87	226.24	7.01985e-07	1.71	down	2.04
207979_s_at	140.61	85.14	0.000644295	1.65	down	2.04
1554518_at	134.6	204.08	3.89789e-07	1.52	up	2.04
219456_s_at	175.09	121.68	1.86111e-05	1.44	down	2.04
221161_at	73.11	94.34	2.6559e-06	1.29	up	2.04
213487_at	73.72	92.91	8.30372e-07	1.26	up	2.04
228403_at	160.8	200.71	5.85858e-08	1.25	up	2.04
223030_at	87.91	105.1	1.72866e-05	1.2	up	2.04
209395_at	391.17	65.2	1.65288e-05	6	down	2.03
204560_at	777.06	170.67	0.000430567	4.55	down	2.03
214038_at	336.78	77.18	0.000527246	4.36	down	2.03
228442_at	450.71	134.34	1.35065e-06	3.35	down	2.03
226212_s_at	422.63	141.68	3.30295e-05	2.98	down	2.03
204026_s_at	825.25	2230.14	7.01925e-05	2.7	up	2.03
222126_at	461.35	226.23	0.000176479	2.04	down	2.03
207777_s_at	59.81	29.95	0.000347629	2	down	2.03
32259_at	850.04	469.47	1.16846e-05	1.81	down	2.03
201327_s_at	1792.24	2807.67	1.13257e-06	1.57	up	2.03
214423_x_at	194.43	269.42	2.7368e-08	1.39	up	2.03
1565454_at	221.01	296.38	1.43679e-08	1.34	up	2.03
1557000_at	317.84	416.68	2.33186e-06	1.31	up	2.03
242689_at	74.47	94.75	8.22069e-07	1.27	up	2.03
228076_s_at	48.87	61.64	3.9193e-07	1.26	up	2.03
214237_x_at	232.34	292.24	3.03073e-05	1.26	up	2.03
217129_at	100.14	123.76	4.89731e-07	1.24	up	2.03
1566171_at	188.24	230.87	3.2456e-07	1.23	up	2.03
221456_at	69.93	85.5	2.02533e-05	1.22	up	2.03
240709_at	23.03	28.19	2.23594e-07	1.22	up	2.03
238120_at	112.58	137.59	9.2598e-07	1.22	up	2.03
234549_at	87.76	106.62	8.21201e-07	1.21	up	2.03
1562016_at	103.82	125.35	3.11872e-05	1.21	up	2.03
1569305_a_at	108.29	130.82	1.15572e-06	1.21	up	2.03
220027_s_at	377.72	162.44	3.56915e-06	2.33	down	2.02
222881_at	124.56	55.41	2.9824e-06	2.25	down	2.02
228410_at	257.51	114.81	3.33643e-06	2.24	down	2.02
219424_at	271.68	121.74	1.34512e-05	2.23	down	2.02
224889_at	973.96	465.42	0.000198952	2.09	down	2.02
235076_at	656.04	429.46	3.05064e-06	1.53	down	2.02
1570315_at	117.11	150.73	4.98663e-06	1.29	up	2.02
1562906_at	86.82	111.26	9.83816e-07	1.28	up	2.02
205785_at	90.66	114.4	8.20366e-07	1.26	up	2.02
241049_at	13.61	16.83	1.79714e-06	1.24	up	2.02
1567622_at	91.68	113.08	1.16467e-07	1.23	up	2.02
240746_s_at	87.1	106.49	1.82626e-06	1.22	up	2.02
213416_at	541.67	71.74	1.5142e-08	7.55	down	2.01
219371_s_at	1120.46	333.06	1.17293e-05	3.36	down	2.01
211966_at	1745.45	584.54	5.49086e-08	2.99	down	2.01
230233_at	82.29	29.45	7.0919e-05	2.79	down	2.01
219938_s_at	239.82	97.46	2.58782e-05	2.46	down	2.01
1553984_s_at	746.51	1374.08	1.8446e-05	1.84	up	2.01
217480_x_at	378.94	213.36	0.000235833	1.78	down	2.01
201404_x_at	499.45	764.15	3.05773e-07	1.53	up	2.01
238758_at	135.62	95.73	0.00013199	1.42	down	2.01
233560_x_at	97.91	127.11	1.46777e-06	1.3	up	2.01
236855_at	40.07	50.48	2.02397e-07	1.26	up	2.01
217474_at	74.48	92.58	1.80294e-05	1.24	up	2.01
238290_at	90.91	112.85	1.14506e-06	1.24	up	2.01
228712_at	106.9	132.64	7.85836e-07	1.24	up	2.01
219524_s_at	45.65	56.59	5.92219e-06	1.24	up	2.01
239940_at	87.35	107.98	5.75236e-06	1.24	up	2.01
244575_at	122.74	149.84	1.35831e-06	1.22	up	2.01
211739_x_at	35.29	42.62	4.92059e-08	1.21	up	2.01
236677_at	192.21	232.34	1.35223e-07	1.21	up	2.01
207269_at	111.53	131.81	2.56974e-05	1.18	up	2.01
214414_x_at	896.72	204.55	0.000522089	4.38	down	2
226216_at	1028.5	334.22	1.05759e-05	3.08	down	2
219602_s_at	213.44	72.08	0.000176113	2.96	down	2
205841_at	135.86	46.49	5.62663e-06	2.92	down	2
221601_s_at	224	103.57	1.18831e-05	2.16	down	2
205842_s_at	239.45	113.15	5.78405e-05	2.12	down	2
207735_at	232.15	113.67	0.000544573	2.04	down	2
218528_s_at	938.48	466.68	1.04919e-06	2.01	down	2
221439_at	59.58	107.34	4.12222e-08	1.8	up	2
230800_at	350.18	210.04	0.000704422	1.67	down	2
228758_at	370.16	229.02	0.000508018	1.62	down	2
243071_at	60.15	92.04	2.82469e-08	1.53	up	2
207652_s_at	86.44	59.17	2.05139e-05	1.46	down	2
1569780_at	28.04	37.94	7.8435e-07	1.35	up	2
1561887_at	72.16	95.89	3.90268e-07	1.33	up	2
222079_at	133.89	100.74	0.000580871	1.33	down	2
215927_at	94.83	116.88	3.51785e-08	1.23	up	2
236061_at	103.63	124.52	1.49697e-06	1.2	up	2
214024_s_at	145.63	173.5	9.48921e-06	1.19	up	2
1560359_at	189.15	51.53	3.36407e-06	3.67	down	1.99
230276_at	52.35	24.81	4.959e-06	2.11	down	1.99
210423_s_at	229.72	125.43	0.000831876	1.83	down	1.99
223316_at	499.65	310.95	2.13914e-05	1.61	down	1.99
210817_s_at	2774.01	1846.11	1.75886e-05	1.5	down	1.99
218927_s_at	917.46	628.24	4.39139e-06	1.46	down	1.99
206206_at	239.17	168.66	3.66028e-05	1.42	down	1.99
90610_at	754.07	546.24	2.65068e-05	1.38	down	1.99
208206_s_at	108.74	81.42	2.33537e-06	1.34	down	1.99
217136_at	14.63	18.81	5.29537e-06	1.29	up	1.99
1554987_at	73.33	94.46	6.93597e-06	1.29	up	1.99
1554156_a_at	21.45	27.55	1.88652e-07	1.28	up	1.99
217463_s_at	40.98	52.13	5.67118e-07	1.27	up	1.99
239838_at	147.94	187.32	7.47759e-06	1.27	up	1.99
243684_at	46.81	59.28	4.4516e-08	1.27	up	1.99
1562825_at	30.06	38.03	1.18231e-06	1.26	up	1.99
234272_at	130.5	163.78	3.90482e-07	1.26	up	1.99
232887_at	50.4	63.23	1.60128e-06	1.25	up	1.99
1560136_at	122.34	152.18	2.55155e-06	1.24	up	1.99
234933_at	40.28	49.96	3.87384e-07	1.24	up	1.99
204397_at	166.41	201.95	7.17577e-07	1.21	up	1.99
1556445_at	177.42	215.45	0.000226427	1.21	up	1.99
238294_at	76.39	89.27	5.71431e-06	1.17	up	1.99
225016_at	517.04	81.77	5.1833e-07	6.32	down	1.98
204570_at	787.7	139.96	8.07095e-07	5.63	down	1.98
1555852_at	782.43	178	1.44502e-07	4.4	down	1.98
240038_at	132.13	45.96	0.000309641	2.87	down	1.98
228501_at	142.44	49.68	0.000748801	2.87	down	1.98
221489_s_at	815.34	352.63	1.50702e-05	2.31	down	1.98
239205_s_at	55.13	28.42	4.92745e-05	1.94	down	1.98
211868_x_at	307.45	161.57	0.000992291	1.9	down	1.98
216548_x_at	269.91	508.14	4.34904e-06	1.88	up	1.98
1553267_a_at	38.29	59.21	2.41433e-08	1.55	up	1.98
224241_s_at	48.09	70.76	3.43025e-06	1.47	up	1.98
1554580_a_at	289.21	414.45	1.33418e-07	1.43	up	1.98
208905_at	6625.84	9211.78	4.75284e-05	1.39	up	1.98
233149_at	105.9	142.26	1.63237e-05	1.34	up	1.98
240411_at	76.39	100.28	1.02957e-06	1.31	up	1.98
206149_at	82.64	107.69	1.42629e-07	1.3	up	1.98
1555681_at	187.17	229.3	2.26615e-05	1.23	up	1.98
220169_at	61.28	49.73	0.000186502	1.23	down	1.98
1569415_at	333.42	404.24	0.00017434	1.21	up	1.98
229379_at	123.88	149.84	1.2222e-05	1.21	up	1.98
237342_at	138.55	165.32	8.78271e-07	1.19	up	1.98
204513_s_at	480.3	135.68	1.31463e-06	3.54	down	1.97
213599_at	192.57	618.08	7.26351e-06	3.21	up	1.97
217179_x_at	225.32	93.35	0.00108713	2.41	down	1.97
211798_x_at	382.2	171.8	0.00141354	2.22	down	1.97
208061_at	59.21	121.51	1.96737e-08	2.05	up	1.97
213313_at	1650.77	832.39	8.41884e-08	1.98	down	1.97
232725_s_at	48.72	28.39	0.000410157	1.72	down	1.97
241820_at	147.82	245.14	7.05045e-05	1.66	up	1.97
1569477_at	24.8	16.02	0.000698332	1.55	down	1.97
226920_at	112.97	166.64	2.96767e-05	1.48	up	1.97
207072_at	177.88	128.77	5.50284e-05	1.38	down	1.97
1553375_at	59.12	78.94	6.21355e-08	1.34	up	1.97
1558484_s_at	148.03	196.95	7.08706e-06	1.33	up	1.97
1560198_at	283.78	360.31	1.0038e-05	1.27	up	1.97
215680_at	100.87	128.12	2.24523e-07	1.27	up	1.97
1558320_at	30.22	38.04	6.41544e-07	1.26	up	1.97
217392_at	15.08	18.91	3.68884e-06	1.25	up	1.97
207271_x_at	45.47	56.24	1.1323e-06	1.24	up	1.97
1561277_at	65.51	80.64	4.23591e-05	1.23	up	1.97
211132_at	67.41	83.14	1.58425e-07	1.23	up	1.97
1554332_a_at	120.26	146.65	2.80211e-06	1.22	up	1.97
234007_at	28.45	34.61	5.82042e-07	1.22	up	1.97
1557793_at	42.42	50.41	3.96706e-06	1.19	up	1.97
204271_s_at	1294.08	193.67	1.12465e-05	6.68	down	1.96
201508_at	5156.01	1277.62	1.75375e-06	4.04	down	1.96
1559263_s_at	222.29	61.11	5.66873e-07	3.64	down	1.96
225372_at	179.86	74.04	3.53442e-06	2.43	down	1.96
238226_at	209.84	97.33	5.43784e-05	2.16	down	1.96
213030_s_at	466.49	239.86	1.31923e-05	1.94	down	1.96
201050_at	1293.85	719.9	3.36017e-07	1.8	down	1.96
204852_s_at	205.88	117.04	0.000819077	1.76	down	1.96
215104_at	193.5	116.08	0.000877813	1.67	down	1.96
210660_at	59.32	37.65	0.000700373	1.58	down	1.96
204311_at	222.77	145.28	0.000120068	1.53	down	1.96
226526_s_at	39.53	58.22	3.69114e-07	1.47	up	1.96
240448_at	21	27.63	9.038e-08	1.32	up	1.96
213297_at	289.59	379.95	2.32815e-05	1.31	up	1.96
223900_s_at	51.42	67.28	3.36941e-05	1.31	up	1.96
214171_s_at	153.25	198.64	3.37317e-08	1.3	up	1.96
1560300_a_at	285.49	361.67	3.05981e-07	1.27	up	1.96
1566110_at	149	184.92	2.12433e-06	1.24	up	1.96
1554228_a_at	145.38	180.1	7.07433e-07	1.24	up	1.96
232933_at	84.54	102.83	1.39624e-05	1.22	up	1.96
1553178_a_at	178.65	214.27	4.95671e-06	1.2	up	1.96
1565618_at	89.04	106.68	2.33354e-05	1.2	up	1.96
1564143_at	46.33	55.1	2.27503e-07	1.19	up	1.96
1561506_at	124.83	147.05	5.34225e-07	1.18	up	1.96
234183_at	68.62	79.51	1.88205e-07	1.16	up	1.96
AFFX-TrpnX-5_at	29.01	32.87	6.05438e-07	1.13	up	1.96
223405_at	1294.29	171.61	3.37413e-08	7.54	down	1.95
226525_at	1248.98	353.21	3.05523e-08	3.54	down	1.95
234992_x_at	126.34	350.96	3.04971e-07	2.78	up	1.95
215382_x_at	370.39	170.86	0.00128757	2.17	down	1.95
205671_s_at	238.05	113.46	0.000565522	2.1	down	1.95
227329_at	260.27	135.6	4.60554e-06	1.92	down	1.95
205642_at	188.85	99.77	4.26763e-06	1.89	down	1.95
222051_s_at	23	38.54	1.22795e-07	1.68	up	1.95
218902_at	409.04	252.13	1.34825e-05	1.62	down	1.95
211541_s_at	98.3	149.24	3.92996e-06	1.52	up	1.95
205025_at	337.64	224.74	1.99403e-06	1.5	down	1.95
61734_at	331.9	222.37	0.000324999	1.49	down	1.95
1565892_at	63.51	88.53	2.55263e-08	1.39	up	1.95
217346_at	139.94	191.8	5.73923e-06	1.37	up	1.95
232249_at	182.01	134.07	3.37635e-05	1.36	down	1.95
231596_at	103.94	137.7	1.57168e-05	1.32	up	1.95
222865_x_at	239.6	184.9	6.52805e-05	1.3	down	1.95
1564069_at	146.08	188.73	5.74547e-08	1.29	up	1.95
229495_at	46.28	58.47	4.30803e-06	1.26	up	1.95
1562557_at	86.1	107.28	2.30826e-06	1.25	up	1.95
222004_s_at	82.88	102.6	1.28103e-06	1.24	up	1.95
236063_at	58.15	71.88	2.78544e-06	1.24	up	1.95
237042_at	149.44	182.82	3.78953e-07	1.22	up	1.95
205982_x_at	185.13	222.34	1.1111e-05	1.2	up	1.95
1556449_at	203.82	244.45	5.38171e-08	1.2	up	1.95
214367_at	148.46	177.82	1.13595e-05	1.2	up	1.95
241891_at	112.69	37.16	3.54372e-05	3.03	down	1.94
222146_s_at	557.55	208.62	3.55908e-07	2.67	down	1.94
232304_at	126.96	49.88	2.27448e-05	2.55	down	1.94
212514_x_at	679.92	1442.13	4.83514e-07	2.12	up	1.94
219514_at	220.68	114.22	1.83226e-05	1.93	down	1.94
227930_at	440.55	234.23	2.73654e-07	1.88	down	1.94
210072_at	227.63	138.28	0.000794882	1.65	down	1.94
204411_at	147.35	93.2	2.41094e-05	1.58	down	1.94
206296_x_at	205.17	131.87	0.000906744	1.56	down	1.94
226937_at	88.39	134.04	5.66825e-06	1.52	up	1.94
220684_at	198.49	132.06	0.000594636	1.5	down	1.94
38964_r_at	720.53	503.87	3.24898e-05	1.43	down	1.94
230190_at	73.18	103.73	2.48413e-06	1.42	up	1.94
213962_s_at	62.95	87.84	1.76943e-07	1.4	up	1.94
213042_s_at	52.67	37.74	0.000166712	1.4	down	1.94
1552892_at	209.91	282.86	1.155e-06	1.35	up	1.94
207352_s_at	82.06	108.85	5.39614e-06	1.33	up	1.94
214416_at	18.95	25.17	2.74311e-07	1.33	up	1.94
211446_at	59.43	76.78	2.17878e-07	1.29	up	1.94
1557651_x_at	350.46	437.06	1.31508e-07	1.25	up	1.94
208593_x_at	125.11	154.63	4.29784e-06	1.24	up	1.94
1563043_at	64.6	78.99	1.827e-05	1.22	up	1.94
217120_s_at	66.16	80.91	1.0098e-05	1.22	up	1.94
241766_at	59.46	72.56	1.81867e-05	1.22	up	1.94
233726_at	75.24	91.52	1.10827e-06	1.22	up	1.94
237638_at	106.32	127.45	6.97049e-07	1.2	up	1.94
1568814_at	101.66	121.85	1.27532e-06	1.2	up	1.94
1556484_at	140.16	163.39	5.25484e-07	1.17	up	1.94
206151_x_at	106.85	123.02	2.29124e-06	1.15	up	1.94
239975_at	70.43	24.8	0.000949264	2.84	down	1.93
235424_at	371.23	190.99	3.47435e-07	1.94	down	1.93
229531_at	307.16	158.38	6.73524e-06	1.94	down	1.93
209967_s_at	1087.96	578.6	3.13991e-07	1.88	down	1.93
243527_at	160.3	89.05	2.48571e-05	1.8	down	1.93
1553155_x_at	133.09	206.25	2.69503e-05	1.55	up	1.93
214969_at	92.43	125.48	1.4193e-05	1.36	up	1.93
206755_at	44.12	59.53	1.13413e-05	1.35	up	1.93
216341_s_at	40.91	54.24	9.91911e-05	1.33	up	1.93
214139_at	63.28	83.74	4.26225e-05	1.32	up	1.93
1560255_at	43.92	56.26	1.67287e-05	1.28	up	1.93
220513_at	33.28	42.57	5.2026e-06	1.28	up	1.93
227588_s_at	69	88.07	7.38066e-05	1.28	up	1.93
1555529_at	102.07	130.5	8.34495e-06	1.28	up	1.93
223399_x_at	61.45	76.73	1.05647e-05	1.25	up	1.93
1563045_at	96.53	119.61	0.00014412	1.24	up	1.93
1568822_at	41.11	50.38	3.43418e-05	1.23	up	1.93
1559326_at	117.28	143	2.99549e-05	1.22	up	1.93
224449_at	86.21	104.7	4.71259e-05	1.21	up	1.93
1553826_a_at	194.74	235.25	8.27221e-05	1.21	up	1.93
201852_x_at	4420.14	396.9	8.8952e-08	11.14	down	1.93
209396_s_at	405.65	101.62	0.000128502	3.99	down	1.92
203968_s_at	96.65	276.31	0.000164534	2.86	up	1.92
211643_x_at	451.94	164.56	0.00163096	2.75	down	1.92
203528_at	472.71	173.24	1.06552e-06	2.73	down	1.92
212747_at	723.63	354.27	1.18916e-05	2.04	down	1.92
1560562_a_at	67.07	35.34	0.000127814	1.9	down	1.92
205554_s_at	114.14	61.92	0.000911646	1.84	down	1.92
203288_at	688.44	381.29	9.60427e-06	1.81	down	1.92
202880_s_at	469.55	278.17	2.14418e-07	1.69	down	1.92
227189_at	87.52	60.13	0.000665349	1.46	down	1.92
214907_at	108.68	74.94	0.000129338	1.45	down	1.92
208124_s_at	193.2	272.25	2.3208e-05	1.41	up	1.92
208118_x_at	278.79	389.73	0.000202353	1.4	up	1.92
230025_at	188.25	135	0.000126392	1.39	down	1.92
1561389_at	65.26	89.17	8.77359e-07	1.37	up	1.92
201766_at	58.63	77.87	1.35684e-06	1.33	up	1.92
214365_at	53.66	69.42	9.74231e-07	1.29	up	1.92
1553044_at	76.59	99.01	1.84665e-05	1.29	up	1.92
216833_x_at	159.29	199.03	6.13338e-07	1.25	up	1.92
238239_at	19.08	23.66	7.25938e-07	1.24	up	1.92
234384_at	70.5	85.8	1.69185e-06	1.22	up	1.92
1567334_at	64.81	78.01	1.8391e-06	1.2	up	1.92
1562788_at	138.51	164.93	7.65687e-07	1.19	up	1.92
234322_at	114.81	136.43	4.47166e-05	1.19	up	1.92
240532_at	35.39	40.83	2.04918e-05	1.15	up	1.92
219279_at	270.49	41.57	1.91079e-07	6.51	down	1.91
219148_at	264.46	1204.52	5.91751e-05	4.55	up	1.91
200696_s_at	5418.54	1954.8	3.44752e-06	2.77	down	1.91
221521_s_at	347.16	807.43	0.000198607	2.33	up	1.91
239409_at	118.87	53.4	0.000188301	2.23	down	1.91
227119_at	525.34	246.23	3.59957e-07	2.13	down	1.91
221915_s_at	158.86	290.78	7.83453e-08	1.83	up	1.91
213417_at	318.89	177.8	1.43561e-05	1.79	down	1.91
217456_x_at	4294.09	2467.9	2.76991e-07	1.74	down	1.91
238723_at	73.33	42.36	0.000166037	1.73	down	1.91
203040_s_at	588.98	988.73	2.81619e-06	1.68	up	1.91
225894_at	103.68	67.62	9.0642e-05	1.53	down	1.91
206184_at	133.28	190.5	4.07291e-06	1.43	up	1.91
236762_at	67.37	93.36	0.000103337	1.39	up	1.91
55662_at	350.65	253.99	5.54517e-06	1.38	down	1.91
200955_at	1522.08	2007.39	2.14946e-05	1.32	up	1.91
231313_at	46.56	35.18	0.00016076	1.32	down	1.91
91682_at	240.15	311.77	1.01523e-06	1.3	up	1.91
1565537_at	123.99	161.26	9.35625e-05	1.3	up	1.91
234791_at	64.57	83.76	9.09164e-06	1.3	up	1.91
233735_at	65.01	80.87	5.53119e-05	1.24	up	1.91
229925_at	280.36	345.82	6.19701e-08	1.23	up	1.91
226491_x_at	198.11	242.99	3.70745e-07	1.23	up	1.91
237406_at	68.01	83.23	1.1964e-06	1.22	up	1.91
244099_at	68.92	83.33	1.38931e-05	1.21	up	1.91
1570584_at	16.06	19.31	2.41135e-07	1.2	up	1.91
200986_at	4140.08	707.31	7.2188e-08	5.85	down	1.9
213241_at	671.84	169.39	1.12501e-06	3.97	down	1.9
238476_at	449.38	175.69	3.72608e-06	2.56	down	1.9
226991_at	514.05	204.15	6.60921e-06	2.52	down	1.9
207426_s_at	169.85	69.04	6.94507e-05	2.46	down	1.9
225957_at	941.38	403.49	5.15061e-06	2.33	down	1.9
206907_at	274.61	614.98	2.61223e-06	2.24	up	1.9
212494_at	786.57	373.11	0.000318812	2.11	down	1.9
1556698_a_at	89.48	45.56	0.000718787	1.96	down	1.9
213716_s_at	350.14	182.55	1.50124e-05	1.92	down	1.9
235678_at	471.16	250.8	1.42073e-06	1.88	down	1.9
207339_s_at	358.07	218.11	0.000451168	1.64	down	1.9
231912_s_at	306.78	191.57	5.48756e-06	1.6	down	1.9
227631_at	90.83	144.34	6.01402e-06	1.59	up	1.9
228677_s_at	235.64	148.94	0.000111924	1.58	down	1.9
238499_at	106.23	146.53	6.74533e-07	1.38	up	1.9
222179_at	56.45	77.89	3.39532e-07	1.38	up	1.9
240860_at	51.37	69.5	7.61234e-07	1.35	up	1.9
222797_at	92.38	120.35	5.77937e-07	1.3	up	1.9
227513_s_at	213.12	276.15	0.000252083	1.3	up	1.9
1564178_at	45.92	57.89	4.02088e-08	1.26	up	1.9
1562585_at	24.89	31.39	1.97247e-06	1.26	up	1.9
220571_at	86.07	107.94	5.6078e-07	1.25	up	1.9
242183_at	32.03	39.57	2.74748e-05	1.24	up	1.9
1552865_a_at	97.26	119.64	2.78323e-07	1.23	up	1.9
1570330_at	193.99	238.52	2.89373e-06	1.23	up	1.9
1567298_at	154.67	189.31	5.04956e-06	1.22	up	1.9
220245_at	131.01	159.4	4.24093e-06	1.22	up	1.9
214506_at	151.81	184.72	1.03842e-06	1.22	up	1.9
1557274_at	109.32	132.73	6.20218e-08	1.21	up	1.9
1557004_at	24.8	29.41	2.59439e-05	1.19	up	1.9
208096_s_at	309.31	83.18	0.000887112	3.72	down	1.89
205304_s_at	354.21	106.87	5.82053e-07	3.31	down	1.89
205612_at	43.53	13.37	0.00212391	3.26	down	1.89
204049_s_at	401.88	130.7	3.83369e-07	3.07	down	1.89
214735_at	113.31	53.7	7.44282e-05	2.11	down	1.89
41577_at	272.34	137.95	0.000173091	1.97	down	1.89
213502_x_at	757.8	416.36	2.45967e-05	1.82	down	1.89
219042_at	206.4	115.77	0.000208755	1.78	down	1.89
208343_s_at	22.39	13.54	0.000671733	1.65	down	1.89
206369_s_at	77.83	49.26	0.000331797	1.58	down	1.89
1562153_a_at	69.83	99.91	3.35641e-07	1.43	up	1.89
242575_at	31.5	43.64	7.03661e-06	1.39	up	1.89
237207_at	86.61	119	4.5213e-07	1.37	up	1.89
234939_s_at	37.01	49.88	5.89712e-05	1.35	up	1.89
1565949_x_at	50.32	66.62	1.30234e-05	1.32	up	1.89
209880_s_at	271.79	207.03	2.83929e-05	1.31	down	1.89
224340_at	43.59	56.73	1.95836e-06	1.3	up	1.89
1557480_a_at	221.2	275.58	1.59946e-06	1.25	up	1.89
1566178_x_at	187.06	233.06	1.47471e-05	1.25	up	1.89
242678_at	30.11	37.24	2.39617e-07	1.24	up	1.89
1555083_at	277.56	333.7	2.85528e-05	1.2	up	1.89
232680_at	268.15	321.7	2.00664e-06	1.2	up	1.89
207615_s_at	75.19	89.94	6.19201e-06	1.2	up	1.89
230189_x_at	193.43	228.39	5.16118e-05	1.18	up	1.89
242599_at	64.33	75.69	3.81479e-05	1.18	up	1.89
203967_at	83.74	299.66	0.000186375	3.58	up	1.88
223079_s_at	229.42	724.67	1.58789e-06	3.16	up	1.88
207574_s_at	1827.41	627.19	3.83961e-06	2.91	down	1.88
202643_s_at	700.49	268.61	1.97227e-07	2.61	down	1.88
233867_at	262.92	111.13	0.000728313	2.37	down	1.88
229101_at	673.59	352.83	3.40088e-07	1.91	down	1.88
237753_at	70.41	39.68	0.00157369	1.77	down	1.88
1557458_s_at	339.21	594.59	0.00024405	1.75	up	1.88
211580_s_at	135.14	77.14	0.000113902	1.75	down	1.88
204656_at	288.86	460.09	0.000143476	1.59	up	1.88
206682_at	137.02	85.96	0.00100731	1.59	down	1.88
207734_at	81.53	55.1	0.000484936	1.48	down	1.88
232560_at	120.62	173.54	9.90457e-07	1.44	up	1.88
228361_at	194.95	271.14	5.34573e-05	1.39	up	1.88
203093_s_at	476.4	658.9	7.85789e-07	1.38	up	1.88
201796_s_at	256.65	344.22	5.19854e-07	1.34	up	1.88
239119_at	30.35	40.09	2.71271e-07	1.32	up	1.88
1564117_at	130.52	171.1	1.54917e-07	1.31	up	1.88
1569568_at	11.86	15.57	8.2112e-06	1.31	up	1.88
210204_s_at	68.2	87.81	6.98204e-07	1.29	up	1.88
1559201_a_at	152.87	119.19	1.50344e-07	1.28	down	1.88
241034_at	21.11	26.49	7.45128e-05	1.26	up	1.88
1562099_at	38.16	47.29	6.04112e-06	1.24	up	1.88
237360_at	72.75	88.44	9.91598e-05	1.22	up	1.88
241117_at	63.19	76.26	6.65514e-06	1.21	up	1.88
1565857_at	66.32	79.93	2.98335e-06	1.21	up	1.88
1564439_a_at	156.54	187.14	3.3202e-06	1.2	up	1.88
208090_s_at	143.34	169.69	1.03668e-05	1.18	up	1.88
240962_at	117.54	139	1.27595e-07	1.18	up	1.88
1564786_at	34.16	39.67	1.98403e-05	1.16	up	1.88
1555237_at	78.89	90.73	6.06651e-05	1.15	up	1.88
206100_at	1009.54	97.9	1.23033e-06	10.31	down	1.88
223235_s_at	612.73	71.06	1.48992e-05	8.62	down	1.87
203708_at	464.43	70.33	5.41711e-08	6.6	down	1.87
210163_at	120.87	20.45	0.000990069	5.91	down	1.87
236936_at	173.71	32.39	0.000174691	5.36	down	1.87
201998_at	1102.18	338.65	2.77523e-06	3.25	down	1.87
229084_at	102.11	32.59	9.36903e-05	3.13	down	1.87
213891_s_at	1749.4	625.32	8.23919e-07	2.8	down	1.87
223533_at	508.56	194.46	2.83869e-06	2.62	down	1.87
216557_x_at	155.21	81.24	0.00171567	1.91	down	1.87
240137_at	21.44	11.23	0.0016878	1.91	down	1.87
1553395_a_at	150.52	94.33	0.000798948	1.6	down	1.87
222920_s_at	62.97	43.3	7.94643e-05	1.45	down	1.87
202001_s_at	3877.32	5471.78	1.9905e-05	1.41	up	1.87
228443_s_at	234.35	317.56	3.06642e-05	1.36	up	1.87
235991_at	38.16	51.3	7.80848e-06	1.34	up	1.87
243205_at	59.1	79.14	2.6854e-07	1.34	up	1.87
233535_at	46.28	59.8	2.55816e-06	1.29	up	1.87
214417_s_at	48.31	62.03	2.26069e-06	1.28	up	1.87
1559713_at	95.08	121.64	6.65976e-06	1.28	up	1.87
211079_s_at	37.64	48	1.56712e-07	1.28	up	1.87
220630_s_at	114.62	144.64	1.1745e-06	1.26	up	1.87
239912_at	87.93	110.51	1.64504e-07	1.26	up	1.87
206154_at	99.88	125.46	2.31797e-05	1.26	up	1.87
242284_at	27.45	34.36	4.85555e-07	1.25	up	1.87
1553039_a_at	494.28	616.5	7.64306e-06	1.25	up	1.87
222005_s_at	132.63	164.29	2.54623e-05	1.24	up	1.87
220481_at	36.02	44.52	5.92757e-06	1.24	up	1.87
1554310_a_at	44.47	54.55	1.16468e-06	1.23	up	1.87
1555158_at	49.26	60.37	1.79078e-06	1.23	up	1.87
210730_s_at	28.03	34.29	1.36738e-06	1.22	up	1.87
219712_s_at	69.53	84.62	3.04801e-05	1.22	up	1.87
1560315_at	35.55	43.11	1.19798e-05	1.21	up	1.87
224268_x_at	108.2	130.95	1.20894e-05	1.21	up	1.87
239088_at	161.42	193.91	3.13841e-05	1.2	up	1.87
1561573_at	34.92	41.69	9.65557e-07	1.19	up	1.87
1562074_a_at	47.71	56.59	2.06209e-06	1.19	up	1.87
1560751_at	30.33	35.83	6.65564e-06	1.18	up	1.87
226311_at	275.8	71.66	5.65924e-05	3.85	down	1.86
206974_at	174.89	84.88	0.00158121	2.06	down	1.86
227847_at	869.57	477.21	6.33297e-08	1.82	down	1.86
227732_at	313.71	181.93	2.67832e-05	1.72	down	1.86
1558755_x_at	73.11	43.46	0.000153969	1.68	down	1.86
215039_at	89.59	57.56	0.00038668	1.56	down	1.86
229835_s_at	209.11	312.91	2.87451e-06	1.5	up	1.86
214664_at	23.92	35.45	6.62748e-08	1.48	up	1.86
229426_at	240.22	343.68	1.23941e-07	1.43	up	1.86
217284_x_at	115.12	160.27	6.16998e-06	1.39	up	1.86
218811_at	165.62	228.05	2.21882e-06	1.38	up	1.86
207433_at	35.92	26.06	0.000656509	1.38	down	1.86
226724_s_at	129.52	171.88	5.64748e-06	1.33	up	1.86
227323_at	102.97	133.69	1.53931e-05	1.3	up	1.86
1560588_at	72.71	94.41	2.88666e-06	1.3	up	1.86
1564231_at	45.65	58.7	4.66415e-05	1.29	up	1.86
240380_at	41.73	53.71	1.74848e-07	1.29	up	1.86
229484_at	119.99	152.77	2.35365e-05	1.27	up	1.86
242047_at	17.04	21.52	6.47839e-07	1.26	up	1.86
210565_at	214.2	265.69	9.33468e-05	1.24	up	1.86
1552340_at	95.92	118.12	2.41016e-06	1.23	up	1.86
1556671_s_at	73.66	90.27	2.3515e-06	1.23	up	1.86
241978_at	130.85	159.45	7.337e-05	1.22	up	1.86
207553_at	50.23	59.98	2.0382e-06	1.19	up	1.86
234053_at	72.11	86.01	0.000112593	1.19	up	1.86
1569294_at	267.02	314.06	6.47872e-06	1.18	up	1.86
207820_at	25.17	21.34	1.9712e-05	1.18	down	1.86
1552491_at	116.43	136.27	2.26901e-05	1.17	up	1.86
203799_at	1369.47	166.3	7.17438e-08	8.23	down	1.85
209829_at	145.1	33.76	4.62117e-05	4.3	down	1.85
219797_at	136.45	37.88	9.87688e-08	3.6	down	1.85
243403_x_at	276.51	104.13	0.000774924	2.66	down	1.85
229910_at	378.29	144.35	0.000200062	2.62	down	1.85
209392_at	4176.87	186.64	2.46321e-07	22.38	down	1.85
209166_s_at	1073.78	517.35	4.14959e-06	2.08	down	1.85
212549_at	1183.08	680.86	4.92288e-06	1.74	down	1.85
244514_at	137.16	83.14	3.31471e-05	1.65	down	1.85
207277_at	265.93	162.99	0.000756452	1.63	down	1.85
233509_at	49.58	73.98	2.04883e-05	1.49	up	1.85
228060_at	143.64	100.33	0.000529301	1.43	down	1.85
1560228_at	51.64	37.59	0.000279485	1.37	down	1.85
242765_at	37.38	50.05	0.000158765	1.34	up	1.85
211910_at	66.85	87.55	1.16659e-06	1.31	up	1.85
216501_at	47.34	61.09	2.21162e-05	1.29	up	1.85
213796_at	24.51	31.41	3.77613e-06	1.28	up	1.85
210370_s_at	52.53	40.98	0.00022464	1.28	down	1.85
1553410_a_at	37.82	48.09	6.02362e-05	1.27	up	1.85
1553875_s_at	88.15	111.87	3.68534e-06	1.27	up	1.85
208902_s_at	192.18	242.23	8.85206e-07	1.26	up	1.85
215340_at	85.89	107.74	0.00027703	1.25	up	1.85
233183_at	25.61	31.96	5.36594e-05	1.25	up	1.85
216964_at	50.13	62.55	0.000136426	1.25	up	1.85
207880_at	97.27	119.91	2.41939e-05	1.23	up	1.85
220139_at	59.39	72.67	1.48477e-05	1.22	up	1.85
1553859_at	28.11	33.92	8.18068e-08	1.21	up	1.85
1555569_a_at	111.89	134.93	7.5309e-05	1.21	up	1.85
244467_at	59	70.57	2.29003e-05	1.2	up	1.85
1554404_a_at	90.29	105.73	3.83213e-07	1.17	up	1.85
230825_at	16.04	18.67	1.07772e-05	1.16	up	1.85
204048_s_at	743.33	217.64	1.03829e-06	3.42	down	1.84
241765_at	227.1	71.65	8.24048e-05	3.17	down	1.84
209682_at	1005.32	379.03	1.90351e-07	2.65	down	1.84
206090_s_at	330.61	127.64	2.30273e-05	2.59	down	1.84
244447_at	143.1	311.69	3.43544e-07	2.18	up	1.84
219690_at	576.74	296.21	0.000130863	1.95	down	1.84
202561_at	766.23	483.75	3.49875e-05	1.58	down	1.84
242916_at	68.88	47.38	0.000638913	1.45	down	1.84
242318_at	16.45	23.68	9.9011e-07	1.44	up	1.84
205423_at	567.49	415.48	0.000492684	1.37	down	1.84
242103_at	196.11	143.07	1.53862e-05	1.37	down	1.84
218892_at	170.63	125.77	0.000293944	1.36	down	1.84
1567060_at	64.33	83.77	1.30734e-06	1.3	up	1.84
224143_at	56.56	72.48	2.71412e-05	1.28	up	1.84
233185_at	84.01	107.8	1.77751e-05	1.28	up	1.84
226812_at	169.11	214.76	1.24453e-07	1.27	up	1.84
221132_at	57.32	72.78	1.27926e-05	1.27	up	1.84
229827_at	92.03	115.79	2.30377e-07	1.26	up	1.84
233521_at	61.5	77.29	7.99442e-06	1.26	up	1.84
239599_at	101.7	127.97	3.71605e-05	1.26	up	1.84
1560472_at	148.52	186.56	6.64131e-06	1.26	up	1.84
242050_at	85.01	105.32	3.69089e-05	1.24	up	1.84
1555359_at	213.1	262.39	4.01718e-07	1.23	up	1.84
1556296_at	164.17	199.37	2.53669e-06	1.21	up	1.84
217710_x_at	241.49	287.68	2.24934e-07	1.19	up	1.84
221032_s_at	222.26	264.33	5.36505e-06	1.19	up	1.84
1560507_at	86.89	102.43	6.2744e-05	1.18	up	1.84
210099_at	120.05	137.52	6.21494e-07	1.15	up	1.84
210839_s_at	2047.58	221.12	4.47252e-05	9.26	down	1.83
214719_at	1097.38	162.49	5.54297e-07	6.75	down	1.83
235229_at	366.74	56.64	0.000450511	6.48	down	1.83
215001_s_at	6191.68	1445.92	9.40712e-08	4.28	down	1.83
228314_at	587.55	137.27	3.00074e-07	4.28	down	1.83
204224_s_at	659.45	164.76	2.24655e-06	4	down	1.83
235574_at	122.84	51.36	0.00102935	2.39	down	1.83
214008_at	85.73	204.12	3.94733e-07	2.38	up	1.83
213275_x_at	5190.01	2425.96	5.99401e-06	2.14	down	1.83
211641_x_at	139.94	76.03	0.00207972	1.84	down	1.83
215128_at	117.33	213.74	4.05729e-05	1.82	up	1.83
210301_at	95.98	148.17	8.14793e-08	1.54	up	1.83
222858_s_at	124.15	83.18	0.000960487	1.49	down	1.83
231788_at	119.63	82.27	0.00012129	1.45	down	1.83
207458_at	161.5	217.23	1.5264e-06	1.35	up	1.83
234767_at	25.62	33.02	1.49043e-06	1.29	up	1.83
237678_at	103.81	133.28	2.56132e-05	1.28	up	1.83
1557002_x_at	248.32	316.89	1.46778e-05	1.28	up	1.83
232718_at	94.73	119.35	0.000195064	1.26	up	1.83
239394_at	82.13	103.18	1.00974e-06	1.26	up	1.83
215326_at	52.78	66.16	7.1119e-05	1.25	up	1.83
238377_s_at	46.59	58.27	7.42094e-05	1.25	up	1.83
1564008_at	80.6	100.82	4.16186e-06	1.25	up	1.83
203808_at	35.25	43.71	4.75745e-05	1.24	up	1.83
243411_at	190.5	234.26	6.46383e-07	1.23	up	1.83
224055_x_at	140.3	169.84	0.000147611	1.21	up	1.83
204356_at	149.87	180.97	1.07935e-05	1.21	up	1.83
232162_at	131.48	156.57	0.000155904	1.19	up	1.83
219388_at	57.96	68.98	2.10618e-05	1.19	up	1.83
221442_at	73.21	86.97	2.17246e-05	1.19	up	1.83
1563099_at	14.24	16.82	1.10231e-07	1.18	up	1.83
1555277_a_at	119.62	140.18	6.39339e-06	1.17	up	1.83
242199_at	131.51	152.04	7.62577e-06	1.16	up	1.83
1562321_at	453.77	52.98	0.00107477	8.56	down	1.82
203290_at	837.04	122.7	0.0023027	6.82	down	1.82
235879_at	56.57	22.78	0.000620947	2.48	down	1.82
227396_at	1446.81	595.38	6.87997e-07	2.43	down	1.82
201502_s_at	4023.56	1676.49	6.42908e-06	2.4	down	1.82
209304_x_at	1091.24	487.01	5.51533e-05	2.24	down	1.82
201859_at	9365.26	447.36	1.28469e-07	20.93	down	1.82
210175_at	196.44	408.66	2.02169e-07	2.08	up	1.82
224826_at	600.59	302.52	6.12562e-07	1.99	down	1.82
223634_at	160.79	87.89	0.000814989	1.83	down	1.82
226160_at	901.71	502.36	0.000133177	1.79	down	1.82
1564077_at	46.11	25.74	0.000921478	1.79	down	1.82
200797_s_at	5538.66	3382.52	1.11911e-06	1.64	down	1.82
209686_at	89.94	57.46	0.00181849	1.57	down	1.82
210190_at	97.49	64.93	2.11129e-05	1.5	down	1.82
211469_s_at	319.25	213.3	0.000717937	1.5	down	1.82
227789_at	57.57	82.53	9.32575e-06	1.43	up	1.82
206528_at	26.32	18.98	0.000240642	1.39	down	1.82
216717_at	40.66	55.37	7.63688e-06	1.36	up	1.82
1562892_at	55.28	74.02	4.61711e-07	1.34	up	1.82
1556281_at	45.68	61.13	3.64773e-05	1.34	up	1.82
210659_at	117.57	87.42	0.00107613	1.34	down	1.82
1560757_at	38.57	51.01	5.28928e-05	1.32	up	1.82
1552579_a_at	53.31	70.56	1.40928e-05	1.32	up	1.82
222864_s_at	142.72	188.59	1.77779e-06	1.32	up	1.82
216275_at	133.68	175.82	2.87623e-05	1.32	up	1.82
216063_at	76.9	100.45	2.17947e-07	1.31	up	1.82
241844_x_at	29.61	23.02	0.000239865	1.29	down	1.82
202485_s_at	39.16	49.96	3.59178e-05	1.28	up	1.82
233474_at	86.52	109.45	3.27987e-05	1.27	up	1.82
215459_at	43.51	54.9	2.60106e-07	1.26	up	1.82
241828_x_at	91.15	115.04	1.55871e-06	1.26	up	1.82
205703_at	30.86	38.32	9.23662e-07	1.24	up	1.82
1567011_at	37.57	45.85	1.01763e-06	1.22	up	1.82
238241_at	116.87	142.48	5.85719e-06	1.22	up	1.82
226266_at	88.73	107.73	6.18553e-06	1.21	up	1.82
243693_at	69.81	84.38	4.08e-06	1.21	up	1.82
243769_at	42.04	50.83	9.36757e-07	1.21	up	1.82
1569743_at	39.93	48.24	8.39183e-07	1.21	up	1.82
221355_at	173.67	209.08	1.64722e-05	1.2	up	1.82
242831_at	25.13	30.03	7.39032e-06	1.19	up	1.82
1566986_at	32.8	38.71	3.4876e-05	1.18	up	1.82
231216_at	102.37	120.48	6.17128e-06	1.18	up	1.82
1556553_at	78.04	89.61	4.84679e-06	1.15	up	1.82
206070_s_at	155.2	25.42	2.3472e-05	6.1	down	1.81
227856_at	535.14	99.09	5.62663e-07	5.4	down	1.81
203214_x_at	352.6	1393.07	9.45288e-05	3.95	up	1.81
211913_s_at	268.18	97.44	0.000247967	2.75	down	1.81
203865_s_at	247.31	104.9	5.10408e-06	2.36	down	1.81
228220_at	2451.66	1102.12	5.22512e-06	2.22	down	1.81
209770_at	1784.05	836.71	0.000165805	2.13	down	1.81
241781_at	35.56	75.29	1.17492e-07	2.12	up	1.81
221978_at	335.95	159.02	0.000117246	2.11	down	1.81
203470_s_at	646.57	327.76	0.00024709	1.97	down	1.81
208795_s_at	796.19	1336.18	7.95486e-05	1.68	up	1.81
226074_at	459.79	276.44	4.64509e-06	1.66	down	1.81
217707_x_at	957.24	578.52	4.30612e-06	1.65	down	1.81
1567028_s_at	56.32	88.32	2.37367e-07	1.57	up	1.81
241344_at	365.24	232.95	2.97138e-05	1.57	down	1.81
213911_s_at	5786.42	8961.9	1.00121e-05	1.55	up	1.81
1555643_s_at	70.44	45.31	0.00155335	1.55	down	1.81
215967_s_at	81.7	55.04	0.000262417	1.48	down	1.81
210396_s_at	1035.17	1500.24	8.64094e-05	1.45	up	1.81
220212_s_at	521.25	377.58	6.17608e-05	1.38	down	1.81
241431_at	88.91	121.6	1.53038e-06	1.37	up	1.81
211554_s_at	151.29	199.39	4.50996e-05	1.32	up	1.81
1567010_at	125.8	160.45	1.05509e-05	1.28	up	1.81
220827_at	126.66	160.76	3.46279e-07	1.27	up	1.81
207367_at	77.09	97.72	5.30777e-06	1.27	up	1.81
217409_at	45.28	56.68	3.04215e-06	1.25	up	1.81
1555219_at	123.16	153.15	2.06815e-06	1.24	up	1.81
1554905_x_at	360.67	444.7	2.14163e-05	1.23	up	1.81
1561269_at	59.01	72.65	2.29079e-05	1.23	up	1.81
1553552_at	106.37	129.35	1.07947e-05	1.22	up	1.81
1563360_at	22.98	27.72	5.64893e-07	1.21	up	1.81
1565862_a_at	53.76	64.8	8.67614e-07	1.21	up	1.81
224532_at	27.53	32.58	1.11107e-05	1.18	up	1.81
240504_at	55.97	63.83	3.12283e-05	1.14	up	1.81
1559503_a_at	9.83	11.16	8.05827e-06	1.14	up	1.81
1552701_a_at	821.78	113.17	2.28831e-07	7.26	down	1.8
218656_s_at	1373.88	304.84	1.31057e-07	4.51	down	1.8
230264_s_at	2481.78	877.14	2.61808e-06	2.83	down	1.8
208268_at	44.36	21.94	0.000909822	2.02	down	1.8
224891_at	5187.51	2564.42	0.000113372	2.02	down	1.8
229896_at	50.72	98.73	3.59062e-07	1.95	up	1.8
230137_at	67.96	38.46	0.00239734	1.77	down	1.8
52975_at	336.28	225.44	0.000254176	1.49	down	1.8
211613_s_at	55.89	82.82	9.38829e-07	1.48	up	1.8
1553957_at	257.75	175.88	8.65313e-07	1.47	down	1.8
213707_s_at	111.05	78.42	0.00122536	1.42	down	1.8
217287_s_at	80.14	58.16	0.000981735	1.38	down	1.8
221546_at	100.75	137.06	9.66526e-06	1.36	up	1.8
224689_at	1503.99	2046.4	1.60325e-05	1.36	up	1.8
233911_s_at	72.9	99.24	2.61621e-06	1.36	up	1.8
216605_s_at	81.15	61.58	0.00119352	1.32	down	1.8
1558181_at	86.63	111.5	8.86011e-07	1.29	up	1.8
1560220_a_at	32.27	41.66	1.43993e-05	1.29	up	1.8
220400_at	40.56	52.04	4.39939e-07	1.28	up	1.8
224131_at	45.26	57.89	4.68448e-07	1.28	up	1.8
206607_at	54.87	69.95	2.70955e-06	1.27	up	1.8
231058_at	51.98	65.55	9.6467e-07	1.26	up	1.8
1553550_at	39.32	49.27	1.43704e-06	1.25	up	1.8
233698_at	106.76	133.29	3.97405e-05	1.25	up	1.8
242891_at	105.78	131.96	7.51732e-07	1.25	up	1.8
1552526_at	62.56	78.07	3.1776e-05	1.25	up	1.8
1563808_at	153.08	190.38	1.07547e-05	1.24	up	1.8
216482_x_at	73.47	91.13	0.000103802	1.24	up	1.8
224390_s_at	93.62	115.44	1.63819e-05	1.23	up	1.8
230858_at	40.04	49.08	7.66388e-06	1.23	up	1.8
216152_at	190.74	233.41	3.59801e-06	1.22	up	1.8
243180_at	90.59	109.5	0.000103772	1.21	up	1.8
1568770_at	81.33	97.22	6.37959e-05	1.2	up	1.8
1553945_at	106.58	122.96	3.55258e-07	1.15	up	1.8
201150_s_at	2962.26	269.86	2.24093e-07	10.98	down	1.8
210029_at	1065.05	200.78	0.000232441	5.3	down	1.79
201601_x_at	6067.24	1237.45	2.86247e-07	4.9	down	1.79
205022_s_at	1158.75	409.78	1.9946e-06	2.83	down	1.79
202458_at	3053.34	1183.86	2.62852e-06	2.58	down	1.79
217281_x_at	254.28	106.9	0.00278317	2.38	down	1.79
226804_at	232.46	103.1	7.66621e-05	2.25	down	1.79
211105_s_at	426.86	195.44	1.36765e-05	2.18	down	1.79
203906_at	562.37	348.14	3.10225e-06	1.62	down	1.79
212974_at	139.1	91.22	2.13272e-06	1.52	down	1.79
229895_s_at	114.26	169.18	5.67333e-06	1.48	up	1.79
212299_at	1062.47	725.57	2.58708e-06	1.46	down	1.79
229215_at	156.79	111.15	0.00168107	1.41	down	1.79
1562031_at	40.47	29.67	0.000637569	1.36	down	1.79
1554468_s_at	254.21	340.22	0.000140898	1.34	up	1.79
239097_at	91.14	120.78	2.53078e-07	1.33	up	1.79
1560303_at	29.97	39.78	2.02662e-06	1.33	up	1.79
204848_x_at	172.58	224.69	2.05387e-05	1.3	up	1.79
234812_at	22.86	29.43	3.90637e-06	1.29	up	1.79
243615_at	93.91	116.76	2.41338e-06	1.24	up	1.79
1553327_a_at	44.07	54.83	4.38217e-06	1.24	up	1.79
240672_at	74.97	93.27	3.32833e-06	1.24	up	1.79
229990_at	79.75	98.99	1.27739e-05	1.24	up	1.79
228163_at	71.76	88.86	0.000178487	1.24	up	1.79
231758_at	58.39	71.72	4.40304e-05	1.23	up	1.79
1569816_at	85.65	104.55	2.27633e-06	1.22	up	1.79
230049_at	183.05	223.57	5.12087e-05	1.22	up	1.79
211570_s_at	57.09	69.18	7.86321e-06	1.21	up	1.79
232037_at	185.09	224.42	5.64341e-06	1.21	up	1.79
217338_at	82.62	100.03	5.0016e-05	1.21	up	1.79
1566141_at	37.49	45.39	2.32166e-06	1.21	up	1.79
231445_at	75.71	91.46	5.08547e-07	1.21	up	1.79
241358_at	89.45	107.93	1.02473e-05	1.21	up	1.79
237708_at	130.03	157.05	4.26049e-06	1.21	up	1.79
236920_at	63.8	77.05	2.55661e-07	1.21	up	1.79
1557862_at	31.72	37.79	7.81485e-06	1.19	up	1.79
220820_at	44.72	53.28	0.000113626	1.19	up	1.79
215366_at	98.64	116.59	1.29612e-06	1.18	up	1.79
1566653_at	132.02	155.33	4.62939e-06	1.18	up	1.79
1570344_at	78.02	91.81	3.20518e-05	1.18	up	1.79
1557753_at	24.3	28.44	4.99558e-06	1.17	up	1.79
228761_at	116.13	134.67	9.96618e-05	1.16	up	1.79
222919_at	12.19	14	1.73372e-05	1.15	up	1.79
213905_x_at	1505.46	209.59	1.07065e-06	7.18	down	1.78
218736_s_at	322.31	84.84	8.23797e-05	3.8	down	1.78
226372_at	887.29	289.51	8.52635e-06	3.06	down	1.78
212382_at	660.85	216.87	1.24207e-05	3.05	down	1.78
236361_at	265.99	94.05	0.0014005	2.83	down	1.78
220485_s_at	123.96	47.18	0.000826086	2.63	down	1.78
223567_at	94.27	42.31	0.000743311	2.23	down	1.78
218115_at	391.16	812.02	8.28908e-05	2.08	up	1.78
227349_at	42.86	79.79	4.77697e-06	1.86	up	1.78
224833_at	3147.94	1754.44	3.47209e-05	1.79	down	1.78
204775_at	178.31	278.06	4.55014e-07	1.56	up	1.78
241698_at	22.37	15.45	1.23463e-05	1.45	down	1.78
233079_at	136.08	96.21	0.000476043	1.41	down	1.78
207840_at	105.38	75.68	7.97123e-05	1.39	down	1.78
244122_at	79.07	109.12	1.29858e-05	1.38	up	1.78
208426_x_at	105.29	77.36	0.000256575	1.36	down	1.78
241454_at	77.28	104.35	1.52882e-05	1.35	up	1.78
239219_at	77.58	104.74	3.52466e-07	1.35	up	1.78
1562351_at	54.69	73.41	1.1426e-05	1.34	up	1.78
217570_x_at	46.84	59.7	5.87268e-05	1.27	up	1.78
1562691_at	49.96	63.37	1.75263e-06	1.27	up	1.78
209126_x_at	259.05	328.2	4.72407e-06	1.27	up	1.78
238302_at	34.82	43.53	1.07045e-05	1.25	up	1.78
1558553_at	65.55	81.85	1.70356e-06	1.25	up	1.78
214215_s_at	37.05	45.77	8.03815e-05	1.24	up	1.78
1556312_at	68.72	84.64	8.36984e-06	1.23	up	1.78
1555377_at	56.11	69	8.29478e-06	1.23	up	1.78
220807_at	120.35	147.62	3.76326e-06	1.23	up	1.78
1559728_at	144.88	173.8	2.15968e-05	1.2	up	1.78
229921_at	95.13	114.03	1.4598e-06	1.2	up	1.78
202403_s_at	6119.68	564.71	3.15619e-07	10.84	down	1.78
213135_at	628.49	117.89	3.85735e-07	5.33	down	1.77
202269_x_at	1163.23	340.63	8.28394e-05	3.41	down	1.77
205863_at	129.22	43.53	0.00267598	2.97	down	1.77
219689_at	168.81	72.11	0.00262883	2.34	down	1.77
217157_x_at	259.95	125.42	0.00259906	2.07	down	1.77
201048_x_at	179.04	367.65	4.49047e-05	2.05	up	1.77
213295_at	642.8	321.08	4.487e-06	2	down	1.77
1558828_s_at	35.15	18.44	0.000711299	1.91	down	1.77
232874_at	62.75	34.91	0.000759651	1.8	down	1.77
203270_at	262.55	459.24	2.65051e-05	1.75	up	1.77
222705_s_at	72.68	121.96	1.13714e-05	1.68	up	1.77
227171_at	290.81	453.34	8.17298e-07	1.56	up	1.77
232798_at	108.43	70.89	0.000893279	1.53	down	1.77
223837_at	59.01	87.55	0.000101772	1.48	up	1.77
213863_s_at	65.09	93.39	2.85123e-05	1.43	up	1.77
230489_at	202.52	141.82	0.000541466	1.43	down	1.77
242475_at	93.04	131.27	8.34128e-06	1.41	up	1.77
219705_at	47.46	64.63	0.000133503	1.36	up	1.77
234246_at	82.82	108.51	5.00067e-07	1.31	up	1.77
228965_s_at	54.56	70.65	2.34898e-05	1.29	up	1.77
1555799_at	59.36	76.58	7.05651e-06	1.29	up	1.77
238400_at	116.17	146.95	3.39261e-05	1.26	up	1.77
1555291_at	35.56	44.29	1.43558e-05	1.25	up	1.77
207225_at	36.12	44.96	4.22473e-05	1.24	up	1.77
1563089_at	86.7	107.47	2.41266e-06	1.24	up	1.77
204539_s_at	81.93	100.91	2.87637e-05	1.23	up	1.77
[truncated: 912 more rows]
